# Supplementary material for: Evolution of cagA Oncogene of Helicobacter pylori through Recombination
Source: PLoS One. 2011 Aug 11;6(8):e23499. doi: 10.1371/journal.pone.0023499 (PMC3154945; doi:10.1371/journal.pone.0023499)
Supplement: Figure S5 — Alignment of whole nucleotide sequence of cagA gene. (FASTA) [file pone.0023499.s005.fasta]

>VietnamHP-No25
------------------------------------------------atgactaacgaa
actattgatcaaacaacaacaccagatcaaacactaaatccaacggattttgttccgcaa
cgatttatcaataatcttcaagtagctttccttaaagttgatagtgctgtcgctttatat
gatcctgatcaaaaaccaatcgttgataagaacgatagggataacaggcaagcttttgag
aaaatctcgcaattaagggaagaatactccaataaagcgatcaaaaatcctaccaaaaag
aatcagtatttttcagactttatcaataagagcaatgatttaatcaacaaagacaatctc
attgctgtagattcttccgtagatagctttaagaaatttggggatcagcgttac---caa
atttttacgagttgggtgtcccttcaaaaagatccgtctaaaatcaacacccaacaaatc
cgaaattttatggaaaatatcatacaaccccctatctctgatgataaagaaaaagcggag
tttttgaggtctgccaaacaatcttttgcaggaattatcatagggaatcaaatccgatcg
gatcaaaagttcatgggcgtgttt------------------------------------
------------gatgaatctttgaaagagaggccagaagcagaaaaaaat---------
---gcgaagcctagtgggggggattggcttgatatttttttatcatttgggtttaac---
aaaaaacaatcttccgatctcaaagaaacgctccctcaagagccaaggcctgattttgaa
caaaatttagccactaccaccaccgacatacaagggttaccgcctgaagctagagatttg
cttgatgaaaggggt---aatttttctaattca---ctcttggcgatatggaaatggttg
gatgttgagggagtcgctgacaacgatcctaattacaagttcaatcaa---ttatggatc
cataataaacgctttatcctctgtgctaatgggggggtccttgccaccttagaacctgaa
aaagttcctttttgtttggggaaaatggcggtcctgaagctaggcatgattcggaacgcc
accgttggttataaaaaccaacaaggcaacaatgtggccacactcattaatgcgcatctt
aataacggcagtgggttagtcatagcgggtaatgaggatgggattaaaaatcctagcttc
tacctctataaagaagatcaactcacaggtttgaaacaagcaatgagtcaagaa---gag
atccaaaacaaagtggatttcatggaatttcttgcaaaaaacaatgctaaa---------
ctagataacttgagcgagaaagagaaagaaaaattccaaactgagattgaaaatttccca
aaagaccgtaaggcttatttggacgctctagggaacgatcatgttgcttttgtttctaaa
aaagacccaaaacatttagctttggttactgagtttggtaatggggaagtgagctatact
ctcaaagattatgggaaaaaacaagataaagctttagatggggaggtaaaaaccactctt
caaggtagcctaaaatatgatggc---gtgatgtttgttgattattctaatttcaaatac
acc---aacgcctccaagagtcctgataagggcgtgagcgctacgaatggc---gtttcc
catttggaagcaatt---ttagcaaaggtagctgtcttttatttgcctaatttaaataat
ctcgctatcactaat---catataaggcgagatttagaagacaaactatgg---gctaaa
ggattgtcccca---caagaagctaataagctcatccaagactttttgaacagccacaag
ggaattggttgtaaagtttcaacttcaataaagctgttgctgaagctaaaacacagg---
cgattagatgaagtgagaaaagctcagaaagatcttgaaaaatctttaaggaaacgagaa
catttagagaaagaagtagcgaaaaaaatggagagcagaaacgacaac---aaaaataga
atggaagcaaaagctcaagctaacagccaaaaagataagatttctgcgttgatcaataaa
gaggctagtaaggaagcaagagcggccgctttcgatccgaatcttaaaggcgttaggagc
---------gaattgtctgataaacttgaaactatcaacaagaatttgaaagactttggc
aactcttttgatgaactcaaaaatggcaaaaataaggatttcagcaaggcagaagaaacg
ctaaaagcccttaaagactcggtgaaagatttaggcatcaatcca---gaatggatttca
aaaattgaaaaccttaatgccgctttgaatgatttcaaaaatggcaaaaataatgatttc
agcaag---gtaacacaagtaaaaagcgaccttgaaaattccattaaggatgtgatcatt
aat---caaaagataacggataaagttgaaaatctcaatcaggctgtatcagagactaaa
ttaacaggcaatttcagtaaggtagagcaagccctagccgaactcaaaagcttgtcattg
gat------------------caaaaaaatgaaagtttcaatgttggaaaaaattctgat
ctacaa---tccgttagagatagtgtgaggggaaccctagtcggtaac------------
------------------------------------------------------------
------------------------------------------------------------
------------------------------------------------------------
------------------------------------------------------------
---------------------------------------------gggttatctaaaaca
gaagccacaaagctctccaaaaatttttcggacattaggaaagagttgagtgagaaactt
tttggaaaatccaatagtaat---------------------------------------
------------------------------------------------------------
------------------------------------------------------------
------------------------------------------------------------
------------------------------------------------------------
---------ggactcaaaaacaacgaa---------------------------------
------------------------gagcccatttacgctaaagtcaataaaaagaaagca
------------------------------------------------------------
------------------------------------------------ggacaagcaact
agccctgaagag------------------------------------------------
------------------------------------------------------------
------------------------------------------------------cccatt
tacgctcaagttgccaaaaaggtgagtgcaaaaattgaccaactcaacgaagctacatca
gcaataaat---------------------------------------------------
------------------------------------------------------------
------------------------------------------------------------
------------------------------------------------------------
------------------------------------------------agaaaaattgac
cggattaac---------------------------------------------------
------------------------------------------------------------
------------------------------------------------------------
------------------------------------------------------------
------------------------------aaaattgcatcagcaggtaaaggagtgggc
------------------------------------------------------------
------------------------------------------------------------
---------------------------------------------ggtttcagtggagca
gggcgatcagctagccctgaagagcccatttacgctacaattgattttgatgaggccaat
------------------------------------------------------------
------------------------------------------------------------
------------------------------------------------------------
------------------------------------------------------------
------------------------------------------------------------
------------------------------------------------------------
---------------------------------------caagcaggcttccctcttagg
agaagtgctgcagttaat---------------------------gatctcagtaaagta
gggctttcaagggaacaagaattgactcgtagaattggc---------------------
gatctcaatcaggcggtatcagaagctaaaacaggtcattttgacaagctagaacaaaag
atagatgaactcaaagattctacgaaaaagaatgctttgaagttatgggtgaaagtgcga
aacaagtgccctactagtttgcaa---------gcgaaattggacaattacgctactaac
agccacacacgcattaatagcaatatccaacatggaacaatcaatgaaaaggcgaccggc
atgctaacgcaa---aaaaaccctgagtggctcaagctcgtgaatgataagatagttgcg
cataatgtgggaagtgctcctttgtca---gagtatgataacattggattcaaccaaaag
aatatgaaagattattctgattcgttcaagttttccaccaag---ttgaacaatgccgta
aaagacattaagtctggcttcgtgcaatttttgaccaatacattttctgcaggatct---
------tacagcttagcgaaagcaaatgcggaacttggagtccaa---atatcaatacac
aaggtggtttccaaaaatctt---------------------------------------
>VietnamHP-No24
------------------------------------------------atgactaacgaa
actattgatcaaacaacaacaccagatcaaacactaaatccaacggattttgttccgcaa
cgatttatcaataatcttcaagtagctttccttaaagttgatagtgctgtcgctttatat
gatcctgatcaaaaaccaatcgttgataagaacgatagggataacaggcaagcttttgag
aaaatctcgcaattaagggaagaatactccaataaagcgatcaaaaatcctaccaaaaag
aatcagtatttttcagactttatcaataagagcaatgatttaatcaacaaagacaatctc
attgctgtagattcttccgtagatagctttaagaaatttggggatcagcgttac---caa
atttttacgagttgggtgtcccttcaaaaagatccgtctaaaatcaacacccaacaaatc
cgaaattttatggaaaatatcatacaaccccctatctctgatgataaagaaaaagcggag
tttttgaggtctgccaaacaatcttttgcaggaattatcatagggaatcaaatccgatcg
gatcaaaagttcatgggcgtgttt------------------------------------
------------gatgaatctttgaaagagaggcaagaagcagaaaaaaat---------
---gcagagcctagtggtggggattggcttgatatttttttatcatttgtgtttaac---
aaaaaacaatcttccgatctcaaagaaacgctccatcaagagccaaggcctgattttgaa
caaaatttagccactaccaccaccgacatacaaggcttaccgcctgaagctagagatttg
cttgatgaaaggggt---aatttttctaaattc---actcttggcgatatggaaatgttg
gatgttgagggagtcgctgacaacgatcctaattacaagttcaatcaa---ttattgatc
cataataacgctttatcttctgtgctaatggggggt---catagcagcatagaacctgaa
aaagtttcattattggatggggataatggcggtcctgaagctaggcatgattggaacgcc
accgttggttataaaaaccaacaaggcaacaatgtggccacactcattaatgcgcatctt
aataacggcagtgggttagtcatagcgggtaatgaggatgggattaaaaatcctagcttc
tacctctataaagaagatcaactcacaggtttgaaacaagcaatgagtcaagaa---gag
atccaaaacaaagtggatttcatggaatttcttgcaaaaaacaatgctaaa---------
ctagataacttgagcgagaaagagaaagaaaaattccaaactgagattgaaaatttccaa
aaagaccgtaaggcttatttggacgctctagggaacgatcatgttgcttttgtttctaaa
aaagacccaaaacatttagctttggttactgagtttggtaatggggaagtgagctatact
ctcaaagattatgggaaaaaacaagataaagctttagatggggaggtaaaaaccactctt
caaggtagcctaaaatatgatggc---gtgatgtttgttgattattctaatttcaaatac
acc---aacgcctccaagagtcctgataagggcgtgagcgctacgaatggc---gtttcc
catttggaagcaaat---tttagcaaggtagctgtctttaatttgcctaatttaaataat
ctcgctatcactaat---catataaggcgagatttagaagacaaactatgg---gctaaa
ggattgtcccca---caagaagctaataagctcatcaaagactttttgaacagcaacaag
gaattggttgtaaaagtttcaacttcaataaagctgtcgctgaagctaaacacacaggca
attatgatagaagtgaaaaaagctcagaaagatcttgaaaaatctctaaggaaacgagaa
catttagagaaagaagtagcgaaaaaaatggagagcagatacgacaac---aaaaataga
atggaagcaaaagctcaagctcacagccaaaaagataagatttctgcgttgatcaataaa
gaggctagtaaggaagcaagagcggccgctttcgatccgaatcttaaaggcgttaggagc
---------gaattgtctgataaacttgaaaatatcaccaagaatctgaaagactttggc
aaatcttttgatgaactcaaaaatggcaaaaataaggatttcagcaaggcagaagaaacg
ctaaaagcccttaaagactcggtgaaagatttaggcatcaatcca---gaatggatttca
aaaattgaaaaccttaatgccgctttgaatgatttcaaaaatggcaaaaataatgatttc
agcaag---gtaacacaagtaaaaagcgaccttgaaaattccattaaggatgtgatcatt
aat---caaaagataacggataaagttgaaaatctcaatcaggctgtatcagagactaaa
ttaacaggcaatttcagtaaggtagagcaagccctagccgaactcaaaagcttgtcattg
gat------------------caaaaaaatgaaagtttcaatgttggaaaaaattctgat
ctacaa---tccgttagagatagtgtgaggggaaccctagtcggtaac------------
------------------------------------------------------------
------------------------------------------------------------
------------------------------------------------------------
------------------------------------------------------------
---------------------------------------------gggttatctaaaaca
gaagccacaaagctctccaaaaatttttcggacattaggaaagagttgagtgagaaactt
tttggaaaatccaatagtaat---------------------------------------
------------------------------------------------------------
------------------------------------------------------------
------------------------------------------------------------
------------------------------------------------------------
---------ggactcaaaaacaacgaa---------------------------------
------------------------gagcccatttacgctaaagtcaataaaaagaaagca
------------------------------------------------------------
------------------------------------------------ggacaagcaact
agccctgaagag------------------------------------------------
------------------------------------------------------------
------------------------------------------------------cccatt
tacgctcaagttgccaaaaaggtgagtgcaaaaattgaccaactcaacgaagctacatca
gcaataaat---------------------------------------------------
------------------------------------------------------------
------------------------------------------------------------
------------------------------------------------------------
------------------------------------------------agaaaaattgac
cggattaac---------------------------------------------------
------------------------------------------------------------
------------------------------------------------------------
------------------------------------------------------------
------------------------------aaaattgcatcagcaggtaaaggagtgggc
------------------------------------------------------------
------------------------------------------------------------
---------------------------------------------ggtttcagtggagca
gggcgatcagctagccctgaagagcccatttacgctacaattgattttgatgaggccaat
------------------------------------------------------------
------------------------------------------------------------
------------------------------------------------------------
------------------------------------------------------------
------------------------------------------------------------
------------------------------------------------------------
---------------------------------------caagcaggcttccctcttagg
agaagtgctgcagttaat---------------------------gatctcagtaaagta
gggctttcaagggaacaagaattgactcgtagaattggc---------------------
gatctcaatcaggcggtatcagaagctaaaacaggtcattttgacaagctagaacaaaag
atagatgaactcaaagattctacgaaaaagaatgctttgaagttatgggttgaaagtgcg
aaacaagtgcctactagtttgcaa---------gcgaaattggacaattacgctactaac
agccacacacgcattaatagcaatatccaacatggaacaatcaatgaaaaggcgaccggc
atgctaacgcaa---aaaaaccctgagtggctcaagctcgtgaatgataagatagttgcg
cataatgtgggaagtgctcctttgtca---gagtatgataacattggattcaaccaaaag
aatatgaaagattattctgattcgttcaagttttccaccaag---ttgaacaatgccgta
aaagacattaagtctggcttcgtgcaatttttgaccaatacattttctgcaggatct---
------tacagcttagcgaaagcaaatgcggaacttggagtcaaaaatatcaatacaaaa
ggtggtttccaaaaatct------------------------------------------
>VietnamHP-No5
------------------------------------------------atgactaacgaa
actattgatcaaacaacaacaccagatcaaacactaaacccaacggatttcgttccgcaa
cgatttatcaataatcttcaagtagctttccttaaagttgatagtgctgtcgcttcattt
gatcctgatcaaaaaccaatcgttgataagaatgatagggataataggcaagcttttgag
aaaatctcgcaactaagggaagaatacgccaataaagcgatcaaaaatcctgccaaaaag
aatcagtatttttcagactttatcaataagagcaatgatttgatcaacaaagacaatctc
attgctgtagattcttccgtagagagctttaagaaatttggggatcagcgttac---caa
atttttacgagttgggtgtctcttcaaaaagatccgtctaaaatcaacacccaacaaatc
caaaattttatggaaaatatcatacaaccccctatctctgatgataaggaaaaagcggag
tttttgaggtctgccaaacaatcttttgcagggattatcataggaaaccaaatccgatcg
gatgaaaaattcatgggc---gtgtttgat------------------------------
---------------gtatctttgaaagaaaggcaagaagcagaaaaaaat---------
gcagagcct---gctggtggggattggcttgatatttttttatcatttggggttaacaaa
aaacaatcttccgatctcaagaaacgctccatcaag------agccaagggctgattttg
aacaaaatttcgcccctaccccccccgacatacaagggttaccgcctgaagctagagatt
tgcttgatgaagggggtaatttttctaaattca---ctcttggtgatatggaaatgttgg
atgttgagggagtcgctgataaggatccctaattacaagttccaatccaattattcattt
cacaataacgctttatcttctgtgactaatggggggttcatcagcagcatagaacctgaa
aaagtttcattattgtatggggataatggtggtcctgaagctaggcatgattggaacgcc
accgttggttataaaaaccaacaaggcagtaatgtggccacactcattaatgcacatctt
aataacggcagtgggttagtcatagcgggtaatgaggatgggattaaaaaccctagcttc
tatctctataaagaagatcagctcacaggtttgaaacaagcaatgagtcaagaa---gag
atccaaaacaaagtgggtttcatggaatttcttgcacaaaat---aatgctaaa------
ttagacaacttgagcgagaaagaaaaagaaaaattccaaactgagattgaatatttccaa
aaagaccgtaaggcttatttggacgctctagggaacgatcgtattgcttttgtttctaaa
aaagacaacaagcacttagctttggttactgagtttggtaatggggaagtgagctatact
ctcaaagattatgggaaaaaacaagataaagctttagatggggaggtaaaaccactcttc
agg---gtacctaaatatgatggc---gtgatgtttgtcaattattctaattccaataca
cca---acgcctcccagagtcctgataaagggcgtgggcactacgaatggc---gtttcc
catttggaagcaaat---tttagcaaggtagctgtcttttatttgcctaatttaaataat
ctcgctatcactaat---tatataaggcgagatttacaagataaattgtgg---tctaaa
ggattgtccccc---tcagaagctaataagctcatcaaagactttttgaacagcaacaag
gaattggttggaaaagtttcaaacttcaataaagctatagctgaagctaaaaacacaggc
aattatgacgaagtgaaaaaagctcagaaagatcttgaaaaatctctaaggaaacgagag
catttagagaaagaagtagcgaaaaaattggagagcagaaacgacaac---aaaaataga
atggaagcaaaagctcaagctaacagccaaaaagataagatttttgcgttgatcaataaa
gaggctagtaaggaagcaagagcggccgcttttgatccgaatcttaaaggcgttaggagc
---------gagttgtctgataaacttgaaaatatcaacaagaatttgaaagactttggc
aaatcttttgatgaactcaaaaatggcaacaataatgatttcagcaaggcagaagaaacg
ctaaaagcccttcaagactcggtgaaagatttaggcatcaatcca---gaatggatttca
aaaattgaaaaccttaatgcagctttgaatgatttcaaaaatggcaaaaataatgatttc
agcaag---gtaacacaagcaaaaagcgaccttgaaaattccattaaggatgtgatcatt
aat---caaaagataacggataaaattgccaatctcaatcaggctgtatcagagactaaa
ttaacaggcgatttcagtaaggtagagcaagccctagccgaactcaaaaacttgtcattg
gat---------------------------------------cttggaaaaaattctgat
ctacaaaaatccgttaaaaatggtgtaaatggaaccctagtcggtaat------------
------------------------------------------------------------
------------------------------------------------------------
------------------------------------------------------------
------------------------------------------------------------
---------------------------------------------gggttatctaaaaca
gaagccacaaatctcaccaaaaatttttcggacattaggaaagagttgagtgagaaactt
tttggaaaatccaatagtaat---------------------------------------
------------------------------------------------------------
------------------------------------------------------------
------------------------------------------------------------
------------------------------------------------------------
---------ggactcaaaaacaacgaa---------------------------------
------------------------gagcccatttatgctcaagtcaacaaaaagaaagca
------------------------------------------------------------
------------------------------------------------ggacaagcagct
agccctgaagag------------------------------------------------
------------------------------------------------------------
------------------------------------------------------cccatt
tacgctcaagttgccaaaaaggtgagtgcaaaaattgaccaactcaacgaagctacatca
gcaataaat---------------------------------------------------
------------------------------------------------------------
------------------------------------------------------------
------------------------------------------------------------
------------------------------------------------agaaaaattgac
cggattaac---------------------------------------------------
------------------------------------------------------------
------------------------------------------------------------
------------------------------------------------------------
------------------------------aaaattgcatcagcaggtaaaggagtgggc
------------------------------------------------------------
------------------------------------------------------------
---------------------------------------------ggtttcagtggagca
gggcgatcagctagccctgaagaacccatttacgctacaattgattttgatgaggcaaat
------------------------------------------------------------
------------------------------------------------------------
------------------------------------------------------------
------------------------------------------------------------
------------------------------------------------------------
------------------------------------------------------------
---------------------------------------caagcaggcttccctttgaga
agaagtgctgcagttaat---------------------------gatctcagtaaagta
gggctttcaagggaacaagaattgactcgtagaattggc---------------------
gatctcaatcaagcagtgtcagaagctaaaacaggttattttgacaagctagaacaaaag
atagatgaactcaaagattctacaaaaaacaatgcttcgaagctatgggttgaaagcgcg
---------aaacaagtgcctactggtttgcaagcgaaattggacaattacgctactaac
agccacacgcactttaatagcaatgtcaaaaatggaacgatcaatgaaagagcgaccggt
atgctaacgcaa---aaaaaccctgagtggctcaagctcgtgaatgataagatagttgcg
cataatgtgggaagcattcctttgtca---gattatgataaaattggattcaaccaaaag
aatatgaaagattattctgattcgttcaagttttccaccaag---ttgaacaatgccgta
aaagacattaagtctagctttgtgcaatttttaaccaatacattttctaca---------
cgagcttacagcttagccaaagccaatgcggaacttggagtccagatatcaatactcaag
gtggtttccacaaatcttataggagcaatgatt---------------------------
>VietnamHP-No3
------------------------------------------------atgactaacgaa
actattgatcaaacaacaacaccagatcaaacactaaacccaacggattttgttccgcaa
cgatttatcaataatcttcaagtagctttccttaaagttgatagcactgtcgcttcattt
gatcctgatcaaaaaccaatcgttgataagaatgataaggataacaggcaagcttttgag
aaaatctcgcaattaagggaagaatacgccaataaagcgatcaaaaatcctgccaaaaag
aatcagtatttttcagactttatcaataagagcaatgatttgatcaacaaagacaatctc
attgctgtagattcttctgtagatagctttaagaaatttggggatacagcgttaccaaat
cctttacgagttgggtgtcccttcaaaaagatccgtctaaaatcaacacccaaacaatac
cgaaattttatggaaaatatcatacaaccccctatctctgatgataaagaaaaagcggag
tttttgaggtctgccaaacaatcttttgcaggaattatcatagggaatcaaatccgatcg
gatcaaaaattcatgggc---gtgtttgat------------------------------
---------------gaatctttgaaagaaaggcaggaggcagaaaaaaga---------
atgcagagcctagtgggtggggattggcttgatattttttttatcattttggattcaaca
aaaaacaatcttccgatctcaaaggaaacgctccatccaggagccagggccctgattttg
aacaaaattaagccactaccaccaccgacatacaaggcttaccgcctgaagctagagatt
tgcttgatgaaaggggtaatttttctaaattca---ctcttggtgatatggagatgttgg
atgttgagggagtcgctgtacaaggatcctaattacaagttcaat---caattattgatc
cacaataacgctctatcttctgtgctaatggggggt---catagcagcatagcaacctca
aaaagtttcattattgtatggggaaatggtggtcctgaagctaggcatgattggaacgcc
accgttggttatcaagaccaacaaggcagtaatgtggccacactcattaatgcgcatctt
aataacggcaacgggttaatcatagcgggtaatgaggatgggattaaaaaccctagcttc
tatctctataaagaagatcaactcacaggtttgaaacaagcaatgagtcaagaa---gag
atccaaaacaaagtggatttcatggaatttcttgcaaaaaac---aacgctaaa------
ttagacaacttgagcgagaaagagaaagaaaaattccaaactgaaattgaatatttccaa
aaagaccgtaaggcttatttggacgctctaggcaatgatcatgttgcttttgtttctaaa
aaagaccaaaaacatttagctttggttactgagtttggtaatgggggaagtgagctacac
tctcaaagattatgggaaaaacaagataaagctttagatggggaggtaaaaaccactctt
caaggtagcctaaaatatgatggc---gtgatgtttgttgattattctaatttcaaatac
acc---aacgcctcccagagtcctgataagggcgtgagcgctacgaatggc---gtttcc
catttggaagcgaat---tttagcaagggagctgtccttaatttgcctaattttaataat
ctcgctatccctaacttatataaggcgagatttagaaaaacaaactgtggg---gctaaa
gggatgtcccaa---caagaagctaataagctcatcaaagtctttttgagcaccaacaaa
gaattggttggaaaagtttcaaacttcaataaagctgtagctgaagctaaaaactcaggc
aattatgtcgaagtgaaaaaagctcagaaagatcttgaaaaatctctaaggaaacgagag
catttagagaaagaagtagcgaaaaaattggagagcagaaacgacaac---aaaaataga
atggaagcaaaagctcaagctaacagtcaaaaagataagatttttgcacttatcaataaa
gaggctagtaaggaagcaagagcggccgcttttgatccgaatcttaaaggcatcaggagc
---------gaattgtctgataaacttgaaaatatcaacaagaatttgaaagatctttgg
caatcttttgatgaactcaaaaatggcaaaaataatgatttcagcaaggcagaagaaacg
ctaaaagcccttaaagactcggtgaaagatttaggcatcaatcca---gaatggatttca
aaaattgaaaaccttaatgccgctttgaatgatttcaaaaatggcaaaaataatgatttc
agcaag---gtagcacaagcaaaaagcgaccttgaaaattccattaaggatgtgatcatt
aat---caaaagataacggataaagttgacaatctcaatcaggctgtatcagagactaaa
ttaacaggcgatttcagtaaggtagagcaagccctagccgaactcaaaaacttgtcattg
gatcaa------------------aaaaatgaaagtttcaatgttggaaaaaattctgat
ctacaattc---gttagagatagtgtgaggggaaccctagtcggtaat------------
------------------------------------------------------------
------------------------------------------------------------
------------------------------------------------------------
------------------------------------------------------------
---------------------------------------------gggttatctaaaaca
gaagccacaaagctctccaaaaatttttcagacattaggaaagagttgagtgagaaactt
tttggaaaatccaatagtaat---------------------------------------
------------------------------------------------------------
------------------------------------------------------------
------------------------------------------------------------
------------------------------------------------------------
---------ggactcaaaaacaacgaa---------------------------------
------------------------gagcccatttacgctcaagtcaataaaaagaaagca
------------------------------------------------------------
------------------------------------------------ggacaagtagct
agccctgaagag------------------------------------------------
------------------------------------------------------------
------------------------------------------------------cccatt
tacgctcaagttgctaaaaaggtgagtgcaaaaattgaccaactcaacgaagctacatca
gcaataaat---------------------------------------------------
------------------------------------------------------------
------------------------------------------------------------
------------------------------------------------------------
------------------------------------------------agaaaaattgac
cggattaac---------------------------------------------------
------------------------------------------------------------
------------------------------------------------------------
------------------------------------------------------------
------------------------------aaaattgcatcagcaggtaaaggagtgggc
------------------------------------------------------------
------------------------------------------------------------
---------------------------------------------ggtttcagtggagca
gggcgatcagctagccctgaagagcccatttacgctacaattgattttgatgaggccaat
------------------------------------------------------------
------------------------------------------------------------
------------------------------------------------------------
------------------------------------------------------------
------------------------------------------------------------
------------------------------------------------------------
---------------------------------------caagcaggcttccctttgaga
agaagcgctggagttaat---------------------------gatctcagtaaagta
gggctttcaaggaaacaagaattgactcgtagaattggc---------------------
gatctcaatcaggcggtatcagaagctaaaacaggtcattttgacaacctagaacaaaag
atagatgaactcaaagattctacgaaaaagaatgctttgaagctatgggttgaaagtgcg
---------aaacaagtgcctactagtttgcaagcgaaattggacaattacgctactaac
agccacacacgcattaatagcaatgtcaaaaatggaggaattaatgagaaagcgaccggt
atgctaacgcaa---aaaaaccctgagtggctcaagctcgtgaacgataggatagttgcg
cataatgtgggaagcgctcctttgtca---gcgtatgataacattggattcaaccaaaag
aatatgaaagattattctgattcgtttcaagttttctaccggggatgcaacggtgccgga
aaagacattgagtctggctttgggcaatttttgaccaattctttttctgcagga------
gacttacaggcttcggagaaagcaaatgcggaacttggagtcctaaatatcaatacacga
aggtggtttccaaaaatcttaaaggaacat------------------------------
>VietnamHP-No2
------------------------------------------------atgactaacgaa
actattgatcaaacaacaacaccagatcaaacactaaacgaaacggattttgttccgcaa
cgatttatcaataatcttcaagcagctttccttaaagttgatagtgctgtcgcttcattt
gatcctgatcaaaaaccaatcgttgataagaatgatagggataacaggcaagcttttgag
aaaatctcgcaactaagggaagaatacgccaataaagcgatcaaaaatcctgccaaaaag
aatcagtatttttcagactttatcaataagagcaatgatttgatcaacaaagacaatctc
attgatgtaaactcttccgtaggtagctttaagaaatttggggatcagcgttac---caa
atttttacgagttgggtgtctcttcaaaaagatccgtctaaaatcaacacccaacaaatc
cgaaattttatggaaaatatcatacaaccccctatctctgatgataaggaaaaagcggag
tttttgaggtctgccaaacaatcttttgcaggaattatcatagggaaccaaatccgatcg
gatcaaaaattcatgggc---gtgtttgat------------------------------
---------------gaatctttgaaagaaaggcaaggaagcagaaaaaaa---------
tgcagagcctgctgggga------ttggttggatattttttttatcatttgtgttcaaca
aaaaaacaatcttccgatctccaagaaacgctccatcaagagccaaggtctggattttca
acaaaatttagcccctaccaccaccgacatacaaggcttaccgcccgaagcctagagatt
tgcttgatgagagggggtaatttttctaaattccctcttgggggatttggagatgttggg
atgttgaggggagcgctgacaagg---atcctaattacaagttcaatcaattattcatcc
acaatagacgctgctatcttctgtgctaacggggggtcacagcagcatagaatcctgaca
aagtttccattattgtatggggataatggtggtcctgaagctaggcatgattggaacgcc
accgttggttataaagaccaacaaggcagtaatgtggccacactcattaatgcgcatctt
aataacggcagtgggttaatcatagcgggtaatgaggatgggattaaaaaccctagcttc
tatctctataaagaagatcaactcacaggcttgaaaaaagcgttgagtcaagaa---gag
atccaaaacaaagtggatttcatggaatttcttgcacaaaac---aacgctgaa------
ttagataacttgagcgagaaagagaaagaaaaattccaaactgagattgaaaatttccaa
aaagaccgtaaggcttatttagacgctctaggcaatgatcacattgcttttgtttctaaa
aaagacccaaaacatttagctttggttactgagtttggtaatggggaagtgagctatact
ctccaagattatgggaaaaaacaagataaagctttagatggggaggtaaaaaccactctt
caaggtagcctaaactatgatggc---atgatgtttgtcaattattctaatttcaaatac
acc---aacgcctccaagagtcctgataagggtgtaggcgctccgaatgggcgtttcccc
atttgggagcaaaat---tttagcaaggtagctgtcttttatttgcctaatttaaataat
ctcgctatcactagt---tatattaggcgagatttaaaagataattgtggg---gctaaa
gggattgtcccccccagaaggctaataagcttcatcaaagactttttgaacagcaacaaa
gaaatggttggaaaagtttcaaacttcaataaagctgtagctgaagctaaaaacacaggc
aattatgatgaagtgaaaaaagctcagaaagatcttgaaaaatctctaaggaaacgagag
catttagagaaagaagtaacgaaaaaattggagagcagaaacgacaac---aaaaataga
atggaagcaaaagctcaagctaacagccaaaaagataagatttttgcacttatcaataaa
gaggctagtaaggaagcaagagtggccgcttttgatccgaatcttaaaggcgtcaggagc
---------gaattgtctgataaacttgaaaatatcaacaagaatttgaaagactttggc
aaatcttttgatgaactcaaaaatgacaaaaataaggatttcagcaaggcagaagaaacg
ctaaaagcccttaaagactcggtgaaagatttaggcatcaatcca---gaatggatttca
aaaattgaaaaccttaatgcagctttgaatgatttcaaaaatggcaaaaataaggatttc
agcaag---gtaacacaagcaaaaagcgaccttgaaaattccattaaggatgtgatcatt
aat---caaaagataacggataaagttgacaatctcaatcaggctgtatcagagactaaa
ttaacaggcgatttcagtaaggtagagcaagccctagccgaactcaaaaacttatcattg
gatcaa------------------aaaaatgaaagtttcaatgttggaaaaaattctgat
ctacaatcc---gttagagatagtgtgaggggaaccctagtcggtaac------------
------------------------------------------------------------
------------------------------------------------------------
------------------------------------------------------------
------------------------------------------------------------
---------------------------------------------gggttatctaaaaca
gaagccacaaagctctccaaaaatttttcggacatcaggaaagagttgagtgagaaactt
tttggaaaatccaatagcgat---------------------------------------
------------------------------------------------------------
------------------------------------------------------------
------------------------------------------------------------
------------------------------------------------------------
---------ggactcaaaaacagcgaa---------------------------------
------------------------gagcccatttacgctaaagtcaataaaaagaaaaca
------------------------------------------------------------
------------------------------------------------ggacaagcagct
agccctgaagag------------------------------------------------
------------------------------------------------------------
------------------------------------------------------cccatt
tacgctcaagttgccaaaaaggtgagtgcaaaaattgaccaactcaatgaagctgcatca
aaaataaat---------------------------------------------------
------------------------------------------------------------
------------------------------------------------------------
------------------------------------------------------------
------------------------------------------------gtaaaaattgac
cggattaac---------------------------------------------------
------------------------------------------------------------
------------------------------------------------------------
------------------------------------------------------------
------------------------------aaaattgcatcagcaggtaaaggagtgggc
------------------------------------------------------------
------------------------------------------------------------
---------------------------------------------ggtttcagtggagca
gggcgatcagctagccctgaa---cccatttacgctacaattgattttgatgaggcaaat
------------------------------------------------------------
------------------------------------------------------------
------------------------------------------------------------
------------------------------------------------------------
------------------------------------------------------------
------------------------------------------------------------
---------------------------------------caagcaggcttccctttgagg
agatacgctggagttaat---------------------------gatctcagtaaagta
gggctttcaagggaaaaagaattgactcgtagaattggc---------------------
gatctcaatcaggcggtatcagaagctaaaacaggtcattttggcaacctagaacaaaag
atagatgaactcaaagattctacgaaaaagaatgctttgaagctatgggtgaaagcgcga
---------aacaagtgcctatctggtttgcaggcgaaattggacaattacgctactaac
agccacacacgcattaatagcaatgtccaaggtggaacaattaatgagaaagcgaccggc
atgctaacgcaa---aaaaaccctgagtggctcaagctcgtgaatgataagatagttgca
cataatgtgggaagcgctcatttgtca---gagtatgataaaattggattcaaccaaaag
aatatgaaagattattctgattcgttcaagtttcccaccaag---ttgaacaatgccgta
aaagacattaagtctggctttgtgcaatttttaaccaatacattttctgca---------
ggagcttacagcctggcgaaagcaaatgcgcggaacttggagtgcctgacatcaatactc
aaggtggtttccaaaattcttaaaggaacaatgatt------------------------
>VietnamHP-No32
------------------------------------------------atgactaacgaa
actattgatcaaacaacaacaccagatcaaacactaacccaacggattttgttccgcaac
caatttatcaataatcttcaagtagcttttattaaagttgataacgctgtcgcttcattt
gatcctgatcaaaaaccaatcgttgataagaacgataaggataacaggcaagcttttgag
aaaatctcgcaattaagggaagaatactccaataaagcgatcaaaaatcctgccaaaaag
aatcagtatttttcagactttatcaataagagcaatgatttaatcaacaaagacgctctc
attgctgtaaattcttccgtagatagctttaagaaatttggggatcagcgttac---caa
atttttacaagttgggtgtcccttcaaaaagatccgtctaaaatcaacacccgatcgatc
cggaattttatggaaaatatcatacaaccccctatctctgatgacaaagaaaatagcaga
gtttttgaaatctgccaaacaatcttttgcaggaatcattatagggaatcaaatccgaac
ggatcaaaagttcatgggtcgtattttaca------------------------------
---------------gaatctcttgaaagaaaggcaagaagcagaaaaaaa---------
tggagggcctactggtgggga------ttggttggatatttttctctcatttatattgac
aaaaaacaatcttctgatgtcaaagaagcaatcaatcaagaaccagttccccatgtccaa
ccagatatggccactaccaccacccacatacaaggcttaccgcctgaatctagggatttg
cttgatgaaaggggt---aatttttctaaattc---actcttggcgatatggaaatgttg
gatgttgagggagtcgccgacattgatcctaattacaagttcaatcaattattgtatcca
caagtatacgctctcatcttctgtgttatatgggagagtcatacagagaat---cctgaa
aaagtttcattattgtatgcgggcaatggtggtcctgaagctaggcatgcttggaacgcc
accgttggttataaagaccaacaaggcagtaatgtggccacactcattaatgcgcatctt
cataacggcagtgggttactcatagcgggtaatgaaaatgggattaaaaaccctagcttc
tacctctataaagaagatcaactcacaggttctgaaacgagcaatgagtcaaga---aga
gatccgaaacaaagtggatttcatggaatttcttgcacgaaaacaatcgctaaa------
ctagataacttgagcgagaaagagaaagaaaaattccgaactgagattgaagatttccaa
aaagaccgtaaggcttatttggacgccctagggaatgatcatgttgcttttgtttctaaa
aaagacacaaaacattcagctttggttactgagtttggtaatggggaagtgagctatact
ctcaaagattatgggaaaaaagcagataaagctttagatagggagaaaaatgctactctt
caaggtagcctaaaatatgatggc---gtgatgtttgttaattattctaatttcaaatac
acc---aacgtctccaagagtcctgataagggtgtgggcgctacgaatggc---gtttcc
catttggaagcaggc---tttgacaaggtagctgtctttgatttgcctaagttgaataat
ctcgctatcactaat---tttataaggcaggatttagaggataaactagtc---gctaaa
ggattgtcccta---caagaaactaataagctcatcaaagactttttgagcaacaacaaa
gaattggttggaaaagtttcaaacttcaatcaagctgtagctgaagctaaaaacacaggc
aattatgacgaagtgaaaaaagctcagaaagatcttgaaaaatctctaaggaaacgagag
catttggagaaagaagtagcgaaaaatttggagagcagaagcaacaac---aaaaacaaa
atggaagcgaaatctcaagctaacagccaaaaagatgagatttttgcgttgatcaataaa
gaggctaataaggacgccagagcaatcgcttacgcttcaaatcttaaaggcatcaaaagg
---------gaattgtctgataaacttgagaatgtcaacaagaatttgaaagactttagt
aaatcttttgatgaactcaaaaatggcaaaaataaggatttcagcaaggcagaagaaacg
ctaaaaacccttaaagactcggtgaaagatttaggcatcaatcca---gaatggatttca
aaaattgaaaaccttaatgcagctttgaatgatttcaaaaatggcaaaaataaggatttc
agcaag---gtaacacaagcaaaaagcgaccttgaaaattccattaaggatgtgatcatt
aat---caaaagataacggataaagttgacaatctcaatcaggctgtatcagagactaaa
ttaacaggcgatttcagtaaggtagagcaagccctagccgaactcaaaaacttgtcattg
gatcaa------------------aaaaatgaaagtttcaatgttggaaaaaattctgat
ctacaatcc---gttagagatagtgtgaagggaaccctagtcggtaac------------
------------------------------------------------------------
------------------------------------------------------------
------------------------------------------------------------
------------------------------------------------------------
---------------------------------------------gggttatctaaaaca
gaagccacaaagctctccaaaaatttttcggacatcaggaaagagttgagtgagaaactt
tttgggaaatccaatagtaat---------------------------------------
------------------------------------------------------------
------------------------------------------------------------
------------------------------------------------------------
------------------------------------------------------------
---------ggactcaaaaacaacgaa---------------------------------
------------------------gagcccatttacgctaaagtcaataaaaagaaaaca
------------------------------------------------------------
------------------------------------------------ggacaagcaact
agccctgaagag------------------------------------------------
------------------------------------------------------------
------------------------------------------------------cccatt
tacgctcaagttgccaaaaaggtgagtgcaaaaattgaccaactcaacgaagctacatca
gcaataaat---------------------------------------------------
------------------------------------------------------------
------------------------------------------------------------
------------------------------------------------------------
------------------------------------------------agaaaaattgac
cggattaac---------------------------------------------------
------------------------------------------------------------
------------------------------------------------------------
------------------------------------------------------------
------------------------------aaaattgcatcagcaggtaaaggagtgggc
------------------------------------------------------------
------------------------------------------------------------
---------------------------------------------aatttcggtggagcg
gggcaatcagctagccctgaa---cccatttacgctacaattgattttgatgaggcaaat
------------------------------------------------------------
------------------------------------------------------------
------------------------------------------------------------
------------------------------------------------------------
------------------------------------------------------------
------------------------------------------------------------
---------------------------------------caagcaggcttccctttgaga
agaagcgccggagttaat---------------------------gatctcagtaaagta
gggctttcaagggaacaagaattgactcgtagaattggc---------------------
gatctcagtcaagcggtatcagaagctaaaacaggtcattttggcaacctagaacaaaag
atagatgaactcaaagattctacaaaaaagaatgctttgaagctatacgctgaaagcgcg
aaagtgcaaaaaaagtacctgctagtttgtcagcgcaaactagacaattacgctactggc
agccacacacgcattaatagcaatgtcaaaaatggagcaatcaatgaaaaagcgaccggc
atgctaacgcaa---aaaaaccctgagtggcttaagctcgtgaatgataagatagttgca
cataatgtaggaagcgttcctttgtca---gagtatgataaaattggcttcaaccagaag
aatatgaaagattattctgattcgttcaagttttccaccaag---ttgaacaatgctgta
aaagacattaagtctggctttacgcaatttttagccaatgcattttctaca---------
ggatattactgcttggcgggggaaaatgcagagcatggaatcaacaatgct---------
------------------------------------------------------------
>CAPM N111
------------------------------------------------atgactaacgaa
accattgatcaaacaacaacaccaaatcaaaca------------gattttgttccgcaa
cgatttatcaataatcttcaagtagcttttattaaagttgataacgctgtcgcttcattt
gatcctgatcaaaaaccaatcgttgataagaatgatagggataacaggcaagcttttgag
aaaatctcgcaattaagggaagaatacgccaataaagcgatcaaaaatcctgccaaaaag
aaccagtatttttcagactttatcaataagagcaatgatttgatcaacaaagacaatctc
attgctgtagattcttccgtagagagctttcggaaatttggggatcagcgttac---caa
atttttacgagttgggtgtcccttcaaaaagatccgtctaaaatcaacacccaacaaatc
cgaaattttatggaaaatatcatacaaccccctatctctgatgataaagaaaaagcagag
tttttgaggtctgccaaacaatcttttgcaggaattatcatagggaaccaaatccgatcg
gatgaaaaattcatgggcgtgttt------------------------------------
------------gatgaatctttgaaagaaaggcaagaagcagaaaaaaat---------
---gaagagcctgctggtggggattggcttgatatttttttatcatttgtgtttaac---
aaaaaacaatcttccgatctcaaagaaacgctcaatcaagagccaaggcctgattttgaa
caaaatttagccactaccaccaccgacatacaaggtttaccgcctgaagctagagatttg
cttgatgaaaggggt---aatttttctaaattc---actcttggtgatatggaaatgttg
gatgttgagggagtcgctgacaaggatcccaattacaagttcaatcaa---ttattgatc
cacaataacgctctatcttctgtgctaatggggggt---catagcagcatagaacctgaa
aaagtttcattattgcatggggataatggtggccctgaagctaggcatgattggaacgct
accgttggttataaaaaccaacaaggcaacaatgtggccacactcattaatgcgcatctt
aataacggcagcgggttaatcatagcgggtaatgaggatgggattaaaaaccctagcttc
tatctctacaaagaagaccaactcacaggtttgaaacaagcaatgagtcaagaa---gag
atccaaaacaaagtggatttcatggaatttcttgcaaaaaacaacgctaaa---------
ttagacaacttgagcgagaaagagaaagaaaaatttcacactgagattgaaaatttccaa
aaagaccgtaaggcttatttggacgctctagggaatgatcacattgcttttgtttctaaa
aaagacccaaaacatttagctttggttactgagtttagtagtggagaattgagctatact
ctcaaagattatgggaaaaaacaagataaagctttagatggggagacaaaaaccactctt
caaggtagcctaaaatatgatggc---gtgatgtttgtcaattattccaatttcaaatac
acc---aacgcctccaagagtcctgataagggtgtaggtgctacgaatggc---gtttcc
catttggaagcaaat---cttagcaaggtagctgtctttaatttgcctaatttaaataat
ctcgctatcactaat---tatataaggcgagatttagaagataaattgttg---gctaaa
ggattgtcccca---caagaatctaataagctcatcaaagactttttgagcagcaacaaa
gaaatggttggaaaagttttaagcttcaataaagctgtagctgaagctaaaaacacaggc
aattatgatgaagtgaaaaaagctcagaaagatcttgaaaaatctctaaggaaacgagag
catttagagaaagaagtagcgaaaaaattggagagcagaaacgacaac---aaaaataga
atggaagcaaaagctcaagctaacagccaaaaagataagatttttgcacttatcaataaa
gaggctagtaaggaagcaagagcggccgctttcgatccgaatcttaaaggcgtcaggagc
---------gaattgtctgataaacttgaaaatatcaacaagaatttgaaagactttggc
aaatcttttgatgaactcaaaaatggcaaaaataatgatttcagcaaggcagaagaaacg
ctaaaagcccttaaagactcggtgaaagatttaggcatcaatcca---gaatggatttca
aaaattgaaaaccttaatgcagctttgaatgatttcaaaaatggcaaaaataaggatttc
agcaag---gtaacacaagcaaaaagcgaccttgaaaattccattaaggatgtgatcatc
aat---caaaagataacggataaagttaacaatctcaatcaggctgtatcagagactaaa
ttaacaggcagtttcagtaaggtagagcaagccctagccgaactcaaaaacttgtca---
------------------------------------ttggatcttggaaaaaattctgat
ctacaatcc---gttaaaaatagtgtaaatggaaccctagtcggtaat------------
------------------------------------------------------------
------------------------------------------------------------
------------------------------------------------------------
------------------------------------------------------------
---------------------------------------------gggttgtctaaaaca
gaagccacaacgctcaccaaaaatttttcggacatcaggaaagaattgaacgagaaatta
tttggaaattccaataacaataataataat------------------------------
------------------------------------------------------------
------------------------------------------------------------
------------------------------------------------------------
------------------------------------------------------------
---------ggactcaaaaacaacgaa---------------------------------
------------------------gagcctatttacgctcaagttaataaaaagaaaaca
------------------------------------------------------------
------------------------------------------------ggacaagtagct
agccctgaagag------------------------------------------------
------------------------------------------------------------
------------------------------------------------------cccatt
tacgctcaagttgctaaaaaggtgagtgcaaaaattgaccaactcaacgaagctacatca
gcaataaat---------------------------------------------------
------------------------------------------------------------
------------------------------------------------------------
------------------------------------------------------------
------------------------------------------------agaaaaattgac
cggattaac---------------------------------------------------
------------------------------------------------------------
------------------------------------------------------------
------------------------------------------------------------
------------------------------aaaattgcatcagcaggtaaaggagtgggc
------------------------------------------------------------
------------------------------------------------------------
---------------------------------------------ggtttcagtggagca
gggcaatcagctagccctgaa---cccatttacgctacaattgattttgatgaggcaaat
------------------------------------------------------------
------------------------------------------------------------
------------------------------------------------------------
------------------------------------------------------------
------------------------------------------------------------
------------------------------------------------------------
---------------------------------------caagcaggcttccctttgagg
agaagtgctggagttaat---------------------------gatctcagtaaagta
gggctttcaagggaggaggaattgactcgtagaattggt---------------------
gatctcaatcaggcagtgtcagaagctaaagcaggtcattttgacaacctagaacaaaag
atagatgaactcaaagattctacgaaaaagaatgctttgaagctatgggttgaaagtgca
aaacaagtgcctactggtttgcaa---------gcgaaattggacaattacgctactaat
agccacacacgcattaatagcaatgtccaaaatggagcaatcaatgaaagagcgaccggt
atgctaacgcaa---aaaaaccctgagtggctcaagctcgtgaatgataagatagttgca
cataatgtgggaagcactaatttatca---gagtatgataaaattggattcaaccaaaag
aatatgaaagattattctgattcgttcaagttttccaccaag---ttgaacaatgccgta
aaagacattaagtctagctttgtgcaatttttaaccaatgcattttctacaggatct---
------tacagcttggcgaaagcg------gaacttggagtcaaaaatatcaatacaaaa
aatggtttccagaaatct------------------------------------------
>132C
------------------------------------------------atgactaacgaa
actattgatcaaacaacaacaccagatcaaacaccaaacccaacggattttgttccgcaa
cgatttatcaataatcttcaagtagcttttattaaagttgatagcgctgtcgcttcattt
gatcctgatcaaaaaccaatcgttgataagaatgataaagataacaggcaagcttttgag
aaaatctcgcaactaagggaaaaatacgccaataaagcgatcaaaaatcctgccaaaaag
aatcagtatttttcagactttatcaataagagcaatgatttgatcaacaaagacaatctc
attgctgtagattcttccgtagagagctttaagaaatttggggatcagcgttac---caa
atttttacaagttgggtgtcccttcaaaaagatccgtctaaaatcaacacccaacaaatc
caaaattttatggaaaatatcatacaaccccctatctctgatgataaagaaaaagcggag
tttttgaggtctgccaaacaatcttttgcaggaattatcatagggaatcaaatccgatcg
gatcaaaaattcatgggcgtgttt------------------------------------
------------gatgaatctttgaaagaaaggcaagaagcggaaaaaaat---------
---gcagagcctgctggtggggattggcttgatatttttctatcatttgtgtttaac---
aaaaaacaatcttccgatctcaaagaaacgctccatcaagagccaaggcctgattttgaa
caaaatgtagccactaccaccaccgacatacaaggcttaccgcctgaagctagagatttg
cttgatgaaaggggt---aatttttttaaattc---actcttggtgatatggagatgttg
gatgttgagggagtcgctgacaaggatcccaattacaagttcaatcaa---ttactgatc
cacaataacgctctatcttctgtgctaatggggggt---catagcagcatagaacctgaa
aaagtttcattattgtatggggataatggtggccctgaagctaggcatgattggaacgcc
accgttggctataaaaaccaacaaggcaacaatgtggccacactcatcaatgcgcatctt
aataacggcagcgggttaatcatagcgggtaatgaaaatgggattaaaaaccctagcttc
tatctctacaaacaagatcaactcacaggcttgaaacaagcaatgagtcaagaa---gag
atccaaaacaaagtggatttcatggaatttcttgcaaaaaacaacgctaaa---------
ttagacaacttgagcgagaaagagaaagaaaaattccaagctgagattggaaatttccag
aaagatcgtgaggcttatttggacgccctagggaatgatcatgttgcttttgtttctaaa
aaagacccaaaacatttagctttggttactgagtttggtaatggggaagtgagctatacc
ctcaaagactatgggaaaaagcaagataaagctttagatggggagacaaaaaccactctt
caaggtagcctaaaatatgatggc---gtgatgtttgttgattattctaatttcaaatac
acc---aacgcctccaagagtcctgataagggcgtgggtgctacgaatggc---gtttcc
catttggaagcaaat---tttagcaaggtagctgtctttaatttgcctaatttaaataat
ctcgctatcactaat---tatataaggcgagacttagaagataaattgtgg---gctaaa
ggattgtcccca---caagaagctaataagctcatcaaagactttttgaacagcaacaaa
gagttggttggaaaagtttcaaacttcaataaagctgtagctgaagccaaaaacacaggc
aattatgacgaagtgaaaaaagctcagaaagatcttgaaaaatctctaaggaaacgagag
catttagagaaagaagtagcgaaaaaattggagagcagaaacgacaac---aaaaataga
atggaagcaaaagctcaagctaacagccaaaaagataagatttttgcgttgatcaataaa
gaggctagtaaggaagcaagagcggccgcttttgattcgaatcttaaaggcgttaggtgc
---------gaattgtctgataaacttgaaaatatcaacaagaatttgaaagactttggc
aaatcttttgatgaactcaaaagtggcaaaaataatgatttcagcaaggcagaagaaacg
ctaaaagcccttaaagactcggtgaaagatttaggtatcaatcca---gaatggatttca
aaaattgaaaaccttaatgcagccttgaacgatttcaaaaatggcaaaaataaggatttc
agcaag---gtaacacaagccaaaagcgaccttgaaaattccattaaggatgtgatcatc
aat---caaaagataacggataaagttgaaaatctcaatcaggctgtatcagagactaaa
ttaacaggcgatttcagtaaggtagagcaagccctagccgaactcaaaaacttgtca---
------------------------------------ttggatcttggaaaaaattctgat
ctacaaaaatccgttaagaatggtgtaaatggaaccctagtcggtaat------------
------------------------------------------------------------
------------------------------------------------------------
------------------------------------------------------------
------------------------------------------------------------
---------------------------------------------gggttgtctaaaaca
gaagccacaacgctcaccaaaaatttttcagacatcaggaaagaattgaacgagaaatta
tttggaaattccaataataacaataat---------------------------------
------------------------------------------------------------
------------------------------------------------------------
------------------------------------------------------------
------------------------------------------------------------
---------ggactcaaaaacaacaca---------------------------------
------------------------gagcctatttatgctcaagttaataaaaagaaaaga
------------------------------------------------------------
------------------------------------------------ggacaagcaact
agccctgaagag------------------------------------------------
------------------------------------------------------------
------------------------------------------------------cccatt
tacgctcaagttgctaaaaaggtgagtgcaaaaattggccaactcaacgaggctacatca
gcaataaat---------------------------------------------------
------------------------------------------------------------
------------------------------------------------------------
------------------------------------------------------------
------------------------------------------------agaaaaattgac
cggattaac---------------------------------------------------
------------------------------------------------------------
------------------------------------------------------------
------------------------------------------------------------
------------------------------aaaattgcatcagcaggtaaaggagtgggc
------------------------------------------------------------
------------------------------------------------------------
---------------------------------------------ggtttcagtggagca
gggcgatcagctagccctgaa---cccatttacgctacaattgattttgatgaggcaaat
------------------------------------------------------------
------------------------------------------------------------
------------------------------------------------------------
------------------------------------------------------------
------------------------------------------------------------
------------------------------------------------------------
---------------------------------------caagcaggcttccctttgagg
agatacgctgcagttaat---------------------------gatctcagtaaagta
gggctttcaagggaacaagaattgactcgtagaattggc---------------------
gatctcaatcaggcggtatcagaagctaaaacaggtcattttgacaacctagaacaaaag
atagatgaactcaaagattctacgaaaaagaatgctttgaagttatgggttgaaagcgcg
aaacaagtgcctactggtttgcag---------gcgaaattggacaattacgctactaac
agccacacacgcattaatagcaatgttcaaaatggaacgatcaatgaaagagcgaccggc
atgctaacgcaa---aaaaaccctgagtggttcaagctcgtgaatgataagatagttgca
cataatgtgggaagcactcatttatca---gagtatgataaaattggattcaaccaaaag
aatatgaaagattattctgattcgttcaagttttccaccaag---ttgaacaatgccgta
aaagacattaagtctagctttgtgcaatttttaaccaatgcattttctacaggatct---
------tacagcttggcgaaagcaaatgcggaatttggagtcaaaaacactaatacaaaa
ggtggtttccaaaaatct------------------------------------------
>MEL-HP27
------------------------------------------------atgactaacgaa
accattgatcaaacaacaacacca------------aatcaaacagattttgttccgcaa
cgatttatcaataatcttcaagtagcttttcttaaagttgatagcgctgtcgcttcattt
gatcctgatcaaaaaccaatcgttgataagaatgatagggataacaggcaagcttttgag
aaaatctcgcaactaagggaagaatacgccaataaagcgatcaaaaatcctgccaaaaag
aatcagtatttttcagactttatcaataagagcaatgatttaatcaacaaagacaatctc
attgctgtagattcttccgtagatagctttaagaaatttggggatcagcgttac---caa
atttttacgagttgggtgtcccttcaaaaagatccgtctgaaatcaacacccaacaaatc
cgaaattttatggaaaatatcatacaaccccctatctctgatgataaagaaaaagcggag
tttttgaggtctgccaaacaatcttttgcaggaattatcatagggaaccaaattcgatcg
gatgaaaaattcatgggcgtgttt------------------------------------
------------gatgaatctttgaaagcaaggcaagaagcagaaaaaaat---------
---gcagagcctgctggtggggattggcttgatatttttttatcatttgtgtttaac---
aaaaaacaatcttccgatctcaaagaaacgctcaatcaagagccaaggcctgattttgaa
caaaatttagccactaccaccaccgacatacaaggcttaccgcctgaagctagagatttg
cttgatgaaaggggt---aatttttctaaattc---actcttggtgatatggagatgttg
gatgttgagggtgtcgctgacaaggatcccaattacaagttcaatcaa---ttattgatc
cacaataacgctctgtcttctgtgctaatggggggt---catagtaacatagaacctgaa
aaggtttcattattgtatggggataatggtggtcctgaagctaggcatgattggaacgct
accgttggttataaaaaccaacaaggcaacaatgtggccacactcattaatgcgcatctt
aataacggcagtggattaatcatagcgggtaatgaaaatgggattaaaaaccctagcttc
tatctctacaaagaagaccaactcacaggcttgaaacaagcgttgagtcaagaa---gag
atccaaaacaaagtggatttcatggaatttcttgcaaaaaacaacgctaaa---------
ttagacaacttgagcgagaaagagaaagaaacattccaaactgagattgaaaatttccaa
aaagaccgtaaggcttatttggacgccctagggagtgatcacattgcttttgtttctaaa
aaagacccaaaacatttagctttggttactgagtttggtaatggggaagtgagctatact
ctcaaagattatgggaaaaaacaagataaagctttagatggggaggtaaaaaccactctt
caaggtagcctaaaatatgatggc---gtgatgtttgtcaattattccaatttcaaatac
acc---aacgcctccaagagtcctgataagggcgtgggtgctacgaatggc---gtttcc
catttggaagcgaat---tttagcaaagtagctgtctttaatttgcctaatttaaataat
ctcgctatcactaat---tatataaggcgagatttagaagataaattgtgg---gctaaa
ggattgtcctca---caagaagctaataagctcatcaaagactttttgaacagcaacaaa
gaattgcttggaaaagtttcaaacttcaataaagctgtagctgaagctaaaaacacaggc
aattatgatgaagtgaaaaaagctcagaaagatcttgaaaaatctctaaggaaacgagag
catttagagaaagaagtagcgaaaaaattggagagcagaaacgacaac---aaaaataga
atggaagcaaaagctcaagctaacagccaaaaagataagatttttgcgttgatcaatcaa
gaggctagtaaggaagcaagagcggccgctttcgatccgaatcttaaaggcgtcaggagt
---------gaattgtctgataaacttgaaaatatcaacaagaatttgaaagactttggc
aaatcttttgatgaactcaaaagtggcaaaaataaggatttcagcaaggcagaagaaacg
ctaaaagcccttaaagactcggtgaaagatttaggcatcaatcca---gaatggatttca
aaaattgaaaaccttaatgcagctttgaatgatttcaaaaatggcaaaaataaggatttc
agcaag---gtaacacaagcaaaaagcgaccttgaaaattccattaaggatgtgatcatc
aat---caaaagataacggataaagttgacaatctcaatcaggctgtatcagagactaaa
ttaacaggcgatttcagtaaggtagagcaagccctagccgaactcaaaaacttgtca---
------------------------------------ttggatcttggaaaaaattctgat
ctacaatcc---gttaaaaatagtgtgaatggaaccctagtcggtaat------------
------------------------------------------------------------
------------------------------------------------------------
------------------------------------------------------------
------------------------------------------------------------
---------------------------------------------gggttgtctcaagca
gaagccacaacgctcaccaaaaatttttcggacatcaggaaagaattgaacgagaaatta
tttggaaattccaataacaataataat---------------------------------
------------------------------------------------------------
------------------------------------------------------------
------------------------------------------------------------
------------------------------------------------------------
---------ggactcaaaaac---------------------------------------
------------------------gaacccatttacgctcaagttaataaaaagaaagca
------------------------------------------------------------
------------------------------------------------ggacaagcaact
agccctgaagag------------------------------------------------
------------------------------------------------------------
------------------------------------------------------cccatt
tacgctcaagttgctaaaaaggtgagtgcaaaaattgaccaactcaacgaagctacatca
gcaataaat---------------------------------------------------
------------------------------------------------------------
------------------------------------------------------------
------------------------------------------------------------
------------------------------------------------agaaaaattgac
cggattaac---------------------------------------------------
------------------------------------------------------------
------------------------------------------------------------
------------------------------------------------------------
------------------------------aaaattgcatcagcaggtaaaggagtgggc
------------------------------------------------------------
------------------------------------------------------------
---------------------------------------------ggtttcagtggagca
gggcgatcagctagtcctgaa---cccatttacgctacaattgattttgatgaggcaaat
------------------------------------------------------------
------------------------------------------------------------
------------------------------------------------------------
------------------------------------------------------------
------------------------------------------------------------
------------------------------------------------------------
---------------------------------------caagcaggcttccctcttagg
agaagcactgcagttaat---------------------------gatctcagtaaagta
gggctttcaagggaacaagaattgactcgtagaattggc---------------------
gatctcaatcaggcagtgtcagaagctaaaacaggtcattttgacaaactagaacaaaag
atggatgaactcaaagattctacaaaaaagaatgctttgaagctatgggctgaaagcacg
aaacaagtgcctactggtttgcag---------gcgaaattggacaattacgctactaac
agccacacacgcattaacagtaatgtccaaaatggagcagtcaatgagaaagtgaccggt
atgctaacgcaa---aaaaaccctgagtggctcaagctcgtgaatgataagatagttgca
cataatgtgggaagcgctcatttgtca---gagtatgataaaattggattcaaccaaaag
aatatgaaagattattctgattcgttcaagttttccaccaag---ttgaacaatgccgta
aaagacattaagtctagctttgtgcaatttttaaccaatacattttctacaggatct---
------tacagcttgatgaaagcaaatgcggaacatggagtcaaaaat---actacaaaa
agtggtttccagaaatct------------------------------------------
>CAPM N62
------------------------------------------------atgactaacgaa
accatcgatcaaacaacaacaccagatcaaacactaaaccaaacagattttgttccgcaa
cgatttatcaataatctccaagtagcttttatcaaagttgataacgctgtcgcttcattt
gatcctgatcaaaaaccaatcgttgataagaatgatagggataacaggcaagcttttgag
aaaatctcgcaactaagggaagaatacgccaataaagcgatcaaaaatcctgccaaaaag
aatcagtatttttcagactttatcaataagagcaatgatttgatcaacaaagacaatctc
attgctgtagattcttccgtagagagctttaagaaatttggggatcagcgttac---caa
atttttacgagttgggtgtcccttcaaaaagatccgtctgaaatcaacacccaacaaatc
cgagattttatggaaaatatcatacaaccccctatctctgatgataaagaaaaagcggag
tttttgaggtctgccaaacaatcctttgcaggaattatcatagggaatcaaatccgatcg
gatgaaaaattcatgggtgtgttt------------------------------------
------------gatgaatctttgaaagcaaggcaagaagcagaaaaaaat---------
---gaagagcctgctggtggggattggcttgatatttttttatcatttgtgtttaac---
aaaaaacaatcttccgatctcaaagaaacgctcaatcaagagccaaggcctgattttgaa
caaaatatagccactaccaccaccgacatacaaggcttaccgcctgaagctagagatttg
cttgatgaaaggggt---aatttttctaaattc---actcttggtgatatggaaatgttg
gatgttgagggagtcgctgataaggatcccaattataagttcaatcaa---ttattgatc
cacaataacgctctatcttctgtgctaatggggggt---catagtaacatagaacctgaa
aaagtttcattattgtatggggataatggtggtcctgaagctaggcatgattggaacgcc
accgttggttataaagaccaacaaggcagtaatgtggccacactcattaatgcacatctt
aataacggcagtgggttagtcatagcgggtaatgaggatgggattaaaaatcctagcttc
tatctctacaaagaagatcaactcacaggtttgaaacaagcaatgagtcaagaa---gag
atccaaaacaaagtggatttcatggaatttcttgcaaaaaacaatgctaaa---------
ctagacaacttgagcgagaaagagaaagaaaaattccaaactgagattggaaatttccaa
aaagaccgtaaggcttatttggacgccctagggaatgatcatgttgcttttgtttctaaa
aaagacccaaaacatttagctttggttactgagtttggtaatggggaattgagctatact
ctcaaagattatgggaaaaaacaagatagagctttagatggagaaacaaaaaccactctt
caaggtagcctaaaatatgatggc---gtgatgtttgtcaattattctaatttcaaatac
acc---aacgcctccaagagtcctgataagggtgtaggcgctacgaatggc---gtttcc
catttggaagcaaat---tttagtaaggtagctgtctttaatttgcctaatttaaataat
ctcgctatcactaat---tatataaggcgagatttagaagataaactatgg---gctaaa
ggattgtcctca---caagaagctaataagctcatcaaagactttttgaacagcaacaaa
gaaatggttggaaaagttttaaacttcaataaagctgtagctgaagctaaaaacacaggc
aattatgatggagtgaaaaaagctcagaaagatcttgaaaaatctctaaggaaacgagag
catttagagaaagaagtagcgaaaaaattggagagcagaaacgacaac---aaaaataga
atggaagcaaaagctcaagctaacagccaaaaagataagatttttgcacttatcaatcaa
gaggctagtaaggaagcaagagcggccgctttcgatccgaatcttaaaggcgtcaggagc
---------gaattgtctgataagcttgaaaatatcaacaagaatttgaaagactttggc
aaatcttttgatgaactcaaaaatggcaaaaataatgatttcggcaaggcagaagaaacg
ctaaaaacccttaaagactcggtgaaagatttaggcatcaatcca---gaatggatttca
aaaattgaaaaccttaatgcagctttgaatgatttcaaaaatggcaaaaataaggatttc
agcaag---gtaacacaagcaaaaagcgaccttgaaaattccattaaggatgtgatcatc
aat---caaaagataacggataaagttgacaatctcaatcaggctgtatcagagactaaa
ttaacaggcgatttcagtaaggtagagcaagccctagccgaactcaaaaacttgtca---
------------------------------------ttggatcttggaaaaaattctgat
ctacaatcc---gttaaaaatagtgtgaatggaaccctagtcggtaat------------
------------------------------------------------------------
------------------------------------------------------------
------------------------------------------------------------
------------------------------------------------------------
---------------------------------------------gggttgtctcaagca
gaagccacaacgctcaccaaaaatttttcggacatcaggaaagaattgaacgagaaatta
tttggaaattccaataacaataataat---------------------------------
------------------------------------------------------------
------------------------------------------------------------
------------------------------------------------------------
------------------------------------------------------------
---------ggactcaaaaac---------------------------------------
------------------------gaacccatttatgctcaagttaataaaaagaaagca
------------------------------------------------------------
------------------------------------------------ggacaaacagct
agtcctgaagag------------------------------------------------
------------------------------------------------------------
------------------------------------------------------cccatt
tacgctcaagttgccaaaaaggtgagtgcaaaaattgaccaactcaacgaggctacatca
gcaataaat---------------------------------------------------
------------------------------------------------------------
------------------------------------------------------------
------------------------------------------------------------
------------------------------------------------agaaaaattgac
cggattaac---------------------------------------------------
------------------------------------------------------------
------------------------------------------------------------
------------------------------------------------------------
------------------------------aaaattgcatcagcaggtaaaggagtgggc
------------------------------------------------------------
------------------------------------------------------------
---------------------------------------------ggtttcagtggagca
gggcgatcagttagccctgaa---cccatttacgctacaattgattttgatgatgcaaat
------------------------------------------------------------
------------------------------------------------------------
------------------------------------------------------------
------------------------------------------------------------
------------------------------------------------------------
------------------------------------------------------------
---------------------------------------caagcaggcttccctttgaga
agaagtgctgcagttaat---------------------------ggtctcagtaaagta
gggctttcaagggaacaagaattgactcgtagaattggc---------------------
gatctcaatcaggcggcatcagaagctaaaacaggtcattttgacaaactagaacaaaag
atagatgaactcaaagattctacaaaaaagaatgctttgaagctatgggttgaaaacgcg
aaacaagtgcctactagtttgcaa---------gcgaaattggacaattacgctactaac
agccacacacgcattaatagcaatgtccaacatggaacaatcaatgaaaaagcgaccggt
atgctaacgcaa---aaaaaccctgagtggctcaagctcgtgaatgataagatagttgcg
cataatgtgggaagtactcatttgtca---gagtatgataaaattggattcaaccaaaag
aatatgaaagattattctgattcgttcaagttttccaccaag---ttgaacaatgccgta
aaagacattaagtctagctttgtgcaatttttaaccaatacattttctacaggatct---
------tacagcttgatgaaagcaaatgtggaacatggagtcaaaaat---actacaaaa
agtggtttccagaaatct------------------------------------------
>CAPM N93
------------------------------------------------atgactaacgaa
accattaatcaaacaacaacacca------------gatgaaacagattttgttccgcaa
cgatttatcaataatcttcaagtggcttttattgaagttgataacgctgtcgcttcattt
gatcccgatcaaaaaccaatcgttgataagaatgatagggataacaggcaagcttttgag
aaaatctcgcaactaagggaagaatacgccaataaagcgatcaaaaatcctgccaaaaag
aatcaatatttttcagactttatcaataagagcaatgatttgatcaacaaagacaatctc
attgctgtagattcttccgtagatagctttaagaaatttggggatcagcgttac---caa
atttttacgagttgggtatcccttcaaaaagatccgtctaaaatcaacacccaacaaatc
agaaattttatggaaaatatcatacaaccccctatctctgatgataaggaaaaggcggag
tttttgaggtctgccaaacaatcttttgcaggaattatcatagggaaccaaatccgatcg
gatgaaaaattcatgggcgtgttt------------------------------------
------------gatgaatctttgaaagcaaggcaagaagcagaaaaaaat---------
---gcagagcctgctggtggggattggcttgatatttttttatcatttgtgtttaac---
aaaaaacaatcttccgatctcaaagaaacgctcaatcaagagccaaggcctgattttgaa
caaaatttagccactaccaccaccgacatacaaggcttaccgcctgaagctagggatttg
cttgatgaaaggggt---aatttttttaaattc---actctcggtgatgtggaaatgttg
gatgttgagggagtcgctgacaaggatcccaattacaagttcaatcaa---ttattgatc
cacaataacgctttatcttctgtgctaatggggggt---catagcaacatagaacctgaa
aaagtttcattattgtatggggataatggtggccctgaagctaggcatgattggaacgcc
accgttggttataaaaaccaacaaggcagtaatgtggccacactcattaatgcacatctt
aataacggcagcgggttaatcatagcgggtaatgaggatgggattaaaaaccctagcttc
tatctctataaagaagatcaactcacaggtttgaaacaagcgttgagtcaagaa---gag
atccaaaacaaagtggatttcatggaatttcttgcaaaaaacaatgctaaa---------
ctagataacttgagcgagaaagagaaagaaaaattccaaactgagattaaaaatttccaa
aaagaccgtaaggcttatttggacgccctaggcaatgatcacattgcttttgtttctaaa
aaagacccaaaacatttagctttggttactgagtttggtaatggagaattgagctatact
ctcaaagattatgggaaaaaacaagataaagctttagatggggaggtaaagaccactctt
caaggtagcctaaaatatgatggc---gtgatgtttgttgattattctaatttcaaatac
acc---aacgcctccaagagtcctaataagggtttaggcgctacgaatggc---gtttcc
catttggaagcgaat---tttagcaaggtagctgtctttaatttgcctaatttaaataat
ctcgctatcactaat---tatataaggcgagatttagaagataaattgttg---gctaaa
ggattgtcccca---caagaagctaataagctcatcaaagactttttgaacagcaacaaa
gaaatggttggaaaagtttcaaacttcaataaagctgtagctgaagctaaaaacacaggc
aattatgatgaagtgaaaaaagctcagaaagatcttgaaaaatctctaaggaaacgagag
catttagagaaagaagtagcgaaaaaattggaaagcagaaacgacaac---aaaaataga
atggaagcaaaagctcaagctaacagccaaaaagataagatttttgcgttgatcaataaa
gaggctagtaaggaagcaagagcggccgctttcgatccgaatcttaaaggcgtcaggagc
---------gaattgtctgataaacttgaaaatatcaacaagaatttgaaagactttggc
aaatcttttgatgaactcagaaatggcaaaaataatgatttcagcaaggcagaagaaacg
ctaaaagcccttaaagactcggtgaaagatttaggcatcaatcca---gaatggatttca
aaaattgaaaaccttaatgcagctttgaatgatttcaaaaatggcaaaaataatgatttc
agcaag---gtaacacaagcaaaaagcgaccttgaaaattccattaaggatgtgatcatt
aat---caaaagataacggataaagttgacaatctcaatcaggctgtatcagagactaaa
ttaacaggcgatttcagtagggtagagcaagccctagccgaactcaaaagcttgtca---
------------------------------------ttggatcttggaaaaaattctgat
ctacaaaaatctgttaagaatggtgtaaatggaaccctagtcggtaat------------
------------------------------------------------------------
------------------------------------------------------------
------------------------------------------------------------
------------------------------------------------------------
---------------------------------------------gggttgtctaaagca
gaagccacaacgctcactaaaaatttttcggacatcaggaaagaattgaacgagaaatta
tttggaaattccaataacaataataat---------------------------------
------------------------------------------------------------
------------------------------------------------------------
------------------------------------------------------------
------------------------------------------------------------
---------ggactcaaaaacaacaca---------------------------------
------------------------gagcctatttatgctcaagttaataaaaagaaaaca
------------------------------------------------------------
------------------------------------------------ggacaagcaact
agccctgaagag------------------------------------------------
------------------------------------------------------------
------------------------------------------------------cccatt
tacgctcaagttgccaaaaaggtgagtgcaaaaattgaccaactcaacgaagctacatca
gcaataaat---------------------------------------------------
------------------------------------------------------------
------------------------------------------------------------
------------------------------------------------------------
------------------------------------------------agagaaattgac
cggattaac---------------------------------------------------
------------------------------------------------------------
------------------------------------------------------------
------------------------------------------------------------
------------------------------aaaattgcatcagcaggtaaaggagtgggc
------------------------------------------------------------
------------------------------------------------------------
---------------------------------------------ggtttcagtggagca
gggcaatcagctagccctgaa---cccatttacgctacaattgattttgatgaggcaaat
------------------------------------------------------------
------------------------------------------------------------
------------------------------------------------------------
------------------------------------------------------------
------------------------------------------------------------
------------------------------------------------------------
---------------------------------------caagcaggcttccctttgaga
agaagtgctgcagttaat---------------------------gatctcagtaaagta
gggctttcaagggaacaagaattgactcgtagaattggc---------------------
gatctcaatcaggcagtgtcagaagctaaaacaggtcattttgacaaactagaacaaaag
atagatgaactcaaagattctacgaaaaagaatgctttgaagctatgggttgaaagcgcg
aaacaagtgcctactggtttgcag---------gcgaaattggacaattacgctactaac
agccacacacgcattaatagcaatgtccgaagtggagcaatcaatgaaaagatgaccggt
gtgctaacgcaa---aaaaaccctgagtggctcaagctcgtgaatgataaggtagttgcg
cataatgtgggaagtgctcctttgtca---gagtatgataaaattggattcaaccaaaag
aatatgaaagattattctgattcgttcaagttttccaccaag---ttgaacaatgccgta
aaagacattaagtctagctttgtgcaatttttaaccaatacattttctacaggatct---
------tacagcttgatgaaagcaaatgtggaacatggagtcaaaaat---actacaaaa
agtggtttccagaaatct------------------------------------------
>P310
------------------------------------------------atgactaacgaa
actattgatcaa---------------caaccacaaaccgaagcggcttttaacccgcag
caatttatcaataatcttcaagtggcttttcttaaagttgataacgctgtcgcttcatac
gatcctgatcaaaaaccaatcattgataagaacgatagggataacaggcaagcttttgat
ggaatctcgcaattaagggaagaatactccaataaagcgatcaaaaatcctaccaaaaag
aatcagtatttttcagactttatcaataagagcaacgatttaatcaacaaagacgctctc
attgatgtagaatcttccacaaagagctttcagaaatttggggatcagcgttac---cga
attttcacaagttgggtgtcccatcaaaacgatccgtctaaaatcaacacccgatcgatc
cgaaattttatggaaaatatcatacaaccccctatccatgatgacaaagaaaaagcagag
tttttgaaatctgccaaacaatcttttgcaggaatcattatagggaatcaaatccgaacg
gatcaaaagttcatgggcgtgttt------------------------------------
------------gatgaatccttgaaggaaaggcaagaagcagaaaaaaat---------
---ggagggcctactggtggggattggctggatatttttctctcatttatatttaac---
aaaaaacaatcttctgatgtcaaagaagcaatcaatcaagagccagttccccatgtccaa
ccagatatagccactaccaccacccacatacaaggcttaccgcctgaatctagggatttg
cttgatgaaaggggt---aatttttctaaattc---actcttggcgatatggaaatgtta
gatgttgagggagtcgctgacattgatcccaattacaagttcaatcaa---ttattgatt
cacaataacgctctgtcttctgtgttaatggggagt---cataatggcatagaacctgaa
aaagtttcattattgtatgcgggcaatggtggttttggagccaagcacgattggaacgcc
cccgttggttataaagaccaacaaggtaacaatgtggctacaataattaatgtgcatatg
aaaaacggcagtggcttggtcatagcaggtggtgagaaagggattaataaccctagtttt
tatctctacaaagaagaccaactcacaggctcacaacgagcattgagtcaagaa---gag
atccgaaacaaaatagatttcatggaatttcttgcacaaaacaatgctaaa---------
ttagacaacttgagcgagaaagagaaagaaaaattccaaactgagattaaagatttccaa
aaagactctaaggcttatttagacgccctagggaatgatcgtattgcttttgtttctaaa
aaagacacaaaacattcagctttaattactgagtttggtaatggggatttgagctacact
ctcaaagattatgggaaaaaagcagataaagctttagatagggagaaaaatgtcactctt
caaggtagcctaaaacatgatggc---gtgatgtttgttgattattctaatttcaaatac
acc---aacgcctccaagaatcccaataagggtgtaggcgttacgaatggc---gtttcc
catttagaagcaggc---tttaacaaggtagctgtctttaatttgcctgatttaaataat
ctcgctatcactagt---ttcgtaaggcggaatttagagaataaactaatc---actaaa
ggattgtcccta---caagaagctaataagcttatcaaagattttttgagcagcaacaaa
gaattggttggaaaagctttaaacttcaataaagctgtagctgacgctaaaaacacaggc
aactatgacgaggtgaaacgagctcagaaagatcttgaaaaatctctaaagaaacgagag
cgtttggagaaagatgtaacgaaaaatttggagagcaaaagcggcaac---aaaaataaa
atggaagcaaaatctcaagctaacagccaaaaagatgggatttttgcgttgatcaataaa
gaggctaatagggatgcaagagcagtcgcttacgctcaaaatcttaaaggcatcaaaagg
---------gaattgtttgataaccttgaaaatgtcaccaagaatttgaaagcctttagt
aaatcttttgatgaattcaaaaatggcaaaaataaggatttcagcaaggcagaagaaacg
ctaaaaccccttaaaggctcggtgaaagatttaggtatcaatccg---gaatggatttca
aaagttgaaaaccttaatgcagctttgaatgacttcaaaaatggcaaaaataaggatttc
agcaag---gtaacgcaagcaaaaagcgaccttgaaaattccgttaaagatgtgatcatc
aat---caaaaggtaacggataaagttgacaatctcaatcaagcggtatcagtggctaaa
gcaacgggcgatttcagtagtgtagagcaagcgttagccgatctcaaaaatttctcaagg
gagcaattggcccaacaagctcaaaaaaatgaaagtctcaatgctggaaaaaaatctgaa
atataccaatccgttaagaatggtgtgaatggaaccctagtcggtaat------------
------------------------------------------------------------
------------------------------------------------------------
------------------------------------------------------------
------------------------------------------------------------
---------------------------------------------ggattatctggaata
gaggccacagctctcgccaaaaatttttcggatatcaagaaagaattgaatgagaaactt
---aaaaatttcaacaacaataacaat---------------------------------
------------------------------------------------------------
------------------------------------------------------------
------------------------------------------------------------
------------------------------------------------------------
---------ggtctcaaaaacggcaaggataaagga------------------------
------------------cctgaagaacccatttatgctaaagttaataaaaagaaaaca
------------------------------------------------------------
------------------------------------------------gggcaagcagct
agccctgaagaa------------------------------------------------
------------------------------------------------------------
------------------------------------------------------cccatt
tacgctcaagttgctaaaaaggtgaatgcaaaaattgaccgactcaataaaatagcaagt
ggtttgggt---------------------------------------------------
------------------------------------------------------------
------------------------------------------------------------
------------------------------------------------------------
------------------------------------------------ggtgtagggcaa
gcagcgggc---------------------------------------------------
------------------------------------------------------------
------------------------------------------------------------
------------------------------------------------------------
------------------------------ttccctttgaaaaagcatgataaagttgat
------------------------------------------------------------
------------------------------------------------------------
---------------------------------------------gatctcagtaaggta
gggcgatcggttagccctgaa---cccatttatgctacgattgatgatctcggc------
------------------------------------------------------------
------------------------------------------------------------
------------------------------------------------------------
------------------------------------------------------------
------------------------------------------------------------
------------------------------------------------------------
------------------------------------------ggacctttccctttgaaa
aagcatgataaagttgat---------------------------gatctcagtaaggta
gggctttcaaggaatcaaaaattggctcagaaaattgac---------------------
aatctcaatcaagcggtatcagaagctaaagcaggtttttttggcaatctagagcaaacg
atagacaagctcaaagattctacaaaatacaattccgtgaatctatgggttgaacacgca
aaaaaagcgcctgctagtttgtca---------gcgaaactagacaattacgctactaac
agccacacacgcattaatagcaatatccaaaatggagcaatcaatgaaaaagcgacctgt
atgctaacgcaa---aaaaaccctgagtggctcaagctcgtgaatgataagatcgttgcg
cataatgtaggaagcgttcctttgtca---gagtatgataaaattggcttcaaccagaag
aatatgaaagattattctgattcgttcaagttttccaccaag---ttgaacaatgctgta
aaagatgttaagtctggctttacgcaatttttagccaatgcattttctacagga------
---tattactgcttggcgcgggaaaatgcagagcatggaatcaaaaatgttaatacaaaa
ggtggtttccaaaaatct------------------------------------------
>ATCC49503
------------------------------------------------atgactaacgaa
gccattaaccaa---------------caaccacaaaccgaagcggcttttaacccgcag
caatttatcaataatcttcaagtagcttttcttaaagttgataacgctgtcgcttcatac
gatcctgatcaaaaaccaatcgttgataagaacgatagggataacaggcaagcttttgat
ggaatctcgcaattaagggaagaatactccaataaagcgatcaaaaatcctaccaaaaag
aatcagtatttttcagactttatcaataagagcaatgatttaatcaacaaagacgctctc
attgatgtagaatcttccacaaagagctttcagaaatttggggatcagcgttac---cga
attttcacaagttgggtgtcccatcaaaacgatccgtctaaaatcaacacccgatcgatc
cgaaattttatggaaaatatcatacaaccccctatccctgatgataaagaaaaagcagag
tttttaaaatctgccaaacaatcttttgcaggaatcattatagggaatcaaatccgaacg
gatcaaaggttcatgggcgtgttt------------------------------------
------------gatgaatccttgaaagaaaggcaagaagcagaaaaaaat---------
---ggagggtctactggtggggattggttggatatttttctctcatttatatttgac---
aaaaaacaatcttctgatgtcaaagaagcaatcaatcaagaaccagttccccatgtccaa
ccagatatagccactaccaccacccacatacaaggcttaccgcctgaatctagggatttg
cttgatgaaaggggt---aatttttctaaattc---actcttggcgatatggaaatgtta
gatgttgagggagtcgctgacattgatcctaattacaagttcaatcaa---ttattgatt
cacaataacgctctgtcttctgtgttaatggggagt---cataatggcatagaacctgaa
aaagtttcattattgtatgcgggcaatggtggttttggagctaaacacgattggaacgcc
accgttggttataaagaccaacaaggtaacaatgtggctacaataattaatgtgcatatg
aaaaacggcagtggcttagttatagcaggtggtgagaaagggattaacaaccctagtttt
tatctctacaaaaaagaccaactcacaggctcacaacgagcattgagtcaagaa---gag
atcccaaacaaaatagatttcatggaatttcttgcacaaaacaatgctaaa---------
ttagacaacttgagcgagaaagagaaagaaaaattccgaactgagattaaagatttccaa
aaagactctaaagcttatttagacgccctagggaatgatcgtattgcttttgtttctaaa
aaagacacaaaacattcagctttaattactgagtttggtaagggggatttgagctacact
ctcaaagattatgggaaaaaagcagataaagctttagatagggagaaaaatgtcactctc
caaggtaacctaaaacatgatggc---gtgatgtttgttgattattctaatttcaaatac
acc---aacgcctccaagaatcccaataagggtgtaggcgctacgaatggc---gtttcc
catttagacgcaggc---tttagcaaggtagctgtctttaattttcctgatcttaataat
ctcgctatcactagt---ttcgtaaggcagaatttagaggataaactagcc---gctaaa
ggattgtcccta---caagaagctaataagcttatcaaagattttttgagcagcaacaaa
gaattggttggaaaagctttaaacttcaataaagctgtagctgacgctaaaaacacaggc
aactatgacgaggtgaaaaaagctcagaaagatcttgaaaaatctctaaggaaacgagag
catttggagaaagaagtagagaaaaaattggagagcaaaagcggcaac---caaaataaa
atggaagccaaagctcaagctaacagccaaaaagatgagatttttgcgttgatcaataaa
gaggctaatagggaagcaagagcaatcacttacgctcaaaatcttaaaggcatcaaaagg
---------gaattgcatgataatcttgaaaacatcaacaaggatttgagaaactttagt
aaatcttttgatgaattcaagaatggcaaaaataaggatttcagcaaggcagaagaaaca
ctaaaagcccttaaaggctcggtgaaagatttaggtatcaatccg---gaatggatttca
aaagttgaaaatcttaatgcagctttgaatgacttcaagaatggcaaaaataaggatttc
agcaag---gtaacgcaagcaaaaagcgaccttgaaaattccattaaagatgtgatcatc
aat---caaaaggtaacggataaagttgacaatctcaatcaagcggtattaatagctaag
gcaacaggcgatttcagtggggtagagcaagcgttagccgatctcaaaaacttctcaaag
gagcaattggctcaacaagctcaaaaaaatgaagatttcaatactggaaaaaattctgaa
ctataccaatccgttaagaatagtgtaaataaaaccctagtcggtaat------------
------------------------------------------------------------
------------------------------------------------------------
------------------------------------------------------------
------------------------------------------------------------
---------------------------------------------ggattatctggaata
gaggccacagctctcgccaaaaatttttcggatatcaagaaagaattgaatgagaaattt
---aaaaatttcaataacaataataat---------------------------------
------------------------------------------------------------
------------------------------------------------------------
------------------------------------------------------------
------------------------------------------------------------
---------ggtttcaaaaac---------------------------------------
------------------agcacagaacctatttatgctaaagttaataaaaagaaaaca
------------------------------------------------------------
------------------------------------------------ggacaagtagct
agccctgaagaa------------------------------------------------
------------------------------------------------------------
------------------------------------------------------cccatt
tatgctcaagttaataaaaagaaa------------------------------------
------------------------------------------------------------
------------------------------------------------------------
------------------------------------------------------------
------------------------------------------------------------
---------------------------------------------------gcagggcaa
gcagcgggc---------------------------------------------------
------------------------------------------------------------
------------------------------------------------------------
------------------------------------------------------------
------------------------------ttccctttgaaaaggcatgataaagttgat
------------------------------------------------------------
------------------------------------------------------------
---------------------------------------------gatctcagtaaggta
gggctttcagctagccctgaa---cccatttacgctacgattgatgatctcggc------
------------------------------------------------------------
------------------------------------------------------------
------------------------------------------------------------
------------------------------------------------------------
------------------------------------------------------------
------------------------------------------------------------
------------------------------------------ggacctttccctttgaaa
aggcatgataaagttgat---------------------------gatctcagtaaggta
gggctttcaaggaatcaagaattggctcagaaaattgac---------------------
aatctcaatcaagtggtatcagaagctaaagcaggtttttttggcaatctagagcaaacg
atagacaagctcaaagattttacaaaacacaatcccatgaatctatgggttgaaagtgca
aaaaaagtgcctactagtttgtca---------gcgaaactagacaattacgctactaat
agccacacacgcattaatagcaatatcaaaaatggagcgatcaatgaaaaagcgaccggc
atgctaacgcaa---aaaaaccctgagtggctcaagctcgtgaatgataagatagttgcg
cataatgtgggaagcgttcctttgtca---gagtatgataaaattggcttcaaccagaag
aatatgaaagattattctgattcgttcaagttttccaccaag---ttgaacaatgctgta
aaagacattaagtctggctttacgcaatttttagccaatgcattttctacagga------
---tattactgcttggcgagggaaaatgcggagcatggaatcaaaaatgttaatacaaaa
ggtggtttccaaaaatct------------------------------------------
>Du23:2
------------------------------------------------atgactaacgaa
accattaaccaa---------------caaccacaaaccgaagcggcttttaacccgcag
caatttatcaataatcttcaagtggcttttcttaaagttgataacgctgtcgcttcatac
gatcctgatcaaaaaccaatcgttgataagaacgatagggataacaggcaagcttttgat
ggaatctcgcaattaagggaagaatactccaataaagcgatcaaaaatcctaccaaaaag
aatcagtatttttcagactttatcaataagagcaatgatctaatcaacaaagacaatctc
attgatgtagaatcttccacaaagagctttcagaaatttggggatcagcgttac---cga
attttcacaagttgggtgtcccatcaaaacgatccgtctaaaatcaacacccaatcgatc
caaaattttatggaaaatatcatacaaccccctatccctgatgacaaagaaaaagcagag
tttttgaaatctgccaaacaatcttttgcaggaatcattatagggaatcaaatccgaacg
gatcaaaagttcatgggcgtgttt------------------------------------
------------gatgaatccttgaaagaaaggcaagaagcagaaaaaaat---------
---ggagagcctactggtggggattggttggatatttttttatcatttatatttgac---
aaaaaacaatcttctgatgtcaaagaagcaatcaatcaagaaccagttccccatgtccaa
ccagatatagccactaccaccaccgacatacaaggcttaccgcctgaatctagggatttg
cttgatgaaaggggt---aatttttctaaattc---actcttggcgatatggaaatgtta
gatgttgagggagtcgctgacattgatcccaattacaagttcaatcaa---ttattgatt
cacaataacgctctgtcttctgtgttaatggggagt---cataatggcatagaacctgaa
aaagtttcattgttgtatgcgggcaatggtggttttggagccaagcacgattggaacgcc
accgttggttataaagaccaacaaggtaacaatgtggctacaataattaatgtgcatatg
aaaaacggcagtggcttggtcatagcaggtggtgagaaagggattaataaccctagtttt
tatctctacaaagaagaccaactcacaggctcacaacgagcattgagtcaagaa---gag
atccaaaacaaagtggatttcatggaatttcttgcacaaaacaatgctaaa---------
ttagacaacttgagcgagaaagagaaagaaaaattccgaactgagattaaggatttccaa
aaagactctaagccttatttagacgccctagggaatgatcgtattgcttttgtttctaaa
aaagacacaaaacattcagctttaattactgagtttaataagggggatttgagctacact
ctcaaagattatgggaaaaaagcagataaagctttagatagggagaaaaatgttactctt
caaggtagcctaaaacatgatggc---gtgatgtttgttgattattctaatttcaaatac
acc---aacgcctccaagaatcccaataagggtgtaggcgctacgaatggc---gtttcc
catttagacgcaggc---tttgacaaggtagctgtctttaatttgcctgatttaaataat
ctcgctatcactagt---ttcgtaaggcggaatttagaggataaactaacc---actaaa
ggattgtcccta---caagaagctaataagcttatcaaagattttttgagcagcaacaaa
gaattggttggaaaagctttaagcttcaataaagctgtagctgacgctaaaaacacaggc
aactatgatgaagtgaaacgagctcagaaagatcttgaaaaatctctaaagaaacgagag
catttagagaaagaagtagcgaaaaaattggagagcaaaagcggcaac---aaaaataaa
atggaagcaaaagctcaagctaacagccaaaaagatgagatttttgcgttgatcaataaa
gaggctaatagagacgcaagagcaatcgcttacgctcagaatcttaaaggcatcagaagg
---------gaattgtctgataaacttgaaaatatcaacaaggatttgaaagactttgat
aaatcttttgatgaattcaaaaatggcaaaaataaggatttcagcaaggcagaagaaaca
ctaaaagcccttaaaggctcggtgaaagatttaggtatcaatcca---gaatggatttca
aaagttgaaaaccttaatgcagctttgaatgacttcaaaaatggcaaaaataaggatttc
agcaag---gtaacgcaagcaaaaagcgaccttgaaaattccgttaaagatgtgatcatc
aat---caaaaggtaacggataaagttgacaatctcaatcaagcggtatcaatagctaaa
gcaataggcgatttcagtggggtagagcaagcgttagccgatctcaagaatttctcaaag
gagcaattggcccaacaagctcaaaaaaatgaagatttcaatactggaaaaaaatctgaa
atataccaatccgttaagaatggtgtgaatggaaccctagtcggtaat------------
------------------------------------------------------------
------------------------------------------------------------
------------------------------------------------------------
------------------------------------------------------------
---------------------------------------------ggattatctggaata
gaggccacagctctcgccaaaaatttttcggatatcaagaaagaattgaatgagaaattt
---aaaaatttcaataacaataacaataat------------------------------
------------------------------------------------------------
------------------------------------------------------------
------------------------------------------------------------
------------------------------------------------------------
---------ggactcgaaaac---------------------------------------
------------------agcacagaacccatttatgctaaagttaataaaaagaaaaca
------------------------------------------------------------
------------------------------------------------gggcaagcagct
agccctgaagaa------------------------------------------------
------------------------------------------------------------
------------------------------------------------------cccatt
tatgctcaagttgctaaaaaggtgaatgcaaaaattgaccgactcaatcaaatagcaagt
ggtttgggt---------------------------------------------------
------------------------------------------------------------
------------------------------------------------------------
------------------------------------------------------------
------------------------------------------------ggtgtagggcaa
gcagtgggc---------------------------------------------------
------------------------------------------------------------
------------------------------------------------------------
------------------------------------------------------------
------------------------------ttccctttgaaaaggcatgataaagttgat
------------------------------------------------------------
------------------------------------------------------------
---------------------------------------------gatctcagtaaggta
gggcgatcggttagccctgaa---cccatttatgctacgattgatgatctcggc------
------------------------------------------------------------
------------------------------------------------------------
------------------------------------------------------------
------------------------------------------------------------
------------------------------------------------------------
------------------------------------------------------------
------------------------------------------ggacctttccctttgaca
aggcattctaaagttgat---------------------------gatctcagtaaggta
gggctttcaagggatcaaaaattggctcagaaaattgac---------------------
aatctcaatcaagcggtatcagaagctaaagcaggtttttttggcaacctagagcaaacg
atagacaatctcaaagattctacaaaaaagaatgttgtgaatctatgggttgaaagtgca
aaaaaagtacctgctagtttgtca---------gcgaaactagataattatgctactaac
agccacacacgcattaatagcaatatccaaaatggagcaatcaacgaaaaagcaaccggc
atgctaacgcaa---aaaaaccctgagtggcttaagctcgtgaatgataagatagttgcg
cataatgtaggaagcgttcctttgtca---gagtatgataaaattggcttcaaccagaag
aatatgaaagattattctgattcgttcaagttttccgccaag---ttgaacaatgctgca
aaagacattaagtctggctttacgcaatttttaaccaatgcattttctacagga------
---tattactgcttggagcgggaaaatgcggagcatggaatcaaaaatgttaatacaaaa
ggtggtttccaaaaatct------------------------------------------
>P12
------------------------------------------------atgactaacgaa
accattaaccaa---------------caaccacaaaccgaagcggcttttaacccgcag
caatttatcaataatcttcaagtggcttttcttaaagttaataacgctgtcgcttcatac
gatcctgatcaaaaaccaatcgttgataagaacgatagggataacaggcaagcttttgat
ggaatctcgcaattaaaggaagaatactccaataaagcgatcaaaaatcctaccaaaaag
aatcagtatttttcagactttatcaataagagcaacgatttaatcaacaaagacaatctc
attgatgtagaatcttccacaaagagctttcagaaatttggggatcagcgttac---caa
attttcacaagttgggtgtcccatcaaaacgatccgtctaaaatcaacacccgatcgatc
cgaaattttatggaaaatatcatacaaccccctatccctgatgataaagaaaaagcagag
tttttgaaatctgccaaacaatcttttgcaggaattatcatagggaatcaaatccgaacg
gatcaaaagttcatgggcgtgttt------------------------------------
------------gatgaatccttgaaagaaaggcaagaagcagaaaaaaat---------
---ggagagcctactggtggggattggttggatatttttttatcatttatatttgac---
aaaaaacagtcttctgatgtcaaagaagcaatcaatcaagaaccagttcctcatgtccaa
ccagatatagccactaccaccaccgacatacaaggcttaccgcctgaagctagagattta
cttgatgaaaggggt---aatttttctaaattc---actcttggcgatatggaaatgtta
gatgttgagggcgtcgccgacattgatcctaattacaagttcaaccaa---ttattgatt
cacaataacactctgtcttctgtgttaatggggagt---catgatggcatagaacctgaa
aaagtttcattattgtatgcgggcaatggtggttttggagccaagcacgattggaacgcc
accgttggttataaagaccaacaaggtaacaatgtggctacaataattaatgtgcatatg
aaaaacggcagtggcttagtcatagcaggtggtgagaaagggattaataaccctagtttt
tatctctacaaagaagaccaactcacaggctcacaacgagcattgagtcaagaa---gag
atccgaaacaaaatagatttcatggaacttcttgcacaaaacaatgctaaa---------
ttagacaacttgagcgagaaagagaaagaaaaattccaaaatgagattaaggatttccaa
aaagactctaaggcttatttagacgccctagggaatgatcgtattgcttttgtttctaaa
aaagacacaaaacattcagctttaattactgagtttggtaatggggatttgagctacact
ctcaaagattatgggaaaaaagcagataaagctttagatagggagaaaaatgttactctt
caaggtagcctaaaacatgatggc---gtgatgtttgttgattattctaatttcaaatac
acc---aacgcctccaagaatcccaataagggtgtaggcgttacgaatggc---gtttcc
catttagaagcaggc---tttgacaaggtagctgtctttaatttgcctgatttaaataat
ctcgctatcactagt---ttcgtaaggcggaatttagaggataaactagtc---actaaa
ggattgtccata---caagaagctaataagcttatcaaagactttttgaatagcaacaaa
gaattggttggaaaagctttaaacttcaataaagctgtagctgacgctaaaaacacaggc
aactatgatgaagtgaaaaaagctcagaaagatcttgaaaaatctctaaagaaacgagag
catttagagaaagaagtagcgaaaaatttggagagcaaaagtggcaac---aaaaacaaa
atggaagcgaaatctcaagctaacagccaaaaagatgagatttttgcgttgatcaataaa
gaggctaatagggacgcaagagcaatcgcttacgctcagaatcttaaaggcatcaaaatg
---------gaattgtctgataaacttgaaaatgtcaacaagaatttgaaagactttagt
aaatcttttgatgaattcaaaaatggcaaaaataaggatttcagcaaggcagaagaaaca
ctaaaagcccttaaaggttcggtgaaagatttaggtatcaatcca---gaatggatttca
aaagttgaaaaccttaatgcagctttgaatgaattcaaaaatggcaaaaataaggatttc
agcaag---gtagcgcaagcaaaaagcgaccttgaaaattccgttaaagatgtgatcatc
aat---caaaagataacggataaagttgataatctcaatcaagcggtatcagtggctaaa
gcaacgggtgatttcagtagggtagagcaagcgttagccgatctcaaaaacttctcaaag
gagcaattggctcaacaagctcaaaaaaatgaagatttcaatactggaaaaaattctgca
ctataccaatccgttaagaatggtgtgaatggaaccctagtcggtaat------------
------------------------------------------------------------
------------------------------------------------------------
------------------------------------------------------------
------------------------------------------------------------
---------------------------------------------gggttatctaaagca
gaagccacaactctttctaaaaacttttcggacatcaagaaagagttgaatgcaaaactt
---ggaaatttcaataacaataacaataat------------------------------
------------------------------------------------------------
------------------------------------------------------------
------------------------------------------------------------
------------------------------------------------------------
---------ggactcaaaaac---------------------------------------
------------------------gaacccatttatgctaaagttaataaaaagaaaaca
------------------------------------------------------------
------------------------------------------------gggcaagcagct
agccatgaagaa------------------------------------------------
------------------------------------------------------------
------------------------------------------------------cccatt
tacgctcaagttgctaaaaaggtaaatgcaaaaattgaccgactcaatcaaatagcaagt
ggtttgggt---------------------------------------------------
------------------------------------------------------------
------------------------------------------------------------
------------------------------------------------------------
------------------------------------------------ggtgtagggcaa
gcagcgggcttc------------------------------------------------
---------------------------------------------------cctttgaaa
aagcatgataaagttgaagatctcagtaaggtagggctttcagctagccctgaacccatt
tatgctacgattgatgatctcggc------------------------------------
------------------------ggacctttccctttgaaaaagcatgataaagttgaa
------------------------------------------------------------
------------------------------------------------------------
---------------------------------------------gatctcagtaaggta
gggctttcagctagccctgaa---cccatttatgctacgattgatgatctcggc------
------------------------------------------------------------
------------------------------------------------------------
------------------------------------------------------------
------------------------------------------------------------
------------------------------------------------------------
------------------------------------------------------------
------------------------------------------ggacctttccctttgaaa
aagcatgataaagttgaa---------------------------gatctcagtaaggta
gggctttcaaggaatcaaaaattggctcagaaaattgac---------------------
aatctcaatcaagcggtatcagaagctaaagcaggtttttttggcaatctagagcaaacg
atagacaagctcaaagattctacaaaatacaatcctgtgaatctatgggttgaaagtgca
aaaaaagtacctgctagtttgtca---------gcgaaactagataattatgctactaac
agccacacacgcattaatagcaatatcaaaaatggagcaatcaatgaaaaagcgaccggc
atgctagcgcaa---aaaaaccctgagtggctcaagctcgtgaatgataagatagttgcg
cataatgtgggaagcgttcctttgtta---gagtatgataaaattggcttcaaccagaag
aatatgaaagattattctgattcgttcaagttttccaccaac---ttgaacaatgctgta
aaagacattaagtctggctttacgcaatttttagccaatgcattttctacagga------
---tattactgcttggcgagggaaaatgcagagcatggaatcaagaatgttaatacaaaa
ggtggtttccaaaaatct------------------------------------------
>G27
------------------------------------------------atgactaacgaa
accattaaccaa---------------caaccacaaactgaagcggcttttaacccgcag
caatttatcaataatcttcaagtggcttttcttaaagttgataacgctgtcgcttcatac
gatcctgatcaaaaaccaatcgttgataagaacgatagggataacaggcaagcttttaat
ggaatctcgcaattaagggaagaatactccaataaagcgatcaaaaatcctgccaaaaag
aatcagtatttttcagactttatcgataagagcaataatttaatcaacaaagacgctctc
attgatgtagaatcttccacaaagagctttcagaaatttggggatcagcgttac---caa
attttcacaagttgggtgtcccatcaaaacgatccgtctaaaatcaacacccgatcgatc
cgaaattttatggaaaatatcatacaaccccctatccctgatgataaagaaaaagcagag
tttttgaaatctgccaaacaatcttttgcaggaattatcatagggaatcaaatccgaacg
gatcaaaagttcatgggcgtgttt------------------------------------
------------gatgaatccttgaaagaaaggcaagaagcagaaaaaaat---------
---ggagggcctactggtggggattggttggatatttttctctcatttatatttgac---
aaaaaacaatcttctgatgtcaaagaagcaatcaatcaagaaccagttccccatgtccaa
ccagatatagccactaccaccaccgacatacaaggcttaccgcctgaagctagagattta
cttgatgaaaggggt---aatttttctaaattc---actcttggcgatatggaaatgtta
gatgttgagggagtcgctgacattgatcctaattacaagttcaaccaa---ttattgatt
cacaataacgctctgtcttctgtgttaatggggagt---cataatggcatagaacctgaa
aaagtttcattgttgtatgggggcaatggtggtcctaaagctaagcatgattggaacgcc
accgttggttataaagaccaacaaggtaacaatgtggctacaataattaatgtgcatatg
aaaaacggcagtggcttagtcatagcaggtggtgagaaagggattaataatcctagtttt
tatctctacaaagaagaccaactcacaggctcacaacgagcattgagtcaagaa---gag
atccgaaacaaagtagatttcatggaatttcttgcacaaaataatgctaaa---------
ttagacaacttgagcgagaaagaggaagaaaaattccgaaatgagattaaggatttccaa
aaagactctaaggcttatttagacgccctagggaatgatcgtattgcttttgtttctaaa
aaagacacaaaacattcagctttaattactgagtttggtaatggggatttgagctacact
ctcaaagattatgggaaaaaagcagataaagctttagatagggagaaaaatgtcactctt
caaggtaacctaaaacatgatggc---gtgatgtttgttgattattctaatttcaaatac
acc---aacgcctccaagaatcccaataagggtgtaggcgttacgaatggc---gtttcc
catttagaagcaggc---tttagcaaggtagctgtctttaatttgcctgatttaaataat
ctcgctatcactagt---ttagtaaggcgggatttagaggataaactaatc---gctaaa
ggattgtcccca---caagaaactaataagcttgtcaaagattttttgagcagcaacaaa
gaattggttggaaaagctttaaacttcaataaagctgtagctgaagctaaaaacacaggc
aactatgatgaagtgaaacaagctcagaaagatcttgaaaaatctctaaagaaacgagag
cgtttggagaaagaagtagcgaaaaaattggagagcaaaagcggcaac---aaaaacaaa
atggaagcaaaatctcaagctaacagccaaaaagatgagatttttgcgttgatcaataaa
gaggctaatagggaggcaagagcaatcacttacgctcaaaatcttaaaggcatcaaaagg
---------gaattgtctgataaacttgagaatgtcaacaaaaatttgaaagactttagt
aaatcttttgatgaattcaaaaatggcaaaaataaggatttcagcaagtcagaagaaaca
ctaaaagcccttaaaggctcggtgaaagatttaggtatcaatcca---gaatggatttca
aaagttgaaaaccttaatgcagctttgaatgaattcaaaaatggcaaaaataaggatttc
agcaag---gtaacgcaagcaaaaagcgaccttgaaaattccgttaaagatgtgatcatc
aat---caaaaggtaacggataaagttgacaatctcaatcaagcggtatcagtggctaaa
gcaacgggtgatttcagtagggtagagcaagcgttagccgatctcaaaaacttctcaaag
gagcaattggctcaacaagctcaaaaaaatgaagatttcaatactggaaaaaattctgca
ctataccaatccgttaagaatggtgtgaatggaaccctagtcggtaat------------
------------------------------------------------------------
------------------------------------------------------------
------------------------------------------------------------
------------------------------------------------------------
---------------------------------------------gggttatctaaagca
gaagccacaactctttctaaaaacttttcggacatcaagaaagagttgaatgcaaaactt
---ggaaatttcaataacaataacaataat------------------------------
------------------------------------------------------------
------------------------------------------------------------
------------------------------------------------------------
------------------------------------------------------------
---------ggactcaaaaacagc------------------------------------
---------------------acagaacccatttatgctaaagttaataaaaagaaagca
------------------------------------------------------------
------------------------------------------------gggcaagcagct
agccctgaagaa------------------------------------------------
------------------------------------------------------------
------------------------------------------------------cccatt
tacgctcaagttgctaaaaaggtaaatgcaaaaattgaccgactcaatcaaatagcaagt
ggtttgggt---------------------------------------------------
------------------------------------------------------------
------------------------------------------------------------
------------------------------------------------------------
------------------------------------------------gttgtagggcaa
gcagtgggcttc------------------------------------------------
---------------------------------------------------cctttgaaa
aggcatgataaagttggtgatctcagtaaggtagggcaatcagttagccctgaacccatt
tatgctacgattgatgatctcggc------------------------------------
------------------------ggacctttccctttgaaaaggcatgataaagttggt
------------------------------------------------------------
------------------------------------------------------------
---------------------------------------------gatctcagtaaggta
gggctttcagttagccctgaa---cccatttatgctacgattgatgatctcggc------
------------------------------------------------------------
------------------------------------------------------------
------------------------------------------------------------
------------------------------------------------------------
------------------------------------------------------------
------------------------------------------------------------
------------------------------------------ggacctttccctttgaaa
aggcatgataaagttggt---------------------------gatctcagtaaggta
gggctttcaagggagcaacaattgaaacagaagattgac---------------------
aatctcagtcaagcggtatcagaagctaaagcaggtttttttggcaatctagaacaaacg
atagacaatctcaaagattctgcaaaaaacaatcctgtgagtctatgggctgaaggtgca
aaaaaagtgcctgctagtttgtca---------gcgaaactagacaattacgctactaac
agccacacacgcattaatagcaatatccaaagtggagcaatcaatgaaaaagcgaccggt
atgctaacgcaa---aaaaaccctgagtggctcaagctcgtgaatgataagatcgttgcg
cataatgtaggaagcgttcctttgtta---gagtatgataaaattggcttcaaccagaag
agtatgaaagattattctgattcgttcaagttttccaccgag---ttgaacaatgctgta
aaagatgttaagtctggctttacgcaatttttagccaatgcattttctacagga------
---tattaccgcttggcgggagaaaatgcagagcatggaatcaaaaatgttaatacaaaa
ggtggttccaaaaatcttaaaggattaaggaataccaaaaacgcaaaaaccaccccttgc
>SS1
------------------------------------------------atgactaacgaa
accattaaccaa---------------caaccacaaaccgaagcggcttttaacccgcag
caatttatcaataatcttcaagtggcttttcttaaagttgataacgctgtcgcttcatac
gatcctgatcaaaaaccaatcattgataagaacgatagggataacaggcaagcttttgag
ggaatctcgcaattaagggaagaatactccaataaagcgatcaaaaatcctaccaaaaag
aatcagtatttttcagactttatcaataagagcaatgatttaatcaacaaagacgatctc
attgatgtagaatcttccacaaagagctttcagaaatttggggatcagcgttac---cga
attttcacaagttgggtgtcccatcaaaacgatccgtctaaaatcaacacccgatcgatc
cgaaattttatggaaaatatcatacaaccccctatccctgatgacaaagaaaaagcagag
tttttgaaatctgccaaacaatcttttgcaggaatcattatagggaatcaaatccgaacg
gatcaaaagttcatgggcgtgttt------------------------------------
------------gatgaatccttgaaagaaaggcaagaagcagaaaaaaat---------
---ggagggcctactggtggggattggttggatatttttctctcatttatatttgac---
aaaaaacaatcttctgatgtcaaagaagcaatcaatcaagaaccagttccccatgtccaa
ccagatatagccactaccaccacccacatacaaggcttaccgcctgaatctagggatttg
cttgatgaaaggggt---aatttttctaaattc---actcttggcgatatggaaatgtta
gatgttgagggagtcgctgacattgatcccaattacaagttcaatcaa---ttattgatt
cacaataacgctctgtcttctgtgttaatggggagt---cataatggcatagaacctgaa
aaagtttcattattgtatgcgggcaatggtggtttcggagccaagcacgattggaacgcc
accgttggttataaagaccaacaaggtaacaatgtggctacaataattaatgtgcatatg
aaaaacggcagtggcttggtcatagcaggtggtgagaaagggattaataaccctagtttt
tatctctacaaagaagaccaactcacaggctcacaacgagcattgagtcaagaa---gag
atccgaaacaaaatagatttcatggaatttcttgcacaaaataatgctaaa---------
ttagacaacttgagcgagaaagagaaagaaaaattccgaactgagattaaggatttccaa
aaagactctaaggcttatttagacgccctagggaatgatcgtattgcttttgtttctaaa
aaagacccaaaacattcagctttaattactgagtttggtaagggggatttgagctacact
ctcaaagattatgggaaaaaagcagataaagctttagatagggagaaaaatgttactctt
caaggtagcctaaaacatgatggc---gtgatgtttgttgattattctaatttcaaatac
acc---aacgcctccaagaatcccaataagggtgtaggcgttacaaatggc---gtttcc
catttagaagcaggc---tttagcaaggtagctgtctttaatttgcctgatttaaataat
ctcgctatcactagt---ttcgtaaggcggaatttagaggataaactagcc---actaaa
ggattgtcccta---caagaagctaataagcttatcaaagattttttgagcagcaacaaa
gaattggttggaaaagctttaaacttcaataaagctgtagctgaagctaaaaacacaggc
aattatgatgaagtgaaaaaagctcagaaagatcttgaaaaatctctaaggaaacgagag
catttagagaaagaagtagagaaaaaattggagagcaaaagcggcaac---aaaaacaaa
atggaagcgaaatctcaagctaacagccaaaaagatgagatttttgcgttgattaataaa
gaggctaatagggacgcaagagcaatcgcttacgctacgaatcttagaggcgtcaaaagg
---------gaattgtctgataaacttgaaaatgtcaacaagaatttgaaagactttagt
aaatcttttgatgaattcaaaaatggcaaaaataaggatttcagcaaggcagaagaaacg
ctaaaaacccttaaaggctcggtgaaagatttaggtatcaatcca---gaatggatttca
aaagttgaaaaccttaatgcagctttgaatgaattcaaaaatggcaaaaataaggatttc
agcaag---gtaacgcaagcaaaaagcgaccttgaaaattccgttaaagatgtgatcatc
aat---caaaagataacggataaagttgacaatctcaatcaagcggtatcagtggctaaa
gcaacgggtgatttcagtagggtagagcaagcgttagccgatctcaaaaacttctcaaag
gagcaattggcccaacaagctcaaaaaaatgaagatttcaatactggaaaaaattctgca
ctataccaatccgttaagaatggtgtgaatggaaccctagtcggtaat------------
------------------------------------------------------------
------------------------------------------------------------
------------------------------------------------------------
------------------------------------------------------------
---------------------------------------------gggttatctaaagca
gaagccacaactctttctaaaaacttttcggacatcaagaaagagttgaatgcaaaattg
---gggaatttcaataacaataacaataat------------------------------
------------------------------------------------------------
------------------------------------------------------------
------------------------------------------------------------
------------------------------------------------------------
---------ggactcaaaaac---------------------------------------
------------------------gaacccatttacgctcaagttaataaaaagaaagca
------------------------------------------------------------
------------------------------------------------ggacaagtagtt
agccctgaagag------------------------------------------------
------------------------------------------------------------
------------------------------------------------------cccatt
tacgctcaagttgctaaaaaggtaaatgcaaaaattgaccaactcaatcaagcggcaagt
ggtttgggt---------------------------------------------------
------------------------------------------------------------
------------------------------------------------------------
------------------------------------------------------------
------------------------------------------------ggtgtagggcaa
gcgggc------------------------------------------------------
------------------------------------------------------------
------------------------------------------------------------
------------------------------------------------------------
------------------------------ttccctttgaaaaggcatgataaagttgat
------------------------------------------------------------
------------------------------------------------------------
---------------------------------------------gatctcagtaaggta
gggcgatcggttagccctgaa---cccatttatgctacgattgatgatctcggc------
------------------------------------------------------------
------------------------------------------------------------
------------------------------------------------------------
------------------------------------------------------------
------------------------------------------------------------
------------------------------------------------------------
------------------------------------------ggacctttccctttgaaa
aagcatgctaaagttgaa---------------------------gatctcagtaaggta
gggctttcaagggagcaagaattgactcagaaaattgac---------------------
aatctcaatcaagcggtatcagaagctaaagcaggtttttttggcaatctagaacaaacg
atagacaatctcaaagattctacaaaacacaatcccatgaatctatgggctgaaagtgca
aaaaaagtgcctgctagtttgtca---------gcgaaactagacaattacgctactaac
agccacacacgcattaatagcaatatccaaaatggagcaatcaatgaaaaagcgaccggt
atgctaacgcaa---aaaaaccctgagtggctcaagctcgtgaatgataagatcgttgtg
cataatgtaggaagcgttcctttgtca---gagtatgataaaattggcttcaaccagaag
aatatgaaagattattctgattcgttcaagttttccaccaag---ttgaacaatgctgta
aaagatgttaggtctggctttacgcaatttttagccaatgcattttctacagga------
---tattactgcttggcggaagaaaatgcagagcatggaatcgaaaatgttaatacaaaa
ggtggtttccaaaaatct------------------------------------------
>OK112
------------------------------------------------atgactaacgaa
actattgaccaa---------------caaccacaaaccgaagcggcttttaacccgcag
caatttatcaataatcttcaagtagcttttcttaaagttgataacgctgtcgcttcattc
gatcctgatcaaaaaccaatcgttgataagaacgatagggataacaggcaagcttttgat
ggaatctcgcaattaagggaagaatactccaataaagcgatcaaaaatcctaccaaaaag
aatcagtatttttcagactttatcaataagagcaatgagttaatcaacaaagacaatctc
attgacgtggaatcttccacaaagagctttcagaaatttggggatcagcgttac---cga
attttcacaagttgggtgtcccatcaaaacgatccgtctaaaatcaacacccgatcgatc
cgaaattttatggaacataccatacaaccccctatccctgatgacaaagaaaaagcagag
tttttgaaatccgccaaacaatcttttgcaggaatcatcatagggaatcaaatccgaacg
gatcaaaagttcatgggcgtgttt------------------------------------
------------gatgaatctttgaaagaaaggcaagaagcagaaaaaaat---------
---ggagggcctactggtggggcttggttggatatttttttatcatttatatttgac---
aaaaaacaatcttctgatgttaaagaagcaatcaatcaagaaccacttccccatgtccaa
ccagatatagccactagcaccactcacatacaaggcttaccgcctgaatctagggatttg
cttgatgaaaggggt---aatttttctaaattc---actcttggcgatatggaaatgtta
gatgttgagggcgtcgccgacatggatcccaattacaagttcaatcaa---ttattgatt
cacaataacgctctgtcttctgtgttaatggggagt---catgatggcatagaacctgaa
aaagtttcattattgtatgcgggcaatggtggttttggagccaagcacgattggaacgcc
accgttggtcataaagaccaacaaggtaacaatgtggctacaataattaatgtgcatatg
aaaaacggcagtggcttagtcatagcaggtggtgagaaagggattaacaaccctagtttt
tatctctacaaagaagaccaactcacaggttcacaacgagcattgagtcaagaa---gag
atcctaaacaaagtagatttcatggaatttcttgcacaaaacaatgctaaa---------
ttagacaacttgagcgagaaagagaaagaaaaattccgaactgagattaaggattttcaa
aaagactctaagccttatttagacgccctagggaatgatcgtattgcttttgtttctaaa
aaagacccaaaacattcagctttaatcactgagtttaataagggggatttgagctacact
ctcaaagattatgggaaaaaagcagataaagctttagatagggagaaaaatgtcactctc
caaggtaacctaaaacatgatggc---gtgatgtttgttaattattctaatttcaaatac
acc---aacgcctccaagagtcccaataaaggtgtaggcgttacgaatggc---gtttcc
catttagaagcaggc---tttagcaaggtagctgtctttaatttgcctaatttaaataat
ctcgctatcactgga---gtcgtaaggcgggatttagaggataaactaatc---gctaaa
ggattgtcccca---caagaagctaataaactcgtcaaagactttttgagcagcaacaaa
gaattggttggaaaagctttaaacttcaataaagctgtagctgaagctaaaaacacaggc
aactatgacgaggtgaaacgaactcagaaagatcttgaaaaatctctaaagaaacgagag
catttggagaaaggtgtagtgaaaaatttggagagcaaaagcggcaac---aaaaataaa
atggaagcaaaatctcaagctaacagccaaaaagatgagatttttgcgttgatcaataaa
gaggctaatagggatgcaagagcaatcacttacgctcaaaatcttaaaggcatcaaaagg
---------gaattgtctgataaacttgaaaatatcaacaaggatttgaaagactttagt
aaatcttttgatggattcaaaaatggcaaaaataaggatttcagcaaggcagaagaaacg
ctaaaagcccttaaaggctcggtgaaagatttaggtatcaatccg---gaatggatttca
aaagttgaaaaccttaatgcagctttgaatgaattcaaaaatggcaaaaataaggatttc
agcaag---gtaacgcaagcaaaaagcgaccttgaaaattccattaaagatgcgatcatc
aat---caaaagataacggataaagttgatgatctcaatcaagcggtatcagtggctaaa
atagcgggtgatttcagtgggatagagcaagcgttagccgatctcaaaaatttctcaaag
gagcaattggctcaacaagctcaaaaaaatgaagatttcaatactggaaaaaattctgca
ctataccaatccgttaagaatggtgtaaacggaaccctagtcggtaat------------
------------------------------------------------------------
------------------------------------------------------------
------------------------------------------------------------
------------------------------------------------------------
---------------------------------------------gggttatctaaagca
gaagccacaactctttctaaaaacttttcggacatcaagaaagagttgaatgcaaaactt
---ggaaatttcaataacaataacaataat------------------------------
------------------------------------------------------------
------------------------------------------------------------
------------------------------------------------------------
------------------------------------------------------------
---------ggactcaaaaac---------------------------------------
------------------------gaacccatttatgctaaagttaataaaaagaaatca
------------------------------------------------------------
------------------------------------------------ggacaagcagct
agccctgaagaa------------------------------------------------
------------------------------------------------------------
------------------------------------------------------cccatt
tacgctcaagttgctaaaaaggtaaatgcaaaaattgaccgactcaatcaaatagcaagt
ggtttgggt---------------------------------------------------
------------------------------------------------------------
------------------------------------------------------------
------------------------------------------------------------
------------------------------------------------ggtgtagggcaa
gcagcgggc---------------------------------------------------
------------------------------------------------------------
------------------------------------------------------------
------------------------------------------------------------
------------------------------ttccctttgaaaaggcatgataaagttgat
------------------------------------------------------------
------------------------------------------------------------
---------------------------------------------gatctcagtaaggta
gggcgatcggttagccctgaa---cccatttatgctacgattgatgatctcggc------
------------------------------------------------------------
------------------------------------------------------------
------------------------------------------------------------
------------------------------------------------------------
------------------------------------------------------------
------------------------------------------------------------
------------------------------------------ggacctttccctttgaaa
aggcatgataaagttgat---------------------------gatctcagtaaggta
gggctttcaaggaatcaagaattggctcagaaaattgac---------------------
agtctcaatcaagcggtatcaaaagctaaagcaggtttttttggcaatctagagcaaacg
atagacaagctcaaagattctacaaaacacaatcctgtgaatctatgggttgaaggtgca
aaaaaagtgcctgctagtttgtcg---------gcgaaactagacaattacgctactaac
agccacacacgcattaacagcgatatcaaaaatggagcaatcaatgaaaaagcgaccggt
atgctaacgcaa---aaaaaccctgagtggctcaagctcgtgaatgataagatagttgcg
cataatgtaggaagcgttcctttgtca---gagtatgataaaattggcttcaaccagaag
aatatgaaagattattctgattcgttcaagttttccaccaag---ttgaacaatgctgta
aaagacgttaagtctggctttacgcaaattttagccaatgcattttctacagga------
---tattactgcttggcgagggaaaatacggaacatggaatcaaaaatgttaatacaaaa
ggtggtttccaaaaatct------------------------------------------
>F79
------------------------------------------------atgactaacgaa
actattgaccaa---------------caaccacaaaccgaagtggcttttaacccgcag
caatttatcaataatcttcaagtagcttttcttaagcttgataacgctgtcgcttcattt
gatcctgatcaaaaaccaatcgttgataagaacgatagggataacaggcaagcttttgag
aaaatctcgcaactaagggaagaatactccaataaagcgatcaaaaatcctgccaaaaag
aatcagtatttttcagactttatcaataagagcaatgatttgatcaacaaagacaatctc
attgctgtagattcttccgtagagagctttcagaaatttggggatcagcgttac---caa
attttcacaagttgggtgtcccttcaaaacgatccgtctaaaatcaacacccgatcgatc
cgaaattttatggaacataccatacaaccccctatccctgatgacaaagaaaaagcagag
tttttgaaatctgccaagcaatcttttgcaggaatcattatagggaatcaaatccgaacg
gatcaaaagttcatggacgtgttt------------------------------------
------------gatgaatccttgaaagaaaggcaagaagcagaaaaaaat---------
---ggagagcctgctggtggggattggttggatatttttctctcatttatatttgac---
aaaaaacaatcttctgatgtcaaagaagcaatcaatcaagaaccagttccccatgttcaa
ccagatatagccactaccaccaccgacatacaaggcttaccgcctgaatctagggatttg
cttgatgaaaggggt---aatttttctaaattc---actcttggcgatatggaaatgtta
gatgttgagggagtcgctgacattgatcctaattacaagttcaatcaa---ttattgatt
cacaataacgctctgtcttctgtgttaatggggagt---cataatggcatagaacctgaa
aaagtttcattattgtatgcgggcaatggtggttttggagccaagcacgattggaacgcc
accgttggttataaagaccaacaaggtaacaatgtggctacaataattaatgtgcatatg
aaaaacggcagtggcttagtcatagcaggtggtgagaaagggattaacaaccctagtttt
tatctctacaaagaagaccaactcacaggctcacaacgagcattaagtcaagaa---gag
atccaaaacaaaatagatttcatggaatttcttgcacaaaataatgctaaa---------
ttagacaacttgagcgagaaagagaaagaaaaatttcaaactgagattgaatatttccaa
aaagactctaaggcttatttagacgccctagggaatgatcgtattgcttttgtttctaaa
aaagacccaaaacattcagctttaattactgagtttggtaatggggatttgagctacact
ctcaaagattatgggaaaaaagcagataaagctttagatagggagaaaaatgttactctt
caaggtaacctaaaatatgatggc---gtgatgtttgttgattattctaatttcaaatac
acc---aacgcctccaagaatcccaataagggtgtgggtgctacgaatggc---gtttcc
catttagacgcaggc---tttaacaaggtagctgtctttaatttgcctgatttaaataat
ctcgctatcactagt---ttcgtaaggcggaatttagaggataaactaacc---actaaa
ggattgtcccta---caagaagctaataagcttatcaaagattttttgagcagcaacaaa
gaattggttggaaaagctttaaacttcaataaagctgtagctgacgctaaaaacacaggc
aactatgacgaggtgaaaaaagctcagaaagatcttgaaaaatctctaaggaaacgagag
catttagagaaagaagtagagaaaaaattggagagcaaaagcggcaac---aaaaataaa
atggaagcaaaagctcaagctaacagccaaaaagatgagatttttatgttaatcaataaa
gaggctaatagggacgcaagagcaatcatttgcgctcaaaatcttaaaggcatcagaagg
---------gaattgtctgataaacttgaaaatgtcaacaaggatttgaaagactttagt
aaatcttttgatgaattcaaaaatggcaaaaataaggatttcagcaaggcagaagaaaca
ctaaaagcccttaaaggctcggtgaaagatttaggtatcaatcca---gaatggatttca
aaagttgaaaaccttaatgcagctttgaatgaattcaaaaatggcaaaaataaggatttc
agcaag---gtaacgcaagcaaaaagcgaccttgaaaattccattaaagatgcgatcttc
aat---caaaagataacggataaagttgatgatctcaatcaagcggtatcagtggctaaa
gcaacgggtgatttcagtagggtagagcaagcgttagccgatctcaaaaatttctcaaag
gagcaattggctcaacaaactcaaaaaaatgaaagtttcaatgttggaaaaaaatctgaa
atatatcaatccgttaagaatggtgtgaacggaaccctagtcggtaat------------
------------------------------------------------------------
------------------------------------------------------------
------------------------------------------------------------
------------------------------------------------------------
---------------------------------------------ggattatctggaata
gaggccacagctctcgccaaaaatttttcggatatcaagaaagaattgaatgagaaatta
---tttggaaattccaataacaataataat------------------------------
------------------------------------------------------------
------------------------------------------------------------
------------------------------------------------------------
------------------------------------------------------------
---------ggactcaaaaacagc------------------------------------
---------------------acagaacccatttatgctaaagttaataaaaagaaaaca
------------------------------------------------------------
------------------------------------------------ggacaagtagct
agccatgaagaa------------------------------------------------
------------------------------------------------------------
------------------------------------------------------cccatt
tatactcaagttgctaaaaaggtaaatgcaaaaattgaccgactcaatcaaatagcaagt
ggtttgggt---------------------------------------------------
------------------------------------------------------------
------------------------------------------------------------
------------------------------------------------------------
------------------------------------------------ggtgtagggcaa
gcagcgggc---------------------------------------------------
------------------------------------------------ttccctttgaaa
aggcatgataaagttgatgatctcagtaaggtagggcgatcagctagccctgaacccatt
tatgctacaattgatgatctcggc------------------------------------
------------------------ggacctttccctttgaaaaggcatgataaagttgat
------------------------------------------------------------
------------------------------------------------------------
---------------------------------------------gatctcagtaaggta
gggcgatcagctagccctgaa---cccatttatgctacaattgatgatctcggc------
------------------------------------------------------------
------------------------------------------------------------
------------------------------------------------------------
------------------------------------------------------------
------------------------------------------------------------
------------------------------------------------------------
------------------------------------------ggacctttccctttgaaa
aggcatgataaagttgat---------------------------gatctcagtaaggta
gggctttcaagggggcaagaattggctcagaaaattgac---------------------
aatctcaatcaggcggtatcagaagctaaagcaggttattttggcaacctagaacaaaag
atagacaagctcaaagattctacaaaaaacaatactgtgaatctatggcttgaaagtgca
aaaaaagtgcctgctagtttgtca---------gcgaaattggacaattacgctactaac
agccacacacgcattaatagcaatatccacaatggagcaatcaatgaaaaagcgaccggt
atgctaacgcaa---aaaaaccctgagtggctcaagctcgtgaatgataagatagttgcg
cataatgtaggaagcgttcctttgtca---gagtatgataaaattggcttcaaccagaag
aatatgaaagattattctgattcgttcaggttttccaccaag---ttgaacaatgctgta
aaaaacgttaagtctggctttacgcaatttttagccaatgcattttctacagga------
---tattacagcttggcgggagaaaatgcggagcatggaatcaaaaatgttaatacaaaa
ggtggtttccaaaaatct------------------------------------------
>OK111
------------------------------------------------atgactaacgaa
actattgaccaa---------------caaccacaaaccgaagtggcttttaacccgcag
caatttattaataatcttcaggtagcttttcttaagcttgataacgctgtcgcttcattt
gatcctgatcaaaaaccaattgttgataagaatgatagggataacaggcaagcttttgat
ggaatctcgcaattaagggaagaatactccaataaagcgatcaaaaatcctaccaaaaag
aatcagtatttttcagactttatcaataagagcaatgatctaatcaacaaagacaatctc
attgatgtagaatcttccacaaagagctttcagaaatttggggatcagcgttac---cga
attttcacaagttgggtgtcccatcaaaacgatccgtctaaaatcaacacccgatcgatc
cgaaattttatggaaaatatcatacaaccccctatccctgatgacaaagaaaaagcagag
tttttgaaatctgccaaacaatcttttgcaggaatcattatagggaatcaaatccgaacg
gatcaaaagttcatgggcgtgttt------------------------------------
------------gatgaatccttgaaagaaaggcaagaagcagaaaaaaat---------
---ggagggcctactggtggggattggttggatatttttctctcgtttatatttgac---
aaaaaacaatcttctgatgtcaaagaagcaatcaatcaagagccagttccccatgtccaa
ccagatatagccactaccaccaccgacatacaaggcttaccgcctgaagctagggatttg
cttgatgaaaggggt---aatttttctaaattc---actcttggcgatatggaaatgtta
gatgttgagggcgtcgccgacattgatcctaattacaagttcaatcaa---ttattgatt
cacaataacgttctgtcttctgtgttaatagggagt---cataatggcatagaacctgaa
aaagtttcattattgtatgcgggcaatggtggttttggagccaaacacgattggaacgcc
accgttggttataaagaccaacaaggtaacaatgtggctacaataattaatgtgcatatg
aaaaacggcagtggcttagtcatagcaggtggtgagaaagggattaataatcctagtttt
tatctctacaaagaagaccaactcacaggctcacaacgagcattgagtcaagaa---gag
atccgaaacaaagtagatttcatggaatttcttgcacaaaataatgctaaa---------
ttagacaacttgagcgagaaagagaaagaaaaattccgaactgagattaaggatttccaa
aaagactctaaggcttatttagacgccctagggaatgatcgtattgcttttgtttctaaa
aaagacccaaaacattcagctttaattactgagtttggtaatggggattttagctacact
ctcaaagattatgggaaaaaagcagataaagctttagatagggagaaaaatgtcactctt
caaggtagcctaaaacatgatggc---gtgatgtttgttgattattctaatttcaaatac
acc---aacgcctccaagagtcccaataagggtgtaggcgttacgaatggc---gtttcc
catttagaagcaggc---tttaacaaggtagctgtctttaatttgcctgatttaaataat
ctcgctatcactagt---ttcgtaaggcggaatttagaggataaactagtc---gctaaa
ggattgtcccca---caagaagctaataagctcatcaaagattttttgagcagcaacaaa
gaattggttggaaaagctttaaacttcaataaagctgtagctgaagctaaaaacacaggc
aactatgatgaagtgaaaaaagctcagaaagatcttgaaaaatctctaaggaaacgagag
catttagagaaagaagtagagaaaaaattggagagcaaaagcggtaac---aaaaacaaa
atggaagcaaaatctcaagctaacagccaaaaagatgggatttttatgttgatcaataaa
gaggctaatagagacgcaagagcaatcgcttacgctcagaatcttaaaggcatcaaaagg
---------gaattgtctgataaacttgaaaatgtcaacaagaatttgaaagactttagt
aaatcttttgatgaattcaaaaatggcaaaaataaggatttcagcaaggcagaagaaaca
ctaaaagcccttaaaggctcggtgaaagatttaggtatcaatcca---gaatggatttca
aaagttgaaaatcttaatgcagctttgaatgacttcaaaaatggcaaaaataaggatttc
agcaag---gtaacgcaagcaaaaagcgaccttgaaaattccattaaagatgcgatcttc
aat---caaaagataacggataaagttgatgatctcaatcaagcggtatcagtggctaaa
gcaacgggtgatttcagtagggtagagcaagcgttagccgatctcaaaaacttctcaaag
gagcaattggctcaacaagctcaaaaaaatgaaagtctcaatgctggaaaaaaatctgaa
atataccaatccgttaagaatggtgtgaacggaaccctagtcggtaat------------
------------------------------------------------------------
------------------------------------------------------------
------------------------------------------------------------
------------------------------------------------------------
---------------------------------------------ggattatctggaata
gaggccacagctctcgccaaaaatttttcggatatcaagaaagaattgaatgagaaa---
---tttaaaaatttcaataacaataataat------------------------------
------------------------------------------------------------
------------------------------------------------------------
------------------------------------------------------------
------------------------------------------------------------
---------ggtctcaaaaacagc------------------------------------
---------------------acagaacccatttatgctaaagttaataaaaagaaaaca
------------------------------------------------------------
------------------------------------------------ggacaagtagct
agccctgaagaa------------------------------------------------
------------------------------------------------------------
------------------------------------------------------cccatt
tatactcaagttgctaaaaaggtaactcaaaaaattgaccaactcaatcaagcagcaagt
ggtttgggt---------------------------------------------------
------------------------------------------------------------
------------------------------------------------------------
------------------------------------------------------------
------------------------------------------------ggtgtagggcaa
gcgggc------------------------------------------------------
------------------------------------------------ttccctttgaaa
aggcatgataaagttgatgatctcagtaaggtagggcgatcggttagccctgaacccatt
tatgctacgattgatgatctcggc------------------------------------
------------------------ggacctttccctttgaaaaggcatgataaagttgat
------------------------------------------------------------
------------------------------------------------------------
---------------------------------------------gatctcagtaaggta
gggcgatcggttagccctgaa---cccatttatgctacgattgatgatctcggc------
------------------------------------------------------------
------------------------------------------------------------
------------------------------------------------------------
------------------------------------------------------------
------------------------------------------------------------
------------------------------------------------------------
------------------------------------------ggacctttccctttgaaa
aggcatgataaagttgat---------------------------gatctcagtaaggta
gggctttcaaggaatcaagaattggctcagaaaattgac---------------------
aatctcagtcaagcggtgtcagaagctaaagcaggtttctttggcaatctagagcaaacg
atagacaagctcaaagattctacaaaacacaatcccatgaatctatgggctgaaagtgca
aaaaaagtgcctgctagtttgtca---------gcgaaactagacaattacgctactaac
agccacacacgcattaatagcaatgtccaaaatggagcaatcaatgaaaaagcgaccggc
atgctaacgcaa---aaaaaccctgagtggctcaagctcgtgaatgataagatagttgca
cataatgtgggaagcgttcctttgtca---gagtatgataaaattggcttcaaccagaag
aatatgaaagattattctgattcgttcaagttttccaccaag---ttgaacaatgctgta
aaagacgttaagtctggctttacgcaatttttagccaatgcattttctacagga------
---tattactgcttggcgggggaaaatgcggagcatggaatcaaaaatgttaataccaaa
ggtggtttccaaaaatct------------------------------------------
>ATCC 43526
------------------------------------------------atgactaacgaa
actattgcacaa---------------caaccacaaaccgaagcggcttttaacccgcag
caatttatcaacaatcttcaagtggcttttcttaaagttgataacgctgtcgcttcatac
gatcctgatcaaaaaccaatcgttgataagaatgatagggataacaggcaagcttttgat
ggaatctcgcaattaagggaagaatactccaataaagcgatcaaaaatcctaccaaaaag
aatcagtatttttcagactttatcaataagagcaatgatttaatcaacaaagacaatctc
attgatataggttcttccataaaaagctttcagaaatttgggactcagcgttac---cga
attttcacaagttgggtgtcccatcaaaacgatccgtctaaaatcaacacccgatcgatc
cgaaattttatggaaaatatcatacaaccccctacccctgatgacaaagaaagagcagag
tttgtgaaatctgccaaacaatcttttgcaggaatcattatagggaatcaaatccgaacg
gatcaaaagttcatgggcgtgttt------------------------------------
------------gatgaattcttgaaagaaaggcaagaagcagaaaaaaat---------
---ggagagcctactggtggggattggttggatatttttttatcatttgtatttaac---
aaagaacaatcttctgatgtcaaagaagcaatcaatcaagaaccagttccccatgtccaa
ccagatatagccactaccaccacccacatacaaggcttaccgcctgaatctagggatttg
cttgatgaaaggggt---aatttttctaaattc---actcttggcgatatggaaatgtta
gatgttgagggcgtcgccgacattgatcctaattacaagttcaatcaa---ttattgatt
cacaataacgctctgtcttctgtgttaatggggagt---cataatggcatagaacctgaa
aaagtttcattattgtttgcgggcaatggtggttttggcgccaagcacgattggaacgcc
accgttggttataaaaaccaacaaggcgacaatgtggctacactcattaatgtgcatatg
aaaaacggcagtggcttagtcatagcaggtggtgagaaagggattaacaaccctagtttt
tatctctacaaagaagaccaactcacaggctcacaacgagcattgagtcaagaa---gag
atccgaaacaaaatagatttcatggaatttcttgcacaaaacaatgctaaa---------
ttagacaacttgagcgagaaagagaaagaaaaattccaaaatgagattgaagattttcaa
aaagactctaaggcttatttagacgccctagggaatgatcgtattgcctttgtttctaaa
aaagacccaaaacatccagctttaattactgagtttggtaagggggatttgagctacact
ctcaaagttatgggaaaaaagcagacagaggctttagatagggagaaaaatgttactctt
caaggtaacctaaaacatgatagc---gtgatgtttgttaattattctaatttcaaatac
acc---aacgcctccaagagtcctgataagggtgtaggcgttacaaatggc---gtttcc
catttagacgcaggc---tttagcaaggtagctgtctttaatttgcctgatttaaataat
ctcgctatcactagt---ttcgtaaggcggaatttagagaataaactagtc---actgaa
ggattgtcccta---caagaagctaataagcttatcaaagattttttgagcagcaacaaa
gaattggttggaaaagctttaaacttcaataaagctgtagctgacgctaaaaacacaggc
gactatgatgaagtgaaaaaagctcagaaagatcttgaaaaatctctaaggaaacgagag
catttagagaaagaagtagagaaaaaattggagaccaaaagcggcaac---aaaaataaa
atggaagcgaaagctcaagctaacggccaaaaagataagatttttgcgttgatcaataaa
gaggctaatagggacgcaagagcaatcgcttactctcagaatcttaaaggcatcaaaagg
---------gaattgtctgataaacttgaaaaaatcaacacggatttgaaagactttagt
aaatcttttgatgaattcaaaaatggcaaaaataaggattttagcaaggcagaagaaacg
ctaaaagcccttaaaggctcggtgaaagatttaggtatcaatccg---gaatggatttca
aaagttgaaaaccttaatgcagctttgaatgaattcaaaaatggcaaaaataaggatttc
agcaag---gtaacgcaagcaaaaagcgaccttgaaaattccgttaaagatgtgatcatc
aat---caaaagataacggataaagttgacaatctcaatcaagcggtatcaatggctaaa
gcaacgggcggtttcagtagggtagagcaagcgttagccgatctcaaaaacttctcaaag
gagcaattggctcaacaaactcaaaaaaatgaaagtttcaatgttggaaaaaagtctgaa
atatatcaatccgttaagaatggtgtgaacggaaccctagtcggtaat------------
------------------------------------------------------------
------------------------------------------------------------
------------------------------------------------------------
------------------------------------------------------------
---------------------------------------------gggttatctggaata
gaggccacagctctcgccaaaaatttttcggatatcaagaaagaattgaatgagaaattt
---aaaaatttcaataacaataacaataat------------------------------
------------------------------------------------------------
------------------------------------------------------------
------------------------------------------------------------
------------------------------------------------------------
---------ggactcgaaaac---------------------------------------
------------------------gaacccatttatgctaaagttaataaaaagaaaaca
------------------------------------------------------------
------------------------------------------------ggacaagtagct
agccctgaagaa------------------------------------------------
------------------------------------------------------------
------------------------------------------------------cccatt
tacgctcaagttgctaaaaaggtgaatgcaaaaattgaccgactcaatcaagcagcaagt
ggtttgggt---------------------------------------------------
------------------------------------------------------------
------------------------------------------------------------
------------------------------------------------------------
------------------------------------------------ggtgtagggcaa
gcgggcttccctttgaaaaggcatgataaagttgatgatctcagtaaggtagggcgatca
gttagccctgaacccatttatgctacgattgatgatctcgggggacctttcccttcgaaa
aggcatgataaagttgatgatctcagtaaggtagggcgatcagttagccctgaacccatt
tatgctacgattgatgatctcggc------------------------------------
------------------------ggacctttccctttgaaaaggcatgataaagttgat
------------------------------------------------------------
------------------------------------------------------------
---------------------------------------------gatctcagtaaggta
gggcgatcagttagccctgaa---cccatttatgctacgattgatgatctcggc------
------------------------------------------------------------
------------------------------------------------------------
------------------------------------------------------------
------------------------------------------------------------
------------------------------------------------------------
------------------------------------------------------------
------------------------------------------ggacctttcccttcgaaa
aggcatgataaagttgat---------------------------gatctcagtaaggta
gggctttcaaggaatcaagaattggctcagaaaattgac---------------------
aatctcagtcaagcggtatcagaagctaaagcaggtttttttagcaatctagagcaaacg
atagacaagctcaaagattctacaaaatacaattctgtgaatctatgggttgaaagtgca
caaaaagtgcctgctagtttgtca---------gcgaaactagacaattacgctactaac
agccacacacgcattaatagcaatatccagaatggagcaatcaatgaaaaagcgaccggt
atgctaacgcac---aaaaaccctgagtggctcaagctcgtgaatgataagatagttgcg
cataatgtgggaagcgttcctttgtca---gagtatgataaaattggcttcaaccagaag
aatatgaaagattattctgattcgttcaagttttccaccaag---ttgaacaatgctgta
aaagacgttaagtctagctttacgcaatttttagccaatgcattttctacagga------
---tattactccttggcgagggaaaatgcggagcatggaatcaaaaatgttaatacaaaa
ggtggtttccaaaaatct------------------------------------------
>NCTC 11637
------------------------------------------------atgactaacgaa
actattgaccaa---------------caaccacaaaccgaagcggcttttaacccgcag
caatttatcaacaatcttcaagtggcttttcttaaagttgataacgctgtcgcttcatac
gatcctgatcaaaaaccaatcgttgataagaatgatagggataacaggcaagcttttgat
ggaatctcgcaattaagggaagaatactccaataaagcgatcaaaaatcctaccaaaaag
aatcagtatttttcagactttatcaataagagcaatgatttaatcaacaaagacaatctc
attgatataggttcttccataaaaagctttcagaaatttgggactcagcgttac---cga
attttcacaagttgggtgtcccatcaaaacgatccgtctaaaatcaacacccgatcgatc
cgaaattttatggaaaatatcatacaaccccctatccctgatgacaaagaaaaagcagag
tttttgaaatctgccaaacaatcttttgcaggaatcattatagggaatcaaatccgaacg
gatcaaaagttcatgggcgtgttt------------------------------------
------------gatgaattcttgaaagaaaggcaagaagcagaaaaaaat---------
---ggagagcctactggtggggattggttggatatttttttatcatttgtatttaac---
aaagaacaatcttctgatgtcaaagaagcaatcaatcaagaaccagttccccatgtccaa
ccagatatagccactaccaccacccacatacaaggcttaccgcctgaatctagggatttg
cttgatgaaaggggt---aatttttctaaattc---actcttggcgatatggaaatgtta
gatgttgagggcgtcgccgacattgatcctaattacaagttcaatcaa---ttattgatt
cacaataacgctctgtcttctgtgttaatggggagt---cataatggcatagaacctgaa
aaagtttcattattgtatgcgggcaatggtggttttggagccaagcacgattggaacgcc
accgttggttataaaaaccaacaaggcgacaatgtggctacactcattaatgtgcatatg
aaaaacggcagtggcttagtcatagcaggtggtgagaaagggattaacaaccctagtttt
tatctctacaaagaagaccaactcacaggctcacaacgagcattgagtcaagaa---gag
atccgaaacaaaatagatttcatggaatttcttgcacaaaacaatgctaaa---------
ttagacaacttgagcgagaaagagaaagaaaaattccaaaatgagattgaagattttcaa
aaagactctaaggcttatttagacgccctagggaatgatcgtattgcctttgtttctaaa
aaagacccaaaacattcagctttaattactgagtttggtaagggggatttgagctacact
ctcaaagattatgggaaaaaagcagatagagctttagatagggagaaaaatgttactctt
caaggtaacctaaaacatgatagc---gtgatgtttgttaattattctaatttcaaatac
acc---aacgcctccaagagtcctgataagggtgtaggcgttacaaatggc---gtttcc
catttagacgcaggc---tttagcaaggtagctgtctttaatttgcctgatttaaataat
ctcgctatcactagt---ttcgtaaggcggaatttagagaataaactagtc---actgaa
ggattgtcccta---caagaagctaataagcttatcaaagattttttgagcagcaacaaa
gaattggttggaaaagctttaaacttcaataaagctgtagctgacgctaaaaacacaggc
aactatgatgaagtgaaaaaagctcagaaagatcttgaaaaatctctaaggaaacgagag
catttagagaaagaagtagagaaaaaattggagagcaaaagcggcaac---aaaaataaa
atggaagcgaaagctcaagctaacagccaaaaagataagatttttgcgttgatcaataaa
gaggctaatagggacgcaagagcaatcgcttactctcagaatcttaaaggcatcaaaagg
---------gaattgtctgataaacttgaaaaaatcaacaaggatttgaaagactttagt
aaatcttttgatgaattcaaaaatggcaaaaataaggattttagcaaggcagaagaaacg
ctaaaagcccttaaaggctcggtgaaagatttaggtatcaatccg---gaatggatttca
aaagttgaaaaccttaatgcagctttgaatgaattcaaaaatggcaaaaataaggatttc
agcaag---gtaacgcaagcaaaaagcgaccttgaaaattccgttaaagatgtgatcatc
aat---caaaagataacggataaagttgacaatctcaatcaagcggtatcaatggctaaa
gcaacgggtgatttcagtagggtagagcaagcgttagccgatctcaaaaacttctcaaag
gagcaattggctcaacaaactcaaaaaaatgaaagtttcaatgttggaaaaaaatctgaa
atatatcaatccgttaagaatggtgtgaacggaaccctagtcggtaat------------
------------------------------------------------------------
------------------------------------------------------------
------------------------------------------------------------
------------------------------------------------------------
---------------------------------------------gggttatctggaata
gaggccacagctctcgccaaaaatttttcggatatcaagaaagaattgaatgagaaattt
---aaaaatttcaataacaataacaataat------------------------------
------------------------------------------------------------
------------------------------------------------------------
------------------------------------------------------------
------------------------------------------------------------
---------ggactcgaaaac---------------------------------------
------------------------gaacccatttatgctaaagttaataaaaagaaaaca
------------------------------------------------------------
------------------------------------------------ggacaagtagct
agccctgaagaa------------------------------------------------
------------------------------------------------------------
------------------------------------------------------cccatt
tacgctcaagttgctaaaaaggtgaatgcaaaaattgaccgactcaatcaagcagcaagt
ggtttgggt---------------------------------------------------
------------------------------------------------------------
------------------------------------------------------------
------------------------------------------------------------
------------------------------------------------ggtgtagggcaa
gcgggcttccctttgaaaaggcatgataaagttgatgatctcagtaaggtagggcgatca
gttagccctgaacccatttatgctacgattgatgatctcggcggacctttccctttgaaa
aggcatgataaagttgatgatctcagtaaggtagggcgatcagttagccctgaacccatt
tatgctacgattgatgatctcggc------------------------------------
------------------------ggacctttccctttgaaaaggcatgataaagttgat
------------------------------------------------------------
------------------------------------------------------------
---------------------------------------------gatctcagtaaggta
gggcgatcagttagccctgaa---cccatttatgctacgattgatgatctcggc------
------------------------------------------------------------
------------------------------------------------------------
------------------------------------------------------------
------------------------------------------------------------
------------------------------------------------------------
------------------------------------------------------------
------------------------------------------ggacctttccctttgaaa
aggcatgataaagttgat---------------------------gatctcagtaaggta
gggctttcaaggaatcaagaattggctcagaaaattgac---------------------
aatctcagtcaagcggtatcagaagctaaagcaggtttttttagcaatctagagcaaacg
atagacaagctcaaagattctacaaaatacaattctgtgaatctatgggttgaaagtgca
aaaaaagtgcctgctagtttgtca---------gcgaaactagacaattacgctactaac
agccacacacgcattaatagcaatatccaaaatggagcaatcaatgaaaaagcgaccggt
atgctaacgcaa---aaaaaccctgagtggctcaagctcgtgaatgataagatagttgcg
cataatgtgggaagcgttcctttgtca---gagtatgataaaattggcttcaaccagaag
aatatgaaagattattctgattcgttcaagttttccaccaag---ttgaacaatgctgta
aaagacgttaagtctagctttacgcaatttttagccaatgcattttctacagga------
---tattactccttggcgagggaaaatgcggagcatggaatcaaaaatgttaatacaaaa
ggtggtttccaaaaatct------------------------------------------
>ATCC43579
------------------------------------------------atgactaacgaa
accattaaccaa---------------caaccacaaaccgaagcggcttttaacccgcag
caatttatcaataatcttcaagtagcttttcttaaagttgataacgctgtcgcttcatac
aatcctgatcaaaaaccaatcgttgataagaacgatagggataacaggcacgcttttgaa
ggaatctcgcaattaagggaagaatactccaataaagcgatcaaaaatcctaccaaaaag
aatcagtatttttcagactttatcaataagagcaacgatttaatcaacaaagacaatctc
attgatgtagaatcttctacaaagagctttcagaaatttgggactcagcgttac---caa
atttttatgaattgggtgtcccatcaaaacgatccgtctaaaatcaacacccgatcgatc
cgaaattttatggaaaatatcatacaaccccctatccctgatgacaaagaaaaagcggag
tttttgaaatctgccaaacaatcttttgcaggaatcattgtagggaatcaaatccgaacg
gatcaaaagttcatgggcgtgttt------------------------------------
------------gatgaatccttgaaagaaaggcaagaagcagaaaaaaat---------
---ggagggactactggtggggattggttggatatttttctctcatttatatttgac---
aaaaaacaatcttctgatgtcaaagaagcaatcaatcaagaaccagttcctcatgtccaa
ccagatatagccactagcaccacccacatacaaggcttaccgcctgaagctagagattta
cttgatgaaaggggt---tatttttctaaattc---actcttggcgatatggaaatgtta
gatgttgagggagtcgctgacattgatcccaattacaagttcaatcaa---ttattgatt
cacaataacgctctgtcttctgtgttaatggggagt---cataatggcatagaacctgaa
aaagtttcattattgtatgggggcaatggtggtcctggagctaggcatgattggaacgcc
accgttggttataaagaccaacaaggtaacaatgtggctacaataattaatgtgcatatg
aaaaacggcagtggcttagtcatagcaggtggtgagaaaggggttaacaaccctagtttt
tatctctacaaagaagaccaactcacaggcttgaaacaagcattgagtcaagaa---gag
atccgaaacaaaatagacttcatggaatttcttgcacaaaacaatgctaaa---------
ttagacaacttgagcgagaaagagaaagaaaaattccgaaatgagattaaggatttccaa
aaagactctaaggcttatttagacgccctagggaatgatcgtattgcttttgtttctaaa
aaagacccaaaacattcagctttaattactgagtttggtaagggggatttgagctacact
ctcaaagattatgggaaaaaagcagataaagctttagatagggagaaaaatgtcactctt
caaggtaacctaaaacatgatggc---gtgatgtttgttgattattctaatttcaaatac
acc---aacgcctccaagaatcccaataagggtgtaggcgttacgaatggc---gtttcc
catttagacgcaggc---tttaacaaggtagctgtctttaatttgcctgatttaaataat
ctcgctatcactagt---ttcgtaaggcgggatttagaggataaactaatc---actaaa
ggattgtcccta---caagaagttaataagcttatcaaagattttttgagcagcaacaag
gaattggttggaaaagctttaaacttcaataaagctgtagctgacgctaaaaacacaggc
aactatgatgaagtgaaaaaagctcagaaagattttgaaaaatctttaaggaaacgagag
catttagagaaagaagtagcgaaaaatttggagagcaaaagcggcaac---aaaaacaaa
atggaagcgaaatttcaagctaacagccaaaaaaatgagatttttgcgttgatcaataaa
gaggctaatagggatgcaagagcaatcgcttacgctcagaatcttaaaggcatcaaaagg
---------gaattgtctgataagcttgaaaatgtcaacaagaatttgaaagactttagt
aaatcttttgatgaattcaagaatggcaaaaataaggatttcagcaagacagaagaaacg
ctaaaagcccttaaagactcggtgaaagatttaggtatcaatcca---gaatggatttca
aaagttgaaaaccttaatgcagctttgaatgaattcaaaaatggcaaaaataaggatttc
agcaag---gtaacgcaagcaaaaagcgaccttgaaaattccgttaaagatgcgattttc
aat---caaaaggtaacggataaagttgatgatctcaatcaagcggtatcagtggctaaa
gcaacgagtgatttcagtagggtagagcaagcactagccgatctcaaaaatttctcaaag
gagcaattggctcaacaaactcaaaaaaatgaaagtttcaatgttggaaaaaaatctgaa
atatatcaatccgttaagaatggtgtgaatggaaccctagtcggtact------------
------------------------------------------------------------
------------------------------------------------------------
------------------------------------------------------------
------------------------------------------------------------
---------------------------------------------gggttatctaaagca
gaagccacaactctttctaaaaatttttcggatatcaagaaagagttgaatgcaaaactt
---ggaaatttcaacaacaataacaataat------------------------------
------------------------------------------------------------
------------------------------------------------------------
------------------------------------------------------------
------------------------------------------------------------
---------ggactcaaaaac---------------------------------------
------------------------gaacccatttatgctcaggttaataaaaagaaagta
------------------------------------------------------------
------------------------------------------------gggcaagcagct
agccatgaagaa------------------------------------------------
------------------------------------------------------------
------------------------------------------------------cccatt
tacactcaagttgctaaaaaggtaaatgcaaaaattgaccaactcaatcaagcagcaagt
ggtttgggt---------------------------------------------------
------------------------------------------------------------
------------------------------------------------------------
------------------------------------------------------------
------------------------------------------------ggtgca---aat
caagcgggc---------------------------------------------------
------------------------------------------------------------
------------------------------------------------------------
------------------------------------------------------------
------------------------------ttccctttgaaaaggcatgataaagttgat
------------------------------------------------------------
------------------------------------------------------------
---------------------------------------------gatctcagtaaggta
gggctttcagctaaccatgaa---cccatttatgctacgattgatgatctcggc------
------------------------------------------------------------
------------------------------------------------------------
------------------------------------------------------------
------------------------------------------------------------
------------------------------------------------------------
------------------------------------------------------------
------------------------------------------ggacctttccctttgaaa
aggcatgataaagttgat---------------------------gatctcagtaaggta
gggctttcaagggatcaagaattggctcagaaaattgac---------------------
aatctcaatcaagcggtatcagaagctaaagcaggttattctggcaacctagagcgaacg
atagacaagctcaaagattctacaaaatacaatcccatgaatctatgggctgaaagtgca
aaaaaagtgcctgctagtttgtca---------gcgaaactagataattatgctactaac
agccacacacgcattaatagcaatatccacaatggagcaatcaatgaaaaagcgaccggt
atgctaacgcaa---aaaaaccctgagtggctcaagctcgtgaatgataagatagttgcg
cataatgtaggaagcgttcctttgtca---gagtatgataaaattggcttcaaccagaag
aatatgaaagattattctgattcgttcaagttttccaccaag---ttgaacaatgctgta
aaagacgctaagtctggctttacgcaatttttaaccaatgcattttctacaaga------
---tattaccgcttggcgggggaaaatgcagagcatggaatcaaaaacgttaatacaaaa
ggtggtttccaaaaatct------------------------------------------
>CCUG 17874
------------------------------------------------atgactaacgaa
accattgaccaa---------------caaccacaaaccgaagcggcttttaacccgcag
caatttatcaataatcttcaagtagcttttcttaaagttgataacgctgtcgcttcatac
gatcctgatcaaaaaccaatcgttgataagaacgatagggataacaggcaagcttttgaa
ggaatctcgcaattaagggaagaatactccaataaagcgatcaaaaatcctaccaaaaag
aatcagtatttttcagactttatcaataagagcaatgatttaatcaacaaagacaatctc
attgatgtagaatcttccacaaagagctttcagaaatttggggatcagcgttac---cga
attttcacaagttgggtgtcccatcaaaacgatccgtctaaaatcaacacccgatcgatc
cgaaattttatggaaaatatcatacaaccccctatccttgatgataaagagaaagcggag
tttttgaaatctgccaaacaatcttttgcaggaatcattatagggaatcaaatccgaacg
gatcaaaagttcatgggcgtgttt------------------------------------
------------gatgagtccttgaaagaaaggcaagaagcagaaaaaaat---------
---ggagagcctactggtggggattggttggatatttttctctcatttatatttgac---
aaaaaacaatcttctgatgtcaaagaagcaatcaatcaagaaccagttccccatgtccaa
ccagatatagccactaccaccaccgacatacaaggcttaccgcctgaagctagagattta
cttgatgaaaggggt---aatttttctaaattc---actcttggcgatatggaaatgtta
gatgttgagggagtcgctgacattgatcccaattacaagttcaatcaa---ttattgatt
cacaataacgctctgtcttctgtgttaatggggagt---cataatggcatagaacctgaa
aaagtttcattgttgtatgggggcaatggtggtcctggagctaggcatgattggaacgcc
accgttggttataaagaccaacaaggcaacaatgtggctacaataattaatgtgcatatg
aaaaacggcagtggcttagtcatagcaggtggtgagaaagggattaacaaccctagtttt
tatctctacaaagaagaccaactcacaggctcacaacgagcattaagtcaagaa---gag
atccaaaacaaaatagatttcatggaatttcttgcacaaaataatgctaaa---------
ttagacaacttgagcgagaaagagaaggaaaaattccgaactgagattaaagatttccaa
aaagactctaaggcttatttagacgccctagggaatgatcgtattgcttttgtttctaaa
aaagacacaaaacattcagctttaattactgagtttggtaatggggatttgagctacact
ctcaaagattatgggaaaaaagcagataaagctttagatagggagaaaaatgttactctt
caaggtagcctaaaacatgatggc---gtgatgtttgttgattattctaatttcaaatac
acc---aacgcctccaagaatcccaataagggtgtaggcgttacgaatggc---gtttcc
catttagaagtaggc---tttaacaaggtagctatctttaatttgcctgatttaaataat
ctcgctatcactagt---ttcgtaaggcggaatttagaggataaactaacc---actaaa
ggattgtcccca---caagaagctaataagcttatcaaagattttttgagcagcaacaaa
gaattggttggaaaaactttaaacttcaataaagctgtagctgacgctaaaaacacaggc
aattatgatgaagtgaaaaaagctcagaaagatcttgaaaaatctctaaggaaacgagag
catttagagaaagaagtagagaaaaaattggagagcaaaagcggcaac---aaaaataaa
atggaagcaaaagctcaagctaacagccaaaaagatgagatttttgcgttgatcaataaa
gaggctaatagagacgcaagagcaatcgcttacgctcagaatcttaaaggcatcaaaagg
---------gaattgtctgataaacttgaaaatgtcaacaagaatttgaaagactttgat
aaatcttttgatgaattcaaaaatggcaaaaataaggatttcagcaaggcagaagaaaca
ctaaaagcccttaaaggttcggtgaaagatttaggtatcaatcca---gaatggatttca
aaagttgaaaaccttaatgcagctttgaatgaattcaaaaatggcaaaaataaggatttc
agcaag---gtaacgcaagcaaaaagcgaccttgaaaattccgttaaagatgtgatcatc
aat---caaaaggtaacggataaagttgataatctcaatcaagcggtatcagtggctaaa
gcaacgggtgatttcagtagggtagagcaagcgttagccgatctcaaaaatttctcaaag
gagcaattggcccaacaagctcaaaaaaatgaaagtctcaatgctagaaaaaaatctgaa
atatatcaatccgttaagaatggtgtgaatggaaccctagtcggtaat------------
------------------------------------------------------------
------------------------------------------------------------
------------------------------------------------------------
------------------------------------------------------------
---------------------------------------------gggttatctcaagca
gaagccacaactctttctaaaaacttttcggacatcaagaaagagttgaatgcaaaactt
---ggaaatttcaataacaataacaataat------------------------------
------------------------------------------------------------
------------------------------------------------------------
------------------------------------------------------------
------------------------------------------------------------
---------ggactcaaaaac---------------------------------------
------------------------gaacccatttatgctaaagttaataaaaagaaagca
------------------------------------------------------------
------------------------------------------------gggcaagcagct
agccttgaagaa------------------------------------------------
------------------------------------------------------------
------------------------------------------------------cccatt
tacgctcaagttgctaaaaaggtaaatgcaaaaattgaccgactcaatcaaatagcaagt
ggtttgggt---------------------------------------------------
------------------------------------------------------------
------------------------------------------------------------
------------------------------------------------------------
------------------------------------------------------------
------------------------------------------------------------
------------------------------------------------------------
------------------------------------------------------------
------------------------------------------------------------
------------------------------------------------------------
------------------------------------------------------------
------------------------------------------------------------
------------------------------------------------------gttgta
gggcaagcagcgggc---------------------------------------------
------------------------------------------------------------
------------------------------------------------------------
------------------------------------------------------------
------------------------------------------------------------
------------------------------------------------------------
------------------------------------------------------------
------------------------------------------------ttccctttgaaa
aggcatgataaagttgat---------------------------gatctcagtaaggta
gggctttcaaggaatcaagaattggctcagaaaattgac---------------------
aatctcaatcaagcggtatcagaagctaaagcaggtttttttggcaatctagagcaaacg
atagacaagctcaaagattctacaaaacacaatcccatgaatctatgggttgaaagtgca
aaaaaagtacctgctagtttgtca---------gcgaaactagacaattacgctactaac
agccacatacgcattaatagcaatatcaaaaatggagcaatcaatgaaaaagcgaccggc
atgctaacgcaa---aaaaaccctgagtggctcaagctcgtgaatgataagatagttgcg
cataatgtaggaagcgttcctttgtca---gagtatgataaaattggcttcaaccagaag
aatatgaaagattattctgattcgttcaagttttccaccaag---ttgaacaatgctgta
aaagacactaattctggctttacgcaatttttaaccaatgcattttctacagcatct---
---tattactgcttggcgagagaaaatgcggagcatggaatcaagaacgttaatacaaaa
ggtggtttccaaaaatct------------------------------------------
>Ca52
atgataccaaatttaatgataccaaatttaggtatagaaggagaaacaatgactaacgaa
accattaaccaa---------------caaccacaaaccgaagcggcttttaacccgcag
caatttatcaataatcttcaagtggcttttcttaaagttgataacgctgtcgcttcatac
gatcctgatcaaaaaccaatcgttgataagaacgatagggataacaggcaagcttttgag
ggaatctcgcaattaagggaagaatactccaataaagcgatcaaaaatcctaccaaaaag
aatcagtatttttcagactttatcgataagagcaatgatttaatcaacaaagacaatctc
gttgatgtggaatcttccacaaagagctttcagaaatttggggatcagcgttac---caa
attttcacaagttgggtgtcccatcaaaacgatccgtctaaaatcaacacccgatcgatc
cgaaattttatggaaaatatcatacaaccccctatccctgatgacaaagaaaaagcagag
tttttgaaatctgccaaacaagcttttgcaggaatcattatagggaatcaaatccgaacg
gatcaaaagttcatgggcgtattt------------------------------------
------------gatgaatctttgaaagaaaggcaagaagcagaaaaaaat---------
---ggagggcctactggtggggattggttggatatttttttatcatttgtgttcaac---
aaaaaacaatcttccgatctcaaagaaacgctcgatcaagaaccagttcctcatgtccaa
ccagatatagccactaccaccaccgacatacaaggcttaccgcctgaagctagggatttg
cttgatgaaaggggt---aatttttctaaattc---actcttggcgatatggaaatgtta
gatgttgagggagtcgctgacattgatcccaattacaagttcaaccaa---ttattgatt
cacaataacgctctgtcttctgtgttaatggggagt---cataatggcatagaacctgaa
aaagtttcattattgtatgggggcaatggtggttttggagccaagcacgattggaacgcc
accgttggttataaagaccaacaaggtaacaatgtggctacaataattaatgtgcatatg
aaaaacggcagtggcttggtcatagcaggtggtgagaaagggattaacaaccctagtttt
tatctctacaaagaagaccaactcacaggctcacagcgagcattgagtcaagaa---gag
atccaaaacaaaataaatttcatggaatttcttgcacaaaataatgctaaa---------
ttagacaacttgagcgagaaagagaaggaaaaattccgaactgagattgaagattttcag
aaagactctaaggcttatttagatgccctagggaatgatcgtattgcttttgtttctaaa
aaagacacaaaacattcagctttaattactgagtttggtaatggggatttgagctacact
ctcaaagattatgggaaaaaagcagataaagctttagatagggagaaaaatgttactctt
caaggtagcctaaaacatgatggc---gtgatgtttgttgattattctaatttcaaatac
acc---aacgcctccaagaatcccaataagggtgtaggcgttacgaatggc---gtttcc
catttagaagcaggc---tttgacaaggtagctgtctttaatttgcctgatttaaataat
ctcgctatcactagt---ttcgtaaggcggaatttagaggataaactagcc---actaaa
ggattgtcccta---caagaagctaataagcttatcaaagactttttgaacagcaacaaa
gaattggttggaaaagctttaaacttcaataaagctgtagctgaagctaaaaacacaggc
aactatgatgaagtgaaaaaagctcagaaagatcttgaaaaatctctaaagaaacgagag
catttagagaaagaagtagcgaaaaaattggagagtaaaagcggcaac---aaaaataaa
atggaagcgaaatctcaagctaacagccaaaaagatgagatttttgcgttgatcaataaa
gaggctaatagagacgcaagagcaatcgcttacgctcaaaatcttaaaggcatcaaaagg
---------gaattgtctgataaacttgaaaatatcaacaaggatttgaaagactttagt
aaatcttttgatgaattcaaaaatggcaaaaataaggatttcagcaaggcagaagaaacg
ctaaaagcccttaaaggctcggtgaaagatttaggtatcaatcca---gaatggatttca
aaagttgaaaaccttaatacagctttgaatgaattcaaaaatggcaaaaataaggatttc
agcaag---gtaacgcaagcaaaaagcgaccttgaaaattccattaaagatgtgatcatc
aat---caaaagataacggataaagttgacaatctcaatcaagctgtatcaatagctaag
gcaacaggcgatttcagtggggtagagcaagcgctagccgatctcaagaatttctcaaaa
ggacaattggctcaacaagctcaaaaaaatgaagatttcaatactggaaaaaattctgaa
atataccaatccgttaagaatggtgtgaatggaaccctagtcggtaat------------
------------------------------------------------------------
------------------------------------------------------------
------------------------------------------------------------
------------------------------------------------------------
---------------------------------------------gggttatctaaagca
gaagccacaactctttctaaaaacttttcggacatcaagaaagagttggaagcaaaattg
---ggaaatttcaataacaataacaataat------------------------------
------------------------------------------------------------
------------------------------------------------------------
------------------------------------------------------------
------------------------------------------------------------
---------ggactcaaaaac---------------------------------------
------------------------gaacccatttatgctaaagttaataaaaagaaagca
------------------------------------------------------------
------------------------------------------------ggacaagcagct
agccctgaagaa------------------------------------------------
------------------------------------------------------------
------------------------------------------------------cccatt
tacgctcaagttgctaaaaaggtaaatgcaaaaattgaccgactcaatcaaatagcaagt
ggtttgggt---------------------------------------------------
------------------------------------------------------------
------------------------------------------------------------
------------------------------------------------------------
------------------------------------------------ggtgtagggcaa
gcagcgggc---------------------------------------------------
------------------------------------------------------------
------------------------------------------------------------
------------------------------------------------------------
------------------------------ttccctttgaaaaggcatgataaagttgat
------------------------------------------------------------
------------------------------------------------------------
---------------------------------------------gatctcagtaaggta
gggctttcagctaaccatgaa---cccatttacgctacgattgatgatctcggc------
------------------------------------------------------------
------------------------------------------------------------
------------------------------------------------------------
------------------------------------------------------------
------------------------------------------------------------
------------------------------------------------------------
------------------------------------------ggatctttccctttgaaa
aggcatgataaagttgat---------------------------gatctcagtaaggta
gggctttcaaggaatcaagaattggctcagaaaattgac---------------------
aatctcaatcaggcggtatcagaagctaaagcaggtttttttggcaatctagagcaaacg
atagacaatctcaaagattctacaaaatacaattccgtgaatctatgggctgaaagtgca
aaaaaagtgcctgctagtttgtca---------gcgaaattggacaattacgctattaac
agccacacacgcattaatagcaatgtcaaaaatggagcaatcaatgaaaaagcgaccggc
atgctaacgcaa---aaaaaccctgagtggctcaagctcgtgaatgataagatagttgcg
cataatgtgggaagcgttcctttgtca---gagtatgataaaattggcttcaaccagaag
aatatgaaagattattctgattcgttcaagttttccaccaag---ttgaacaatgctgta
aaagacactaagtctggctttacgcgatttttagccaatgcattttctacagcatct---
tattactacttcttggcgggggaaaatgcggagcatggaatcaaaaatgttaatacaaaa
ggtggtttccaaaaatct------------------------------------------
>7bqs
------------------------------------------------atgactaacgaa
accattaaccaa---------------caaccacaaaccgaagcggcttttaacccgcag
caatttatcaataatcttcgagcggcttttcttaaagttgataacgctgtcgcttcatac
gatcctgatcaaaaaccaatcgttgataagaacgatagggataacaggcaagcttttgat
ggaatttcgcaattaagggaagaatactccaataaagcgatcaaaaatcctgccaaaaag
aatcagtatttttcaagctttatcagtaagagcaacgatttaatcaacaaagacaatctc
attgatgtagattcttccacaaagagctttcagaaatttggggatcagcgttac---caa
atttttatggattgggtgtcccatcaaaacgatccatctaaaatcaacacccgatcgatc
cgaaattttatggaaaatatcatacaaccccctatccctgatgacaaagaaaaagcagag
tttttgaggtctgccaaacaatcttttgcaggaatcattatagggaatcaaatccgaacg
gatcaaaagttcatgggcgtattt------------------------------------
------------gatgaatccttgaaagaaaggcaagaagcagaaaaa------------
------------actggtggggattggttggatatttttttatcatttatatttgac---
aaaaaacaatcttctgatatcaaagaaacgctcaatcaagagccagttccccatgtccaa
ccagatatagccactaccaccaccgacatacaaggcttaccgcctgaagctagggatttg
cttgatgaaaggggt---aatttttctaaattc---actcttggcgatatggaaatgtta
gatgttgagggagtcgctgacattgatcccaattacaagttcaaccaa---ttattgatt
cacaataacgctctgtcttctgtgttaatggggagt---cataatggcgtagaacctgaa
aaagtttcattattgtatgggggcaatggtggtcctgaagctaggcacgattggaacgct
accgttggttataaagaccaacaaggtaacaatgtggctacaataattaatgtgcatatg
aaaaatggcagtggcttggtcatagcaggtggtgagaaagggattaacaaccctagtttt
tatctctacaaagaagaccaactcacaggttcacaacgagcattgagtcaagaa---gag
atccgaaacaaagtagatttcatggaatttcttgcacaaaataatgctaaa---------
ttagacaacttgagcgagaaagagaaggaaaaattccaaactgagattaaagattttcaa
aaagactctaaggcttatttagacgccctagggaatgatcgtattgcttttgtttctaaa
aaagacccaaaacattcagctttaattactgagtttaataagggggatttgagctacact
ctcaaagattatgggaaaaaagcagataaagctttagatagggagaaaaatgtcactctt
cgaggtaacctaaaacatgatggc---gtgatgtttgttgattattctaatttcaaatac
acc---aacgcctccaagaatcccaataagggcgtaggcgctacgaatggc---gtttcc
catttagacgcaggc---tttagcaaggtagctgtctttaatttgcctgatttaaataat
ctcgctatcactagt---ttagtaaggcgggatttagaggataaactaatc---gctaaa
ggattgtcccta---caagaagttaataagctcatcaaagactttttgaacagcaacaag
gaattggttggaaaagttttaaacctcaataaagctgtagttgaagctaaaaacacaggc
aactatgacgaggtgaaaaaagctcagaaagatcttgaaaaatctctaaggaaacgagag
catttagagaaagaagtagagaaaaaattggagagcaaaagcggcaac---aaaaataaa
atggaagcaaaagctcaagctaacagccaaaaagatgagatttttgcgttgatcaataaa
gaggctaatagagacgcaagagcaatcgcttacactcagaatcttaaaggcatcaaaagg
---------gaattgtctgataaacttgaaaatgtcaacaagaatttgaaagactttagt
aaatcttttgatgaattcaaaaatggcaaaaataaggatttcagcaaggcagaagaaacg
ctaaaagcccttaaaggttcggtgaaagatttaggtatcaatcca---gaatggatttca
aaagttgaaaaccttaatgcagctttgaatgaattcaaaaatggcaaaaataaggatttc
agcaag---gtaacgcaagcaaaaagcgaccttgaaaattccattaaagatgtgatcatc
aat---caaaagataacggataaagttgataatctcaatcaagcggtatcagtggctaaa
gcaacgggcgatttcagtggggtagagcaagcgttagccgatctcaaaaatttctcaaag
gagcaattggctcaacaagctcaaaaaaatgaaagtttcaatgttggaaaaaaatctgaa
atctatcaatccgttaagaatggtgtgaatggaaccttagtcggtaat------------
------------------------------------------------------------
------------------------------------------------------------
------------------------------------------------------------
------------------------------------------------------------
---------------------------------------------gggttatctaaagca
gaagccacaactctttctaaaagcttttcggacatcaagaaagagttgaatgcaaaattg
---gggaatttcaacaacaataacaataat------------------------------
------------------------------------------------------------
------------------------------------------------------------
------------------------------------------------------------
------------------------------------------------------------
---------ggactcaaaaac---------------------------------------
------------------------gaacccatttatgctaaagttaataaaaagaaagca
------------------------------------------------------------
------------------------------------------------ggacaagcagct
agccttgaagaa------------------------------------------------
------------------------------------------------------------
------------------------------------------------------cccatt
tacgctcaagttgctaaaaaggtaaatgcaaaaattgaccgactcaatcaaatagcaagt
ggtttaggt---------------------------------------------------
------------------------------------------------------------
------------------------------------------------------------
------------------------------------------------------------
------------------------------------------------ggtgtagggcaa
gcagcgggc---------------------------------------------------
------------------------------------------------ttccctttgaaa
aggcatgataaagttgatgatctcagtaaggtagggcgatcggttagccctgaacccatt
tatgctcaagttgctaaaaaggtaaatgcaaaaattgaccgactcaatcaaatagcaagt
ggtttaggtggtgtagggcaagcagcgggcttccctttgaaaaggcatgataaagttgat
------------------------------------------------------------
------------------------------------------------------------
---------------------------------------------gatctcagtaaggta
gggcgatcggttagccctgaa---cccatttacgctacgattgatgatctcggc------
------------------------------------------------------------
------------------------------------------------------------
------------------------------------------------------------
------------------------------------------------------------
------------------------------------------------------------
------------------------------------------------------------
------------------------------------------ggacctttccctttgaaa
aggcatgataaagttgat---------------------------gatctcagtaaggta
gggctttcaaggaatcaaaaattggctcagaaaattgat---------------------
aatctcaatcaagcggtatcagaagctaaagcaggtttttttggcaatctagagcaaacg
atagacaatctcaaagattctacaaaacacaatcccatgaatctatgggttgaaagtgca
aaaaaagtacctgctagtttgtca---------gcgaaactagacaattacgctactaac
agccacacacgcattaatagcaatatccacaatggagcaatcaatgaaaaagcgaccggc
atgctaacgcaa---aaaaaccctgagtggctcaagctcgtgaatgataagatagttgcg
cataatgtgggaagtgctcctttgtca---gcgtatgataaaattggattcaaccaaaag
aatatgaaagattattctgattcgttcaagttttccaccaag---ttgaacaatgctgta
aaagacattaagtttggctttacgcaatttttagccaatgcatgttctacagga------
---tattactgcttggcggaggaaaatgcggagcatggaatcaaaaatgttaatacaaaa
ggtggtttccaaaaatct------------------------------------------
>Ca73
------------------------------------------------atgactaacgaa
accattaaccaa---------------caaccacaaaccgaagcggcttttaacccgcag
caatttatcaataatcttcaagtggcttttcttaaagttgataacgctgtcgcttcatac
gatcctgatcaaaaaccaatcgttgataagaacgatagggataacaggcaagcttttgat
ggaatctcgcaattaagggaagaatactccaataaagcgatcaaaaatcctaccaaaaag
aatcagtatttttcagactttatcaataagagcaatgatctaatcaacaaagacaatctc
attgatgtagaatcttccacaaagagctttcagaaatttggggatcagcgttac---cga
attttcacaagttgggtgtcccatcaaaacgatccgtctaaaatcaacacccgatcgatc
cgaaattttatggaaaatatcatacaaccccctatccctgatgacaaagaaaaagcagag
tttttgaaatctgccaaacaatcttttgcaggaatcattatagggaatcaaatccgaacg
gatcaaaagttcatgggcgtgttt------------------------------------
------------gatgaatccttgaaagaaaggcaagaagcagaaaaaaat---------
---ggagagcctactggtggggattggttggatatttttttatcatttgtgttcaac---
aaaaaacaatcttccgatctcaaagaaacgctcaatcaagaaccagttcctcatgtccaa
ccagatgtagccactaccaccaccgacatacaaggcttaccgcctgaatctagggatttg
cttgatgaaaggggt---aatttttctaaattc---actcttggcgatatggaaatgtta
gatgttgagggagtcgctgacattgatcccaattacaagttcaaccaa---ttattgatt
cacaataacgctctgtcttctgtgttaatggggagt---cataatggcatagaacctgaa
aaagtttcattattgtatggaaacaatggtggccctgaagctaggcatgattggaacgcc
accgttggttataaaaaccaacaaggcgacaatgtggctacactcattaatgtgcatatg
aaaaacggcagtgggttagtcatagcaggtggtgagaaagggattaacaaccctagtttt
tacctctacaaagaagaccaactcacaggctcacaacgagcattgagtcaaaaa---gag
atccaaaacaaagtagatttcatggaatttcttgcacgaaacaatgctaaa---------
ttagacaacttgagcgtgaaagagaaagaaaaattccaaaatgagattgaagattttcaa
aaagactctaaagcttatttagacgccctagggaatgatcgtattgcttttgtttctaaa
aaagacacaaaacattcagctttaattactgagtttggtaatggggatttgagctacact
ctcaaagattatgggaaaaaagcagataaagctttagatagggagaaaaatgttactctt
caaggtagcctaaaacatgatggc---gtgatgtttattgattattctaatttcaaatac
acc---aacgcctccaagaatcccaataagggtgtaggcactacgaatggc---gtttcc
catttagaagcaggc---tttaacaaggtagctgtctttaatttgcctagttcaaatgaa
ctcactatcactggt---tttgcaaagcggaatttagaggataaactagcc---gctaaa
ggattttcccca---caagaagctaataagttcatcaaagactttttgagtagcaacaag
gaattggttggaaaagctttaaatttcaataaagttgtagctgaagctaaaaacacaggc
aactatgatgaagtgaaaaaagctcagaaagatcttgaaaaatctctaaggaaacgagag
catttggagaaagaagtagcgaaaaatttggagagcaaaagcggcaac---aaaaacaaa
atggaagcgaaatctcaagctaacagccaaaaagatgagatttttgcgttgatcaataaa
gaggctaatagggacgcaagagcaatcgcttacgctcagaatcttaaaggcatcagaagt
---------gaattgtctggtaagcttgaaaatgtcaacaagaatttgaaagactttagt
aaatcttttgatgaattcaaaaatggcaaaaataaggatttcagcaaggcagaagaaacg
ctaaaagcccttaaaggctcggtgaaagatttaggtatcaatcca---gaatggatttca
aaagttgaaaaccttaatgcagctttgaatgaattcaaaaatggcaaaaataaggatttc
agcaag---gtaacgcaagcaaaaagcgaccttgaaaattccattaaagatgtgatcatc
aat---caaaagataacggataaagttaacaatctcagttcggctgtatcagtggctaaa
gcaacgggcgatttcagtagggtagagcaagtgctagccggtctcaaaaatttctcaaag
gagcaattggctcaacaagctcaaaaaaatgaagatttcaatactggaaaaaaatctgaa
atataccaatccgttaagaatggtgtgaatggaaccctagtcggtaat------------
------------------------------------------------------------
------------------------------------------------------------
------------------------------------------------------------
------------------------------------------------------------
---------------------------------------------gggttatctcaagca
gaagccataactctttctaaaaacttttcggacatcaagaaagagttgaatgcaaaattg
---gggaatttcaataacaataacaataat------------------------------
------------------------------------------------------------
------------------------------------------------------------
------------------------------------------------------------
------------------------------------------------------------
---------ggactcaaaaac---------------------------------------
------------------------gaacccatttatgctaaagttaataaaaagaaagca
------------------------------------------------------------
------------------------------------------------ggacaagcagct
agccctgaagaa------------------------------------------------
------------------------------------------------------------
------------------------------------------------------cccatt
tacgctcaagttgctaaaaaggtaaatgcaaaaattgaccgactcaatcaaatagcaagt
ggtttgggt---------------------------------------------------
------------------------------------------------------------
------------------------------------------------------------
------------------------------------------------------------
------------------------------------------------ggtgtagggcaa
gcagcgggc---------------------------------------------------
------------------------------------------------------------
------------------------------------------------------------
------------------------------------------------------------
------------------------------ttccctttgaaaaggcatgataaagttgat
------------------------------------------------------------
------------------------------------------------------------
---------------------------------------------gatctcagtaaggta
gggctttcagctaaccctgaa---cccatttacgctacgattgatgagctcgac------
------------------------------------------------------------
------------------------------------------------------------
------------------------------------------------------------
------------------------------------------------------------
------------------------------------------------------------
------------------------------------------------------------
------------------------------------------ggacctttccctttgaaa
aggcatgataaagttgat---------------------------gatctcagtaaggta
gggctttcaaggaatcaagaattgactcagaaaattgac---------------------
aatctcaatcaagcggtatcagaagctaaagcaggtttttttggcaatctagagcaaacg
atagacaagctcaaagattctacaaaacacaatgtcgtgaatctatgggttgaaagtgca
aaaaaagtgcctgctagtttgtca---------gcgaaattggacaattacgctactaac
agccacacacgcattaatagcaatgtcaaaaatggaacaatcaatgaaaaagtgaccggc
atgctaacgcaa---aaaaaccctgagtggctcaagctcgtgaatgataagatagttgca
cataatgtgggaagcgctcctttgtca---gagtatgataaaattggcttcaaccagaaa
aatatgaaagattattctgattcattcaagttttccaccagg---ttgagcaatgctgta
aaagacattaagtctggctttgtgcaatttttaaccaatacattttctacagcatct---
---tattactacttggcaggagaaaatgcggagcatggaatcaaaaatgctaatacaaaa
ggtggtttccaaaaatct------------------------------------------
>HPAG1
------------------------------------------------atgactaacgaa
accattaaccaa---------------caaccacaaaccgaagcggcttttaacccgcag
caatttatcaataatcttcaagtggcttttcttaaagttgataacgctgtcgtttcatac
gatcctgatcaaaaaccaatcgttgataagaacgatagggataacaggcaagcttttgat
ggaatctcgcaattaagggaagaatactccaataaagcgatcaaaaatcctaccaaaaag
aatcagtatttttcagactttatcaataagagcaatgatctaatcaacaaagacaatctc
attgatgtagaatcttccacaaagagctttcagaaatttggggatcagcgttac---cga
attttcacaagttgggtgtcccatcaaaacgatccgtctaaaatcaacacccgatcgatc
cgaaattttatggaaaatatcatacaaccccctatccctgatgacaaagaaaaagcagag
tttttgaaatctgccaaacaatcttttgcaggaatcattatagggaatcaaatccgaacg
gatcaaaagttcatgggcgtattt------------------------------------
------------gatgaattcttgaaagaaaggcaagaagcagaaaaaaat---------
---ggagggcctactggtggggattggttggatatttttttatcatttatatttgac---
aaaaaacaatcttctgatgtcaaagaagcaatcaatcaagaaccagttccccatgtccaa
ccagatatagccactaccaccaccgacatacaaggcttaccgcctgaatctagggatttg
cttgatgaaaggggt---aatttttctaaattc---actcttggtgatatggaaatgtta
gatgttgagggtgtcgctgacattgatcctaattacaagttcaaccaa---ttattgatt
cacaataacgctctgtcttctgtgttaatggggagt---catgatggcatagaacctgaa
aaagtttcattattgtatggaaacaatggtggccctgaagctaggcatgattggaacgcc
accgttggttataaaaaccaacaaggcgacaatgtggctacactcattaatgtgcatatg
aaaaacggcagtggattagtcatagcaggtggtgagaaaggggttaacaaccctagtttt
tatctctacaaagaagaccagctcacaggcttgaaacaagcattgagtcaagaa---gag
atccgaaacaaagtagatttcatggaatttcttgcacaaaacaatgctaaa---------
ttagacaacttgagcgagaaagagaaagaaaaattccaaactgagattaaggatttccaa
aaagactctaaggcttatttagacgccctagggaatgatcgtattgcttttgtttctaaa
aaagacacaaaacattcagctttacttactgagtttggtaatggggatttgagctacact
ctcaaagattatgggaaaaaagcagataaagctttagatagggagaaaaatgttactctt
caaggtaacctaaaacatgatggc---gtgatgtttgttgattattctaatttcaaatac
acc---aacgcctccaagaatcccaataagggtgtaggcgttacgaatggc---gtttcc
catttggaagcaaat---cttagcaaggtagctgtctttaatttgcctaatttaaataat
ctcgctatcactagt---tatgtaaggcgagacttagaagataaactgtgg---gctaaa
ggattgtcccca---caagaagctaataagcttatcaaagactttttgaatagcaacaaa
gaattggttggaaaaactttaaacttcaataaagctgtagctgaagctaaaaacacaggc
gactatgatgaagtgaaaaaagctcataaagatcttgaaaaatctctaaggaaacgagag
catttggagaaagaagtagcgaaaaaattggagagtaaaagcggcaac---aaaaataaa
atggaagcgaaatctcaagctaacagccaaaaagatgagatttttgcgttgatcaataaa
gaggctaatagagacgcaagagcaatcgcttacgctcaaaatcttaaaggcatcaaaagg
---------gaattgtctgataaacttgaaaatatcaacaaggatttgaaagactttagt
aaatcttttgatgaattcaaaaatggcaaaaataaggatttcagcaagacagaagaaacg
ctaaaagcccttaaaggctcggtgaaagatttaggcatcaatcca---gaatggatttca
aaagttgaaaaccttaatgcagctttgaatgaattcaaaaatggcaaaaataaggatttc
agcaag---gtaacacaagcaaaaagcgaccttgaaaattccattaaagatgtgatcatc
aat---caaaagataacggataaagctgacaatctcaatcaagcggtatcagtggctaaa
acaacgggtgatttcagtagggtagagcaagcgttagccgatctcaaaaatttctcaaaa
ggacaattggcccaacaagctcaaaaaaatgaagatttcaatactggaaaaaattctgaa
ctataccaatccgttaagaatggtgtaaataaaaccctagtcggtaat------------
------------------------------------------------------------
------------------------------------------------------------
------------------------------------------------------------
------------------------------------------------------------
---------------------------------------------gggttatctggaata
gaggccacagctctcgccaaaaatttttcggatatcaagaaagaattgaatgagaaattt
---aaaaatttcaacaacaataacaataat------------------------------
------------------------------------------------------------
------------------------------------------------------------
------------------------------------------------------------
------------------------------------------------------------
---------ggactcaaaaac---------------------------------------
------------------------gaacccatttatgctaaagtcaataaaaagaaaaca
------------------------------------------------------------
------------------------------------------------ggacaagtagct
agccctgaagaacccatttatgctaaagtcaataaaaagaaaacaggacaagtagctagc
cctgaagaa---------------------------------------------------
------------------------------------------------------cccatt
tatactcaagttgctaaaaaggtaaatgcaaaaattgaccgactcaatcaaatagcaagt
ggtttgggt---------------------------------------------------
------------------------------------------------------------
------------------------------------------------------------
------------------------------------------------------------
------------------------------------------------ggtgtagggcaa
gcagcgggc---------------------------------------------------
------------------------------------------------------------
------------------------------------------------------------
------------------------------------------------------------
------------------------------ttccctttgaaaaggcatgataaagttgat
------------------------------------------------------------
------------------------------------------------------------
---------------------------------------------gatctcagtaaggta
gggcgatcagttagccctgaa---cccatttacgctacgattgatgatctcggc------
------------------------------------------------------------
------------------------------------------------------------
------------------------------------------------------------
------------------------------------------------------------
------------------------------------------------------------
------------------------------------------------------------
------------------------------------------ggacctttccctttgaaa
aggcatgataaagttgat---------------------------gatctcagtaaggta
gggctttcaaggaatcaagaattggctcagaaaattgac---------------------
aatctcaaccaggcggtatcagaagctaaagcaggtttttttggcaatctagaacaagcg
atagacaagctcaaagattctacaaagcacaatcccatgaatctatgggttgaaagtgca
aaaaaagtacctgctagtttgtca---------gcgaaactagataattatgctactaac
agccacacacgcattaatagcaatatccaaaatggagcaatcaatgaaaaagtgaccggt
atgctaacgcaa---aaaaaccctgagtggctcaagctcgtgaatgataagatagttgcg
cataatgtgggaagcgttcctttgtca---gagtatgatagaattggcttcaaccagaag
aatatgaaagattattctgattcgttcaagttttccaccaag---ttgaacaatgctgta
aaagacattaagtctggctttgtgcaatttttaaccaatacattttctacagcatct---
---tattactgcttggcggaagaaaatgcgaagcatggaatcaagaacgctaatacaaaa
ggtggtttccaaaaatct------------------------------------------
>26695
------------------------------------------------atgactaacgaa
actattgatcaaacaagaacaccagatcaaacacaaagccaaacagcttttgatccgcaa
caatttatcaataatcttcaagtggcttttattaaagttgataatgttgtcgcttcattt
gatcctgatcaaaaaccaatcgttgataagaacgatagggataacaggcaagcttttgat
ggaatctcgcaattaagggaagaatactccaataaagcgatcaaaaatcctaccaaaaag
aatcagtatttttcagactttatcgataagagcaatgatttaatcaacaaagacaatctc
attgatgtagaatcttccacaaagagctttcagaaatttggggatcagcgttac---caa
attttcacaagttgggtgtcccatcaaaaagatccgtctaaaatcaacacccgatcgatc
cgaaattttatggaaaatatcatacaaccccctatccctgatgataaagaaaaagcagag
tttttgaaatctgccaaacaatcttttgcaggaatcattatagggaatcaaatccgaacg
gatcaaaagttcatgggcgtgttt------------------------------------
------------gatgaatccttgaaagaaaggcaagaagcagaaaaaaat---------
---ggagggcctactggtggggattggttggatatttttctctcatttatatttaac---
aaaaaacaatcttccgatgtcaaagaagcaatcaatcaagaaccagttccccatgtccaa
ccagatatagccactactaccaccgacatacaaggcttaccgcctgaagctagggattta
cttgatgaaaggggt---aatttttctaaattc---actcttggcgatatggaaatgtta
gatgttgagggagtcgctgacattgatcctaattacaagttcaatcaa---ttattgatt
cacaataacgctctgtcttctgtgttaatggggagt---cataatggcatagaacctgaa
aaagtttcattattgtatgcgggcaatggtggttttggagacaaacacgattggaacgcc
accgttggttataaagaccaacaaggtaacaatgtggctacactcattaatgtgcatatg
aaaaacggcagtggcttagtcatagcaggtggtgagaaagggattaataaccctagtttt
tatctctacaaagaagaccaactcacaggctcacaacgagcattgagtcaagaa---gag
atccgaaacaaagtagatttcatggaatttcttgcacaaaataatactaaa---------
ttagacaacttgagcgagaaagagaaagaaaaattccaaaatgagattgaagattttcaa
aaagactctaaggcttatttagacgccctagggaatgatcgtattgcttttgtttctaaa
aaagacacaaaacattcagctttaattactgagtttaataatggggatttgagctacact
ctcaaagattatgggaaaaaagcagataaagctttagatagggagaaaaatgttactctt
caaggtagcctaaaacatgatggc---gtgatgtttgttgattattctaatttcaaatac
acc---aacgcctccaagaatcccaataagggtgtaggcgctacgaatggc---gtttcc
catttagaagcaggc---tttaacaaggtagctgtctttaatttgcctgatttaaataat
ctcgctatcactagt---ttcgtaaggcggaatttagagaataaactaacc---gctaaa
ggattgtcccta---caagaagctaataagctcatcaaagactttttgagcagcaacaaa
gaattggctggaaaagctttaaacttcaataaagctgtagctgaagctaaaagcacaggc
aactatgacgaggtgaaaaaagctcagaaagatcttgaaaaatccctaaggaaacgagag
catttggagaaagaagtagagaaaaaattggagagcaaaagcggcaac---aaaaataaa
atggaagcaaaagctcaagctaacagccaaaaagatgagatttttgcgttgatcaataaa
gaggctaatagggatgcaagagcaatcgcttacactcaaaatcttaaaggcatcaaaagg
---------gaattgtctgataaacttgaaaaaatcagcaaggatttgaaagactttagt
aaatcttttgatgaattcaaaaatggcaaaaataaggatttcagcaaggcagaagaaacg
ctaaaagcccttaaaggctcggtgaaagatttaggtatcaatcca---gaatggatttca
aaagttgaaaaccttaatgcagctttgaatgaattcaaaaatggcaaaaataaggatttc
agcaag---gtaacgcaagcaaaaagcgaccttgaaaattccgttaaagatgtgatcatc
aat---caaaaggtaacggataaagttgacaatctcaatcaagcggtatcagtggctaaa
gcaatgggcgatttcagtagggtagagcaagtgttagccgatctcaaaaacttctcaaag
gagcaattggctcaacaagctcaaaaaaatgaagatttcaatactggaaaaaattctgaa
ctataccaatccgttaagaatagtgtaaataaaaccctagtcggtaat------------
------------------------------------------------------------
------------------------------------------------------------
------------------------------------------------------------
------------------------------------------------------------
---------------------------------------------gggttatctggaata
gaggccacagctctcgccaaaaatttttcggatatcaagaaagaattgaatgagaaattt
---aaaaatttcaataacaataataat---------------------------------
------------------------------------------------------------
------------------------------------------------------------
------------------------------------------------------------
------------------------------------------------------------
---------ggactcaaaaacagc------------------------------------
---------------------acagaacccatttatgctaaagttaataaaaagaaaaca
------------------------------------------------------------
------------------------------------------------ggacaagtagct
agccctgaagaa------------------------------------------------
------------------------------------------------------------
------------------------------------------------------cccatt
tatactcaagttgctaaaaaggtaaatgcaaaaattgaccgactcaatcaaatagcaagt
ggtttgggt---------------------------------------------------
------------------------------------------------------------
------------------------------------------------------------
------------------------------------------------------------
------------------------------------------------ggtgtagggcaa
gcagcgggc---------------------------------------------------
------------------------------------------------------------
------------------------------------------------------------
------------------------------------------------------------
------------------------------ttccctttgaaaaggcatgataaagttgat
------------------------------------------------------------
------------------------------------------------------------
---------------------------------------------gatctcagtaaggta
gggctttcagctagccctgaa---cccatttacgctacgattgatgatctcggc------
------------------------------------------------------------
------------------------------------------------------------
------------------------------------------------------------
------------------------------------------------------------
------------------------------------------------------------
------------------------------------------------------------
------------------------------------------ggacctttccctttgaaa
aggcatgataaagttgat---------------------------gatctcagtaaggta
gggcgatcaaggaatcaagaattggctcagaaaattgac---------------------
aatctcaatcaagcggtatcagaagctaaagcaggtttttttggcaacctagagcaaacg
atagacaagctcaaagattctacaaaaaagaatgttatgaatctatatgttgaaagtgca
aaaaaagtgcctgctagtttgtca---------gcgaaattggacaattatgctattaac
agccacacacgcattaatagcaatatccaaaatggagcaatcaatgaaaaagcgaccggt
atgctaacgcaa---aaaaaccctgagtggcttaagctcgtgaatgataagatagttgcg
cataatgtgggaagcgtttctttgtca---gagtatgataaaattggcttcaaccagaag
aatatgaaagattattctgattcgttcaagttttccaccaag---ttgaacaatgctgta
aaagacattaagtctggctttacgcactttttagccaatgcattttctacagga------
---tattactgcttggcgagggaaaatgcggagcatggaatcaaaaatgttaatacaaaa
ggtggtttccaaaaatct------------------------------------------
>3K
------------------------------------------------atgactaacgaa
accattgatcaaacaacaacaccagatcaaacaccaaaccaaacggcttttaacccgcag
caatttatcaataatcttcaagtagcttttcttaaagttgataacgctgtcgcttcatac
gatcctgatcaaaaaccaatcgttgataagaacgatagggataacaggcaagtttttgat
ggaatctcacaattaagggaagaatactccaataaagcgatcaaaaatcctaccaaaaag
aatcagtatttttcagactttatcaataagagcaatgatttaatcaacaaagacgctctc
attgatgtagaatcttccacaaagagctttcagaaatttggggatcagcgttac---cga
attttcacaagttgggtgtcccatcaaaacgatccgtctaaaatcaacacccgatcgatc
cgaaattttatggaaaatatcatacaaccccctatctctgatgacaaagaaaaagcagag
tttttgaggtctgccaaacaatcttttgcaggaatcattatagggaatcaaatccgaacg
gatcaaaagttcatgggcgtgttt------------------------------------
------------gatgaatccttgaaagaaaggcaagaagcagaaaaaaat---------
---ggagagcctactggtggggattggttggatatttttctctcatttatatttgac---
aaaaaacaatcttctgatgtcaaagaagcaatcaatcaagaaccagttccccatgtccaa
ccagatatagccactaccaccacccacatacaaggcttaccgcctgaatctagggatttg
cttgatgaaaggggt---aatttttctaaattc---actcttggcgatatggaaatgtta
gatgttgagggagtcgctgacattgatcccaattacaagttcaatcaa---ttattgatt
cacaataacgctctgtcttctgtgttaatggggagt---cataatggcatagaacctgaa
aaagtttcattattgtatgcgggcaatggtggttttggagccaagcacgattggaacgcc
accgttggttataaagaccaacaaggtaacaatgtggctacaataattaatgtgcatatg
aaaaacggcagtggcttggtcatagcaggtggtgagaaagggattaacaaccctagtttt
tatctctacaaagaagaccaactcacaggctcacaacgagcattaagtcaagaa---gag
atccgaaacaaaatagatttcatggaatttcttgcacaaaataatgctaaa---------
ttagacaacttgagcgagaaagagaaggaaaaattccgaactgagattgaaaatttccaa
aaaaactctaaggcttatttagacgccctagggaatgatcgtattgcttttgtttctaaa
aaagacacaaaacattcagctttaattactgagtttggtaatggggatttgagctacact
ctcaaagattatgggaaaaaagcagataaagctttagatagggagaaaaatgttactctt
caaggtagcctaaaacatgatggc---gtgatgtttgttaattattctaatttcaaatac
acc---aacgcctccaagagtcctgataagggcgtgggtgctacgaatggc---gtttcc
catttggaagcaggc---tttgacaaggtagctgtctttaatttgcctaatttgaataat
ctcgctatcactagt---cttataaggcgggatttagaagataaactaatc---actaaa
ggattgtcccca---caagaagctaataagctcatcaaagactttttgagcaacaacaaa
gagttggttggaaaagctttaaacttcaataaagctgtagctgaagctaaaaacacaggc
aattatgacgaagtgaaaaaagctcagaaagatcttgaaaaatctctaaggaaacgagag
catttggagaaagaagtagcgaaaaatttggagagcaaaagcggcaac---aaaaataaa
atggaagccaaagctcaagctaacagccaaaaagatgagatttttgcgttgatcaataaa
gaggctaatagggacgccagagcaatcgcttacgcttcaaatcttaaaggcatcaaaagg
---------gaattgtctgataaacttgagaatgtcaacaagaatttgaaagactttagt
aaatcttttgatgaattcaaaaatggcaaaaataaggatttcagcaaggcagaagaaaca
ctaaaagcccttaaaggttcggtgaaagatttaggtatcaatcca---gaatggatttca
aaagttgaaaaccttaatgcagctttgaatgaattcaaaaatggcaaaaataaggatttc
agcaag---gtaacgcaagcaaaaagcgaccttgaaaattccgttaaagatgtgatcatc
aat---caaaaggtaacggataaagttgacaatctcaatcaagcggtatcagtggctaaa
gcaacgggtgatctcagtagggtagagcaagcgctagccgatctcaaaaatttctcaaag
gagcaattggctcaacaagctcaaaaaaatgaaagtttcaatgctggaaaaaaatctgaa
atataccaatccgttaagaatggtgtgaatggaatcctagtcggtaat------------
------------------------------------------------------------
------------------------------------------------------------
------------------------------------------------------------
------------------------------------------------------------
---------------------------------------------gggttatctaaagca
gaagccacaactctttctaaaaacttttcggacatcaagaaagagttgaatgcaaaattg
---gggaatttcaataacaataacaataat------------------------------
------------------------------------------------------------
------------------------------------------------------------
------------------------------------------------------------
------------------------------------------------------------
---------ggactcaaaaac---------------------------------------
------------------------gaacccatttacgctaaagttaataaaaagaaaaca
------------------------------------------------------------
------------------------------------------------gagcaagcagct
agccttgaagaa------------------------------------------------
------------------------------------------------------------
------------------------------------------------------cccatt
tacgctcaagttgctaaaaaggtaaatgcaaaaattgaccgactcaatcaagtagcaagt
ggtttgggt---------------------------------------------------
------------------------------------------------------------
------------------------------------------------------------
------------------------------------------------------------
------------------------------------------------ggtgtagggcaa
gcagcgggc---------------------------------------------------
------------------------------------------------------------
------------------------------------------------------------
------------------------------------------------------------
------------------------------taccctttgaaaaggcatgataaagttgat
------------------------------------------------------------
------------------------------------------------------------
---------------------------------------------gatctcagtaaggta
gggctttcagctaaccctgaa---cccatttatgctacgattgatgatctcggcggacct
ttccctttgaaaaggcatgataaagttgatgatctcagtaaggtagggctttcagctaac
cctgaacccatttatgctacgattgatgatctcggc------------------------
------------------------------------------------------------
------------------------------------------------------------
------------------------------------------------------------
------------------------------------------------------------
------------------------------------------ggacctttccctttgaaa
aggcatgataaagttgat---------------------------gatctcagtaaggta
gggctttcaaggaatcaagaattggctcagaaaattgac---------------------
aatctcaatcaagcggtatcagaagctaaagcaggtttttttggcaatctagagcaaacg
atagacaagctcaaagattctacaaaacacaatcttgtgaatctatatgctgaaagtgca
aaaaaagtgcctgctagtttgtca---------gcgaaattggacaattatgctattaac
agccacacacgcattaatagcaatatccaaaatggagcaatcaatgaaaaagcgaccggc
atgctaacgcaa---aaaaaccctgagtggctcaagctcgtgaatgataagatagttgcg
cataatgtgggaagcgtttctttgtca---gagtatgataaaattggcttcaaccagaaa
aatatgaaagattattctgattcgttcaagttttccaccaag---ttgaacaatgccgca
aaagacattaagtctggctttacgcaatttttaaccaatgcattttctacagga------
---tattactgcttggcggaggaaaatgcagagcatggaatcaaaaatgttaatacaaaa
ggtggtttccaaaaatct------------------------------------------
>VietnamHP-No28
------------------------------------------------atgactaacgaa
actattgaccaa---------------ccaccacaaaccgaagcggcttttaacccgcag
caatttatcaataatcttcaagtagcttttcttaaagttgataacgctgtcgcttcatac
gatcctgatcaaaaaccaatcgttgataagaacgatagggataacaggcaagcttttgat
ggaatctcgcaattaagggaagaatactccaataaagcgatcaaaaatcctaccaaaaag
aatcagtatttttcagactttatcaataagagcaatgatttaatcaacaaagacgctctc
attgatgtagaatcttccacaaagagctttcagaaatttggggatcagcgttac---cga
attttcacaagttgggtgtcccatcaaaacgatccgtctaaaatcaacacccgatcgatc
cggaattttatggaaaatatcatacaaccccctatctctgatgacaaagaaaaagcagag
tttttgaaatctgccaaacaatcttttgcaggaatcattatagggaatcaaatccgaacg
gatcaaaagttcatgggcgtattt------------------------------------
------------gaagaatctttgaaagaaaggcaagaagcagaaaaaaat---------
---ggagggcctactggtggggattggttggatatttttctctcatttatatttgac---
aaaaaacaatcttctgatgtcaaagaagcaatcaatcaagaaccagttccccatgtccaa
ccagatatagccactaccaccacccacatacaaggcttaccgcctgaatctagggatttg
cttgatgaaaggggt---aatttttctaaattc---actcttggcgatatggaaatgtta
gatgttgagggagtcgccgaccttgatcctaattacaagttcaatcaa---ttattgatt
cacaataatgctctgtcttctgtgttaatggggagt---cataatggcatagaacctgaa
aaagtttcattattgtatgcgggcaatggtggttttggagccaagcacgattggaacgcc
accgttggttataaagaccaacaaggtaacaatgtggctacaataattaatgtgcatatg
aaaaacggcagtggcttagtcatagcaggtggtgagaaagggattaacaaccctagtttt
tatctctacaaagaagaccaactcacaggctcacaacgagcattgagtcaagaa---gag
atccgaaacaaaatagatttcatggaatttcttgcacaaaacaatgctaaa---------
ttagagaacttgagcgagaaagagaaggaaaaattccgaactgagattaaagatttccaa
aaagactctaaggcttatttagacgccctagggaatgatcgtattgcttttgtttctaaa
aaagacacaaaacattcagctttaattactgagtttggtaatggggatttgagctacact
ctccaagattatgggaaaaaagcagataaagctttagataggggagaaaatgttactctt
caaggtaacctaaaacatgatgggcggggatggtttgttaattattcctattttccaaat
acaccaacggctccaagagtcctgataagggtggtgggcgctacgaatggc---gtttcc
catttgggaagcaaggttttgacaaaggaagctgtctttgatttgcctaagttgaataat
ctcgctatcactaat---tttataaggcaggatttagaggataaactagtc---gctaaa
ggattgtcccta---ccagaaactaataagctcatcaaagactttttgagcaccaccaag
aattgggtggaaaagtttcaaacttccctaaagctgctagctgaagctaaaaacacaggc
aattatgacgaagtgaaaaaagctcagaaagatcttgaaaaatctctaaggaaacgagag
catttggagaaagaagtagcgaaaaatttggagagcaaaagcaacaac---aaaaacaaa
atggaagcgaaatctcaagctaacagccaaaaagatgagatttttgcgttgatcaataaa
gaggctaataaggacgccagagcaatcgcttacgcttcaaatcttaaaggcatcaaaagg
---------gaattgtctgataaacttgagaatgtcaacaagaatttgaaagactttagt
aaatcttttgatgaattcaaaaatggcaaaaataaggattttagcaaggcagaagaaacg
ctaaaagcccttaaaggcttggtgaaagatttaggtatcaatcca---gaatggatttca
aaagtgaaaaccttaatgcagcttttgaatgaattcaaaaatagcaaaaataaggatttc
agcaag---gtaacgcaagcaaaaagcgaccttgaaaattccgttaaagatgtgatcatc
aat---caaaagataacggataaagttgacaatctcaatcaagcggtatcagtggctaaa
gcaacgggtgatttcagtagagtaaatcaagtgttagccgatctcaaaaacttctcaaag
gagcaattggctcaacaagctcaaaaaaatgaagatttcaatactggaaaaaattctgca
ctataccaatccgttaagaatggtgtgaatggaaccctagtcggtaat------------
------------------------------------------------------------
------------------------------------------------------------
------------------------------------------------------------
------------------------------------------------------------
---------------------------------------------gggttatctaaagca
gaagccacaactctttctaaaaacttttcggacatcaagaaagagttgaatgcaaaactt
---ggaaatttcaat---aacaacaataat------------------------------
------------------------------------------------------------
------------------------------------------------------------
------------------------------------------------------------
------------------------------------------------------------
---------ggactcaaaaac---------------------------------------
------------------------gaacccatttacgctaaagttaataaaaagaaaaca
caa---------------------------------------------------------
------------------------------------------------gggcaagcagct
agccttgaagaa------------------------------------------------
------------------------------------------------------------
------------------------------------------------------cccatt
tacgctcaagttgctaaaaaggtaaatgcaaaaattgaccaactcaatcaaatagcaagt
ggtttgggt---------------------------------------------------
------------------------------------------------------------
------------------------------------------------------------
------------------------------------------------------------
------------------------------------------------ggtgtagggcaa
gcagcgggc---------------------------------------------------
------------------------------------------------ttccctttgaaa
aggcatgataaagttgaagatctcagtaaggtagggcgatcggttagccctgaacccatt
tacgctacgattgatgatctcggc------------------------------------
------------------------ggacctttccctttgaaaaggcatgataaagttgaa
------------------------------------------------------------
------------------------------------------------------------
---------------------------------------------gatctcagtaaggta
gggcgatcggttagccctgaa---cccatttacgctacgattgatgatctcggc------
------------------------------------------------------------
------------------------------------------------------------
------------------------------------------------------------
------------------------------------------------------------
------------------------------------------------------------
------------------------------------------------------------
------------------------------------------ggacctttccctttgaaa
aggcatgataaagttggt---------------------------gatctcagtaaggta
gggctttcaagggagcaacaattgaaacagaagattgac---------------------
aaactcaatcaagcggtatcagaagctaaagcaggtttttttggcaatctagagcaaacg
atagacaatctcaaagattctgcaaaaaacaattctgtgaatctatgggtgaaagtgcaa
aaaaagtacctgctagttgtgtca---------gcgaaactagacaattacgctactaac
agccacacacgcattaatagcaatgtcaaaaatggagcaatcaatgaaaaagcgaccggc
atgctaacgcaa---aaaaaccctgagtggcttaagctcgtgaatgataagatagttgca
cataatgtaggaagcgttcctttgtca---gagtatgataaaattggcttcaaccagaag
aatatgaaagattattctgattcgttcaagttttccaccaag---ttgaacaatgctgta
aaagacattaagtgctggctttacgcaatttttagtccaatgcattttctacaggat---
---attactgcttggcgggggaaaatgcagagcatggaatcaaaaatgttaatacaaaag
gcggtttccaaaaatctc------------------------------------------
>15818
------------------------------------------------atggctaacgaa
accattaaccaa---------------caaccacaaaccggagcggcttttaatccgcag
caatttatcaataatcttcaagtagcttttcttaaagttgataatgctgttgcttcatac
gatcctgatcaaaaaccaatcgttgataagaacgatagggataacaggcaagcttttgat
ggaatctcgcaattaagggaagaatactccaataaagcgatcaaaaatcctaccaaaaag
aatcagtattttttagactttatcaataagagcaatggtttaatcaacaaagacgctctc
attgatgtagaatcttccacaaagagctttcagaaatttggggatcagcgttac---cga
attttcacaagttgggtgtcccatcaaaacgatccgtctaaaatcaacacccgatcgatc
cgaaattttatggaaaatatcatacaaccccctatccctgatgataaagaaaaagcggag
tttttgaaatctgccaaacaatcttttgcaggaattatcatagggaatcaaatccgaacg
gatcaaaagttcatgggcgtgttt------------------------------------
------------gatgaatctttgaaagaaaggcaagaagcagaaaaaaat---------
---ggagggcctactggtggggattggttggatatttttttatcatttatatttgac---
aaaaaacaatcttctgatgtcaaagaagcaatcaatcaagaaccgattccccatgtccaa
ccagatatagccactaccaccaccgacatacaaggcttaccgcctgaatctagggatttg
cttgatgaaaggggt---aatttttctaaattc---actcttggcgatatggaaatgtta
gatgttgagggagtcgctgacattgatcctaattacaagttcaatcaattattattgatt
cacaataacgctctgtcttctgtgctaatggggagt---cataatggcatagaacctgaa
aaagtttcattattgtatgcgggcaatggtggttttggagccaagcacgattggaacgcc
accgttggttataaagaccaacaaggtaacaatgtggctacaataattaatgtgcatatg
aaaaacggcagtggcttagtcatagcaggtggtgagaaagggattaacaaccctagtttt
tacctctacaaagaagaccaactcacaggctcacaacgagcattgagtcaagaa---gag
atccaaaacaaaatagatttcatggaatttcttgcacaaaataatgctaaa---------
ttagacaacttgagcgtgaaagagaaagaaaaattccgaaatgagattaaggatttccaa
aaagactctaagccttatttagacgccctagggaatgatcgtattgcttttgtttctaaa
aaagacacaaagcattcagctttaattactgagtttaataagggggatttgagctacact
ctcaaagattatgggaaaaaagcagatagagctttagatagggagaaaaatgttactctc
caaggtagcctaaaacatgatggc---gtgatgtttgttgattattctaatttcaaatac
acc---aacgcctccaagagtcctgataagggtgtgggtgctacgaatggc---gtttcc
catttagaagcaaat---cttagcaaggtagctgtctttaatttgcctaatttaaataat
ctcgctatcactagt---tatataaggcgagacttagaagataaactgtgg---gctaaa
ggattgtcccca---caagaaactaataagctcatcaaagactttttgaacagcaacaag
gaattggttgaaaaagtttcaaatctcaataaagctgtagctgaagctaaaaacacaggc
aattatgacgaagtgaaaaaagctcagaaagatcttgaaaaatctctaaggaaacgagag
catttagagaaagaagtagtgaaaaaattggagaacagaaacgacaac---aaaaataga
atggaagcaaaagctcaagctaacagccaaaaagataagatttttgcaattatcaatgaa
gaggctagtaaggaagcaagagcggccgcttacgttcagaatcttaaaggcatcagaatg
---------gaattgtctgataagcttgaaaacatcaacaaggatttgaaagactttgat
aaatcttttgatgaattcaaaaatggcaaaaataaggatttcagcaagacagaagaaacg
ctaaaagcccttaaagactcggtgaaagatttaggtatcaatcca---gaatggatttca
aaagttgaaaaccttaatacagctttgaatgaattcaaaaatggcaaaaataaggatttc
agcaag---gtaacgcaagcaaaaagcgaccttgaaaattccattaaagatgcgatcatc
aat---caaaagataacggataaagttgacaatctcaatcaagctgtatcaatagctaag
gaaacaggcaatttcagtggggtagagcaagcactagccgatctcaaaaatttctcaaag
gagcaattggctcaacaagctcaaaaaaatgaagatttcaatactggaaaaaattctgaa
ctataccaatccgttaagaatagtgtaaataaaaccctagtcggtaat------------
------------------------------------------------------------
------------------------------------------------------------
------------------------------------------------------------
------------------------------------------------------------
---------------------------------------------gggttatctggaata
gaggccacagctctcgccaaaaaattttcggatatcaagaaagaattgaatgagaaattt
---aaaaatttcaacaacaataacaataat------------------------------
------------------------------------------------------------
------------------------------------------------------------
------------------------------------------------------------
------------------------------------------------------------
---------ggactcaaaaac---------------------------------------
------------------------gaacccatttatgtcaaagttaataaaaagaaaaca
------------------------------------------------------------
------------------------------------------------ggacaagtagct
agccctgaagaa------------------------------------------------
------------------------------------------------------------
------------------------------------------------------cccatt
tatactcaagttgctaaaaaggtaaatgcaaaaattgaccgactcaatcaaatagcaagt
ggtttgggt---------------------------------------------------
------------------------------------------------------------
------------------------------------------------------------
------------------------------------------------------------
------------------------------------------------gctgtagggcaa
gcaatgggc---------------------------------------------------
------------------------------------------------------------
------------------------------------------------------------
------------------------------------------------------------
------------------------------ttccctttgaaaagacatgataaagttgat
------------------------------------------------------------
------------------------------------------------------------
---------------------------------------------gatctcagtaaggta
gggctttcagctaaccatgaa---cccatttacgctacgattgatgatctcttcggc---
------------------------------------------------------------
---------------------------------gga------------------------
------------------------------------------------------------
------------------------------------------------------------
------------------------------------------------------------
------------------------------------------------------------
------------------------------------------cctttcctttcctttgaa
aggcatgataaagttgat---------------------------gatctcagtaagata
gggctttcaaggaatcaagaattggctcagaaaattgac---------------------
aatctcaatcaggcggtatcagaagctaaaacatgtcattttgacaacctagatcaaatg
atagacaagctcaaagattctacaaaaaagaatgttatgaatctatatgttgaaagtgca
aaaaaagtgcctactagtttgtca---------gcgaaattggacaattatgctattaac
agccacacacgcattaatagcaatatccaaaatggagcaatcaatgaaaaagcgaccggt
atgctaacgcaa---aaaaaccctgagtggctcaagctcgtgaatgataagatagttgcg
cataatgtgggaagcgttcctttgtca---gagtatgataaaattggcttcaaccagaag
aatatgaaagattattctgattcgttcaagttttccaccaag---ttgaacaatgctgta
aaagacgttaagtctggctttacgcactttttagccaatgcattttctacagga------
---tattactgcttgacggaagaaaatgcagagcatggaatcaaaaatgttaatacaaaa
ggtggtttccagaaatct------------------------------------------
>2808
------------------------------------------------atgactaacgaa
actattgatcaa---------------caaccacaaaccgaagcggcttttaacccgcag
caatttatcaataatcttcaagtggcttttcttaaagttgataacgctgtcgcttcatac
gatcctgatcaaaaaccaatcgttgataagaacgatagggataacaggcaagcttttgag
aaaatctcgcagctaagggaggaattcgctaataaagcgatcaaaaatcctaccaaaaag
aatcagtatttttcagactttatcgataagagcaatgatttaatcaacaaagacaatctc
attgatgtagaatcttccacaaagagctttcagaagtttggggatcagcgttac---cga
attttcacaggttgggtgtcccatcaaaacgatccgtctaaaatcaacacccgatcgatc
cgaaattttatggaaaatatcatacaaccccctatccctgatgacaaagaaaaagcagag
tttttgaaatctgccaaacaatcttttgcaggaatcattatagggaatcaaatccgaacg
gatcaaaagttcatgggcgtgttt------------------------------------
------------gatgaatccttgaaagaaaggcaagaagcagaaaaaaat---------
---ggagggcctactggtggggattggttggatatttttctctcatttatatttgac---
aaaaaacaatcttctgatgtcaaagaagcaatcaatcaagaaccacttccccatgtccaa
ccagatatagccactaccaccactgacatacaaagcttaccgcctgaagctagggattta
cttgatgaaaggggt---aatttttctaaattc---actcttggcgatatggaaatgtta
gatgttgagggagtcgctgacattgatcccaattacaagttcaatcaa---ttattgatt
cacaataatgctctgtcttctgtgttaatggggagt---cataatggcatagaacctgaa
aaagtttcattattgtatgggggcaatggtggtcctgaagctaggcatgattggaacgcc
ccgttggttataaaaaccacaagg---caacaatgtggctcactcatcaatgtgcatatg
aaaaacggcagtgggttagtcataccaggtggtgagaaaggggttaacaaccctagtttt
attctctacaaagaagaccaactcacaggctgggaaacagcattgagtcaaaaa---gag
atccaa---caagtagatttcatggaatttcttgcacaaaca---gtgcta---------
attagataccttggcaagaaagagaaagaaaaattcccaaatgagattgaagattttcaa
aaagactctaaggcttatttagacgccctagagaatgatcacattgcttttgtttctaaa
aaagacaaaaaacatttagctttagttgctgagtttggtaatggggaattgagctacact
ctcaaagattatgggaaaaaacaagataaagctttagatagggagacaaaaaccactctt
caaggtaacctaaaacatgatggc---gtgatgtttgttaattattctaatttcaaatac
acc---aacgcctccaagagtcctgataagggtgtgggtgctacgaatggc---gtttcc
catttggaagcaaat---cttagcaaggtagctgtctttaatttgcctgatttaaatcat
ctcgctatcactagt---tatataaggcgagacttaggagataaactgcgt---gctaaa
ggattgtcccca---caagaagctaataagctcatcaaagactttttgaacagcaccaaa
gaattggttgaaaaagctttaaacttcaataaaactgtagctgaagctaaaaacacgggc
aattatgacgaagtgaaaaaagctcagaaagatcttgaaaaatctctaaggaaacgagag
catttagagaaagaagtaacgaaaaaattggagaacagaaacggcaac---aaaaataga
atggaagcaaaagctcaagctaacagccaaaaagataagatttttgcaattatcaatgaa
aaggctggtaaggaagcaagagtgaccgctttcgttcagaatcttaaaggcatcaaaatg
---------gaattgtctgataagcttgaaaacatcaacaagaattcgaaagactttgat
aaatcttttgatgaattcaaaaatggcaaaaatatggatttcgcagacaga---acaacg
ctaaagcccttaaga---ctccgtgaaagatttaggtatcaatcc---agaatggatttc
aaagttgaaaaccttaatacagctctgaatgaattcaaaaatggcaaaaataaggatttc
agcaag---gtaacgcaagcaaaaagcgaccttgaaaattccattaaagatgtgatcatc
aat---caaaagataacggataaagttgacaatctcaatcaagcggtatcaatagctaag
ggaacaggcgatttcagtagggtagagcaagcgctagccgatctcaagaatttctcaaaa
ggacaattggctcaacaagctcaaaaaaatgaagatttcaatactggaaaaaattctgaa
ctataccaatccgttaaggatggtgtaaatagaaccctagtcggtaat------------
------------------------------------------------------------
------------------------------------------------------------
------------------------------------------------------------
------------------------------------------------------------
---------------------------------------------gggttatctggaata
gaggccacagctctcaccaaaaatttttcggatatcaagaaagaattgaatgggaaactt
---aaaaatttcaataacaataacaataat------------------------------
------------------------------------------------------------
------------------------------------------------------------
------------------------------------------------------------
------------------------------------------------------------
---------gggctcaaaaac---------------------------------------
------------------------gaacccatttatgctaaagttaataaaaagaaaaca
------------------------------------------------------------
------------------------------------------------ggacaagtatct
agccttgaagaa------------------------------------------------
------------------------------------------------------------
------------------------------------------------------cccatt
tatactcaagttgctaaaaaggtaaatgcaaaaattgaccgactcaatcaaatagcaagt
ggtttgggt---------------------------------------------------
------------------------------------------------------------
------------------------------------------------------------
------------------------------------------------------------
------------------------------------------------aatgtagggcaa
gcagtgggc---------------------------------------------------
------------------------------------------------------------
------------------------------------------------------------
------------------------------------------------------------
------------------------------------------------------------
------------------------------------------------------------
------------------------------------------------------------
------------------------------------------------------------
------------------------------------------------------------
------------------------------------------------------------
------------------------------------------------------------
------------------------------------------------------------
------------------------------------------------------------
------------------------------------------------------------
------------------------------------------------------------
------------------------------------------------ttccctttgaaa
aggcatgataaagttgat---------------------------gatctcagtaaggta
gggctttcaaggaatcaagaattggctcagaaaattgac---------------------
aatctcaatcaagcggtatcagaagctaaagcaggtttttttggcaatctagaacaaacg
ataggcaatctcaaagattctgcaaaacacaatcccatgaatctatgggttgaaagtgca
aaaaaagtgcctactagtttgtca---------gcgaaattggacaattacgctactaac
agccacatacgcattaatagcaatatcaaaaatggagcaatcaatgaaaaagcgaccggc
atgctaacgcaa---aaaaaccctgagtggcttaagctcgtgaatgataagatagttgcg
cataatgtgggaagtgctcctttgtca---gcgtatgataaaattggattcaaccaaaag
aatatgaaagattattctgattcgttcaagttttccaccaag---ttgaacaatgctgta
aaagacattaagtctggctttacgcaatttttaaccaatacattttctacagcatct---
---tattactgcttggcggaagaaaatgcgaagcatggaatcaagaacgctaatacaaaa
ggtggtttccaaaaatct------------------------------------------
>NCTC 11639
------------------------------------------------atgactaacgaa
actattgatcaaacaagaacaccagaccaaacacaaagccaaacagcttttgatccgcaa
caatttatcaataatcttcaagtggcttttattaaagttgataatgttgtcgcttcattt
gatcctaatcaaaaaccaatcgttgataagaatgatagggataataggcaagcttttgag
aaaatctcgcagctaagggaggaattcgctaataaagcgatcaaaaatcctgccaaaaag
aatcagtatttttcaagctttatcagtaagagcagtgatttaatcaacaaagacagtctc
attgatacaggttcttccataaagagctttcagaaatttgggactcagcgttac---caa
atttttatgaattgggtgtcccatcaaaaagatccgtctaaaatcaacacccaaaaaatc
cgaggttttatggaaaatatcatacaaccccctatctctgatgataaagagaaagcggag
tttttgaggtctgccaaacaagcttttgcaggaattatcataggaaaccaaatccgatcg
gatcaaaaattcatgggcgtgttt------------------------------------
------------gatgaatctttgaaagagaggcaagaagcagaaaaaaatggagagcct
aatggagatcctactggtggggattggcttgatatttttttatcatttgtgtttaac---
aaaaaacaatcttccgatctcaaagaaacgctcaatcaagaaccagtttctcatgtccaa
ccagatgtagccactaccaccactgacatacaaagcttaccgcctgaagctagggatttg
cttgatgaaaggggt---aatttttctaaattc---actcttggcgatatgaacatgtta
gatgttgagggagtcgctgacattgatcctaattacaagttcaaccaa---ttattgatc
cacaataacgctctgtcttctgtgttaatggggagt---cataacggcatagaacctgaa
aaagtttcattattgtatgggggcaatggtggtcctgaagctaggcatgattggaacgcc
accgttggttataaaaaccaacaaggcgacaatgtggctacactcattaatgtgcatatg
aaaaatggcagtgggttagtcatagcaggtggtgagaaagggattaacaaccctagtttt
tatctctacaaagaagaccaactcacaggctcacaacgagcattgagtcaagaa---gag
atccaaaacaaagtggatttcatggaatttcttgcacaaaataatgctaaa---------
ttagacaacttgagcaagaaagagaaagaaaaattccaaaatgagattgaagattttcaa
aaagactctaaggcttatttagacgccctagggaatgatcacattgcttttgtttctaaa
aaagacaaaaaacatttagctttagttgctgagtttggtaatggggaattgagctacact
ctcaaagattatgggaaaaaagcagataaagctttagatagggaggcaaaaaccactctt
caaggtagcctaaaacatgatggc---gtgatgtttgttgattattctaatttcaaatac
acc---aacgcctccaagagtcctgataagggtgtgggtgctacgaatggc---gtttcc
catttagaagcaaat---cttagcaaggcagctgtctttaatttgcctaatttaaataat
ctcgctatcactagt---tatataaggcgagacttagaagataaactgtgg---gctaaa
ggattgtcccca---caagaaactaataagctcatcaaagactttttgaacagcaacaag
gaattggttgaaaaagtttcaaatctcaataaagctgtagctgaagctaaaaacacaggc
aattatgacgaagtgaaaaaagctcagaaagatcttgaaaaatctctaaggaaacgagag
catttagagaaagaagtagtgaaaaaattggagaacagaaacgacaac---aaaaataga
atggaagcaaaagctcaagctaacagccaaaaagataagatttttgcaattatcaatgaa
gaggctagtaaggaagcaagagcggccgcttacgttcagaatcttaaaggcatcagaatg
---------gaattgtctgataagcttgaaaacatcaacaaggatttgaaagactttgat
aaatcttttgatgaattcaaaaatggcaaaaataaggatttcagcaagacagaagaaacg
ctaaaagcccttaaagactcggtgaaagatttaggtatcaatcca---gaatggatttca
aaagttgaaaaccttaatacagctttgaatgaattcaaaaatggcaaaaataaggatttc
agcaag---gtaacgcaagcaaaaagcgaccttgaaaattccattaaagatgtgatcatc
aat---caaaagataacggataaagttgacaatctcaatcaagctgtatcaatagctaag
gaaacaggcaatttcagtggggtagagcaagcactagccgatctcaaaaatttctcaaag
gagcaattggctcaacaagctcaaaaaaatgaagatttcaatactggaaaaaattctgaa
ctataccaatccgttaagaatagtgcaaataaaaccctagtcggtaat------------
------------------------------------------------------------
------------------------------------------------------------
------------------------------------------------------------
------------------------------------------------------------
---------------------------------------------gggttatctggaata
gaggccacagctctcgccaaaaaattttcggatatcaagaaagaattgaatgagaaattt
---aaaaatttcaacaacaataacaataat------------------------------
------------------------------------------------------------
------------------------------------------------------------
------------------------------------------------------------
------------------------------------------------------------
---------ggactcaaaaacgaa------------------------------------
---------------------------cccatttatgctaaagttaataaaaagaaaaca
------------------------------------------------------------
------------------------------------------------ggacaagtagct
agccctgaagaa------------------------------------------------
------------------------------------------------------------
------------------------------------------------------cccatt
tatactcaagttgctaaaaaggtaaatgcaaaaattgaccgactcaatcaaatagcaagt
ggtttgggt---------------------------------------------------
------------------------------------------------------------
------------------------------------------------------------
------------------------------------------------------------
------------------------------------------------gatgtagggcaa
gcaatgggc---------------------------------------------------
------------------------------------------------------------
------------------------------------------------------------
------------------------------------------------------------
------------------------------ttccctttgaaaagacatgataaagttgat
------------------------------------------------------------
------------------------------------------------------------
---------------------------------------------gatctcagtaaggta
gggctttcagctaaccatgaa---cccatttacgctacgattgatgatctcggc------
------------------------------------------------------------
------------------------------------------------------------
------------------------------------------------------------
------------------------------------------------------------
------------------------------------------------------------
------------------------------------------------------------
------------------------------------------ggacctttccctttgaaa
aggcatgataaagttgat---------------------------gatctcagtaagata
gggctttcaaggaatcaagaattggctcagaaaattgac---------------------
aatctcaatcaggcggtatcagaagctaaaacatgtcattttgacaacctagatcaaatg
atagacaagctcaaagattctacaaaaaagaatgttatgaatctatatgttgaaagtgca
aaaaaagtgcctactagtttgtca---------gcgaaattggacaattatgctattaac
agccacacacgcattaatagcaatgtcaaaaatggaacaatcaatgaaaaagtgaccggc
atgctaacgcaa---aaaaaccctgagtggctcaagctcgtgaatgataagatagttgca
cataatgtgggaagcgctcctttgtca---gagtatgataaaattggcttcaaccagaaa
aatatgaaagattattctgattcattcaagttttccaccagg---ttgagcaatgctgta
aaagacattaagtctggctttgtgcaatttttaaccaatacattttctatgggatct---
------tacagcttgatgaaagcaagtgtggaacatggagtcaaaaatactaatacaaaa
ggtggtttccaaaaatct------------------------------------------
>Du52:2
------------------------------------------------atgactaacgaa
accattaaccaa---------------caaccacaaaccgaagcggcttttaacccgcag
caacttatcaataatcttcaagtggcttttcttaaagttgataacgctgtcgcttcattt
gatcctgatcaaaaaccaatcgttgataagaatgatagggataataggcaagcttttgag
aaaatctcgcagctaagggaggaattcgctaataaagcgatcaaaaatcctaccaaaaag
aatcagtatttttcaagctttatcagtaagagcaatgatttaatcaacaaagacagtctc
attgatacaggttcttccataaagagctttcagaaatttgggactcagcgttac---caa
atttttatgaattgggtgtcccatcaaaaagatccatctaaaatcaacacccaaaaaatc
cgaggttttatggaaaatatcatacaaccccctatctctgatgataaagagaaagcggag
tttttgaggtctgccaaacaagcttttgcaggaattatcataggaaaccaaatccgatcg
gatcaaaaattcatgggcgtgttt------------------------------------
------------gatgaatctttgaaagagaggcaagaagcagaaaaaaatggagagcct
aatggagatcctactggtggggattggttggatatttttttatcatttgtgtttaac---
aaaaaacaatcttccgatctcaaagaaacgctcaatcaagaaccagttcctcatgtccaa
ccagatgtagccactaccaccactgacatacaaagcttaccgcctgaagctagggatttg
cttgatgaaaggggt---aatttttctaaattc---actcttggcgatatgaacatgtta
gatgttgagggagtcgctgacattgatcctaattacaagttcaaccaa---ttattgatc
cacaataacgctctgtcttctgtgttaatggggagt---cataatggcatagaacctgaa
aaagtttcattgttgtatggaaacaatggtggtcctgaagctaggcatgattggaacgct
accgttggttataaaaaccaacaaggcgacaatgtggctacactcattaatgtgcatatg
aaaaatggcagtgggttagtcatagcaggtggtgagaaaggggttaacaaccctagtttt
tatctctacaaagaagaccagctcacaggcttgaaacaagcattgagtcaagaa---gag
atccaaaacaaagtagatttcatggaatttcttgcacaaaataatgctaaa---------
ctagacaacttgagcgtgaaagagaaagaaaaattccaaaatgagattgaagattttcaa
aaagactctaaggcttatttagacgccctagggaatgatcacattgcttttgtttctaaa
aaagatcaaaaacatttagctttaattactgaatttggtaatggggatttgagctacact
ctcaaagattatgggaaaaaacaagataaagctttagatagggagataaaaaccactctt
caaggtaacctaaaacatgatggc---gtgatgtttgttaattattctaatttcaaatac
acc---aacgcctccaagagtcctgataagggtgtgggtgctacgaatggc---gtttcc
catttagaagcaaat---cttagcaaggtagctgtctttaatttgcctaatttaaataat
ctcgctatcactagt---tatataaggcgagacttagaagataaactgtgg---gctaaa
ggattgtcccca---caagaaactaataagctcatcaaagactttttgaacagcgacaag
gaattggttgaaaaagtttcaaatctcaataaagctgtagctgaagctaaaaacacaggc
aattatgacgaagtgaaaaaagctcagaaagatcttgaaaaatctctaaggaaacgagag
catttagagaaagaagtagtgaaaaaattggagaacagaaacgacaac---aaaaataga
atggaagcaaaagctcaagctaacagccaaaaagataagatttttgcaattatcaatgaa
gaggctggtaaggaagcaagagcggccgcttgcgttcagaattttaaaggcatcagaagg
---------gaattgtctgataagcttgaaaacatcaacaagaatttgaaagactttgat
aaatcttttgatgaatttaaaaatggcaaaaataaggatttcagcaagacagaagaaacg
ctaaaagcccttaaaagctcagtgaaagatttaggtatcaatcca---gaatggatttca
aaagttgaaaaccttaatacagctttgaatgaattcaaaaatggcaaaaataaggatttc
agcaag---gtaacgcaagcaaaaagcgaccttgaaaattcaattaaagatgtgatcatc
aat---caaaagataacggataaagttgacaatctcaatcaagctgtatcaatagctaag
gcaacaggcgatttcagtggggtagagcaaatgctagccgatctcaagaatttctcaaag
gagcaattggctcaacaagctcaaaaaaatgaagatttcaatactggaaaaaattctgaa
ctataccaatccgttaagaatggtgtaaataaaaccctagtcggtaat------------
------------------------------------------------------------
------------------------------------------------------------
------------------------------------------------------------
------------------------------------------------------------
---------------------------------------------gggttatctggaata
gaggccacagctctcgccaaaaaattttcggatatcgagaaagaattgaatgagaaattt
---aaaaatttcaacaacaataacaataat------------------------------
------------------------------------------------------------
------------------------------------------------------------
------------------------------------------------------------
------------------------------------------------------------
---------ggactcaaaaacgaa------------------------------------
---------------------------cccatttatgctaaagttaataaaaagaaaaca
------------------------------------------------------------
------------------------------------------------ggacaagtagct
agccctgaagaa------------------------------------------------
------------------------------------------------------------
------------------------------------------------------cccatt
tatactcaagttgctaaaaaggtaaatgcaaaaattgaccgactcaatcaaatagcaagt
ggtttgggt---------------------------------------------------
------------------------------------------------------------
------------------------------------------------------------
------------------------------------------------------------
------------------------------------------------ggtgtagggcaa
gcaacgggc---------------------------------------------------
------------------------------------------------------------
------------------------------------------------------------
------------------------------------------------------------
------------------------------ttccctttgaaaaggcatgataaagttgat
------------------------------------------------------------
------------------------------------------------------------
---------------------------------------------gatctcagtaaggta
gggctttcagctaaccatgaa---cccatttacgctacgattgatgatctcggcggacct
ttccctttgaaaaggcatgataaagttgatgatctcagtaaggtagggctttcagctaac
catgaacccatttacgctacgattgatgatctcggcggacctttccctttgaaaaggcat
gataaagttgatgatctcagtaaggtagggctttcagctaaccatgaacccatttacgct
acgattgatgatctcggcggacctttccctttgaaaaggcatgataaagttgatgatctc
agtaaggtagggctttcagctaaccatgaacccatttacgctacgattgatgatctcggc
ggacctttccctttgaaaaggcatgataaagttgatgatctcagtaaggtagggctttca
gctaaccatgaacccatttacgctacgattgatgatctcggcggacctttccctttgaaa
aggcatgataaagttgat---------------------------gatctcagtaaggta
gggctttcaaggaatcaagaattggctcagaaaattgac---------------------
aatctcaatcaagcggtatcagaagctaaaacatgtcattttgacaacctagatcaaatg
atagacgagctcaaagattctgcaaaaaagaatgttatgaatctatatgttgaaagtgca
aaaaaagtgcctactagtttgtca---------gcgaaattggacaattacgctactaac
agccacgcaggcattaatagcaatgtcaaaaatggaacaatcaatgaaaaagcgaccggc
atgctaacgcaa---aaaaaccctgagtggctcaagctcgtgaatgataagatagttgca
cataatgtgggaagcgctcctttgtca---gcgtatgataaaattggattcaaccaaaag
aatatgaaagattattctgattcgttcaagttttccaccagg---ttgagcaatgccgta
aaagacattaagtctggctttgtacaatttttaaccaatgcattttctacaggatct---
------tacagcttgatgaaagcaaatgtggaacatggagtcaaaaatactaatacgaaa
ggtggtttccaaaaatct------------------------------------------
>J99
------------------------------------------------atgactaacgaa
gccattaaccaa---------------caaccacaaaccgaagcggcttttaacccgcag
caatttatcaataatcttcaagtggcttttattaaagttgataatgttgtcgcttcattt
gatcctaatcaaaaaccaatcgttgataagaatgatagggataataggcaagcttttgag
aaaatctcgcagctaagggaggaattcgctaataaagcgatcaaaaatcctaccaaaaag
aatcagtatttttcaagctttatcagtaagagcaatgatttaatcgacaaagacaatctc
attgatacaggttcttccataaagagctttcagaaatttgggactcagcgttac---caa
atttttatgaattgggtgtcccatcaaaacgatccgtctaaaatcaacacccaaaaaatc
cgaggttttatggaaaatatcatacaaccccctatctctgatgataaagagaaagcggag
tttttgaggtctgccaaacaagcttttgcaggaattatcataggaaaccaaatccgatcg
gatcaaaaattcatgggcgtgttt------------------------------------
------------gatgaatctttgaaagagaggcaagaagcagaaaaaaatggagagcct
aatggagatcctactggtggggattggcttgatatttttttatcatttgtgtttaac---
aaaaaacaatcttccgatctcaaagaaacgctcaatcaagaaccagttcctcatgtccaa
ccagatgtagccactaccaccactgacatacaaagcttaccgcctgaagctagggatttg
cttgatgaaaggggt---aatttttctaaattc---actcttggcgatatgaacatgtta
gatgttgagggagtcgctgacattgatcctaattacaagttcaaccaa---ttattgatc
cacaataacgctctgtcttctgtgttaatggggagt---cataatggcatagaacctgaa
aaagtttcattgttgtatggaaacaatggtggtcctgaagctaggcatgattggaacgcc
accgttggttataaaaaccaacgaggcgacaatgtggctacactcattaatgtgcatatg
aaaaatggcagtgggttagtcatagcaggtggtgagaaagggattaacaaccctagtttt
tatctctacaaagaagaccaactcacaggctcacaacgagcattgagtcaagaa---gag
atccaaaacaaagtggatttcatggaatttcttgcacaaaataatgctaaa---------
ttagacaacttgagcaagaaagagaaagaaaaattccaaaatgagattgaagattttcaa
aaagactctaaggcttatttagacgccctagggaatgatcacattgcttttgtttctaaa
aaagacaaaaaacatttagctttagttgctgagtttggtaatggggaattgagctacact
ctcaaagattatgggaaaaaagcagataaagctttagatagggaggcaaaaaccactctt
caaggtagcctaaaacatgatggc---gtgatgtttgttgattattctaatttcaaatac
acc---aacgcctccaagagtcctgataagggtgtgggtgctacgaatggc---gtttcc
catttagaagcaggc---tttagcaaggtagctgtctttaatttgcctaatttaaataat
ctcgctatcactagt---gtcgtaaggcaggatttagaggataaactaatc---gctaaa
ggattgtcccca---caagaagctaataagcttgtcaaagattttttgagcagcaacaaa
gaattggttggaaaagctttaaacttcaataaagctgtagctgaagctaaaaacacaggc
aactatgacgaggtgaaacaagctcagaaagatcttgaaaaatctctaaagaaacgagag
cgtttggagaaagatgtagcgaaaaatttggagagcaaaagcggcaac---aaaaataaa
atggaagcaaaatctcaagctaacagccaaaaagatgagatttttgcgttgatcaataaa
gaggctaatagggatgcaagagcaatcgcttacgctcagaatcttaaaggcatcaaaagg
---------gaattgtctgataaacttgaaaatatcaacaaggatttgaaagactttagt
aaatcttttgatgaattcaaaaatggcaaaaataaggatttcagcaaggcagaagaaaca
ctaaaagcccttaaaggctcggtgaaagatttaggtatcaatcca---gaatggatttca
aaagttgaaaaccttaatgcagctttgaatgaattcaaaaatggcaaaaataaggatttc
agcaag---gtaacgcaagcaaaaagcgaccttgaaaattccattaaagatgtgatcatc
aat---caaaagataacggataaagttgataatctcaatcaagcggtatcagtggctaaa
gcaacgggtgatttcagtggggtagagcaagcgttagccgatctcaaaaatttctcaaag
gagcaattggctcaacaagctcaaaaaaatgaagatttcaatactggaaaaaattctgca
ctataccaatccgttaagaatggtgtaaacggaaccctagtcggtaat------------
------------------------------------------------------------
------------------------------------------------------------
------------------------------------------------------------
------------------------------------------------------------
---------------------------------------------gggttatctaaagca
gaagccacaactctttctaaaaacttttcggacatcaagaaagagttgaatgcaaaactt
---ggaaatttcaataacaataacaataat------------------------------
------------------------------------------------------------
------------------------------------------------------------
------------------------------------------------------------
------------------------------------------------------------
---------ggactcgaaaac---------------------------------------
------------------------------------------------------------
------------------------------------------------------------
------------------------------------------------------------
---agcacagaa------------------------------------------------
------------------------------------------------------------
------------------------------------------------------cccatt
tatactcaagttgctaaaaaggtaaaagcaaaaattgaccgactcgatcaaatagcaagt
ggtttgggt---------------------------------------------------
------------------------------------------------------------
------------------------------------------------------------
------------------------------------------------------------
------------------------------------------------gatgtagggcaa
gcagcgagc---------------------------------------------------
------------------------------------------------------------
------------------------------------------------------------
------------------------------------------------------------
------------------------------ttccttttgaaaaggcatgataaagttgat
------------------------------------------------------------
------------------------------------------------------------
---------------------------------------------gatctcagtaaggta
gggctttcagctaaccatgaa---cccatttacgctacgattgatgatctcggc------
------------------------------------------------------------
------------------------------------------------------------
------------------------------------------------------------
------------------------------------------------------------
------------------------------------------------------------
------------------------------------------------------------
------------------------------------------ggacctttccctttgaaa
aggcatgataaagttgat---------------------------gatctcagtaaggta
gggctttcaagggagcaaaaattgactcagaaaattgac---------------------
aatctcaaccaggcggtatcagaagctaaagcaagtcattttgacaacctagatcaaatg
atagacaagctcaaagattctacaaaaaagaatgttgtgaatctatatgttgaaagtgca
aaaaaagtgcctactagtttgtca---------gcgaaattggacaattacgctactaac
agccacacacgcattaatagcaatgtcaaaaatggaacaatcaatgaaaaagcgaccggc
atgctaacgcaa---aaaaattctgagtggctcaagctcgtgaatgataagatagttgcg
cataatgtgggaagtgctcctttgtca---gcgtatgataaaattggattcaaccaaaag
aatatgaaagattattctgattcgttcaagttttccaccagg---ttgagcaatgccgta
aaagacattaagtctggctttgtgcaatttttaaccaatatattttctatgggatct---
------tacagcttgatgaaagcaagtgtggaacatggagtcaaaaatactaatacaaaa
ggtggtttccaaaaatct------------------------------------------
>B8
------------------------------------------------atgactaacgaa
accattaaccaa---------------caaccacaaaccgaagcggcttttaacccgcag
caatttatcaataatcttcaagtggcttttattaaagttgataacgctgtcgcttcattt
gatcctgatcaaaaaccaatcgttgataagaatgatagggataacaggcaagcttttgag
aaaatctcgcagctaagggagaaattcgctaataaagcgatcaaaaatcctaccaaaaag
aatcagtatttttcaaactttatcagtaagagcagtgatttaatcaacaaagacggtctc
attgatacaggttcttccataaaaagctttcagaaatttgggactcagcgttac---caa
atttttatgaattgggtgtcccatcaaaaagatccatctcaaatcaacacccaaaaaatc
cgaggttttatggaaaatatcatacaaccccctatctctgatgataaagagaaagcggag
tttttgaggtctgccaaacaagctcttgcaggaattatcataagaaaccaaatccgatcg
gatcaaaaattcatgggcgtgttt------------------------------------
------------gatgaatctttgaaagagaggcaagaagcagaaaaaaatggagagcct
aatggagatcctactggtggggattggtttgatatttttttatcatttgtgtttaac---
aaaaaacaatcttccgatctcaaagaaacgctcaatcaagaaccagttcctcatgtccaa
ccagatgtagccactaccaccactgacatacaaagcttaccgcctgaatctagagattta
cttgatgaaaggggt---aatttttctaaattc---actcttggcgatatggaaatgtta
gatgttgagggagtcgctgacattgatcccaattacaagttcaaccaa---ttattggtt
cacaataacgctctgtcttctgtgttaatggggagt---catgatggcatagaacctgaa
aaagtttcattattgtatggaaacaatggtggccctgaagctaggcatgattggaacgcc
accgttggtcataaaaaccaacaaggcaacaatgtggctacactcattaatgtgcatatg
aaaaacggcagtgggttagtcatagcaggtggtgagaaaggggttaacaaccctagtttt
tatctctacaaagaagatcagctcacaggcttgaaacaagcattgagtcaaaaa---gag
atccaaaacaaagtagatttcatggaatttcttgcacaaaataatgctaaa---------
ttagacaacttgagcaagaaagagaaagaaaaattccaaaatgagattgaagattttcaa
aaagaccataaggcttatttagacgccctagggaatgatcacattgcttttgtttctaaa
aaagacaaaaaacatttagctttagttactgagtttggtagtggggacttgagctacact
ctcaaagattatgggaaaaaagcagataaagctttagatagggagataaaaaccactctt
caaggtagcctaaaacatgatggc---gtgatgtttgttgattattctaatttcaaatac
acc---aacgcctccaagagtcctgataagggtgtgggtgctacgaatggc---gtttcc
catttggaagcaaat---cttagcaaggtagctgtctttaatttgcctaatttaaataat
ctcgctatcactagt---tatataaggcgagacttagaagagaaactgggg---gctaaa
ggattgtcccca---caagaagctaataagctcatcaaagactttttgaacagcaacaag
gaattggttggaaaagttttaaacctcaataaagctgtagctgaagctaaaaacacaggc
aattatgacgaagtgaaaaaagctcagaaaaatcttgaaaaatctctaaggaaacgagag
catttagagaaagaagtagtgaaaaaattggagaacagaaacgacaac---aaaaataga
atggaagcaaaagctcaagctaacagccaaaaagataagatttttgcaattatcaatgaa
gaggctagtaaggaagcaagagtggccgcttgcgttcagaagtttaaaggcatcaaaatg
---------gaattgtctgataagtttgaaaacatcaacaagaatttgaaagactttgat
aaatcttttgatgacttcaaaaatggcaaaaataaggatttcagcaaggcagaagaaacg
ctaaaagcccttaaaggctcggtgaaggatttaggcatcaatcca---gaatggatttca
aaagttgaaaaccttaatacagctttgaatgacttcaaaaatggcaaaaataaggatttc
agcaag---gtaacgcaagcaaaaagcgaccttgaaaattccattaaagatgtgatcatc
aat---caaaagataacggataaagttgacaatctcaatcaagcggtatcagtggctaaa
gcaacaggcgatttcagtggggtagagcaagcgctagccgatctcaagaatttctcaaaa
ggacaattggctcaacaagctcaaaaaaatgaagatttcaatactggaaaaaattctgaa
ctataccaatccgttaagaatggtgtaaatggaaccctagtcggtaat------------
------------------------------------------------------------
------------------------------------------------------------
------------------------------------------------------------
------------------------------------------------------------
---------------------------------------------gggttatctggaata
gaggccacagctctcaccaaaaatttttcggatatcaagaaagaattgaatgagaaattt
---aaaaatttcaataacaataataat---------------------------------
------------------------------------------------------------
------------------------------------------------------------
------------------------------------------------------------
------------------------------------------------------------
---------ggtctcaaaaacagcgga---------------------------------
------------------------gaacccatttatgctcaggttaataaaaagaaaaca
------------------------------------------------------------
------------------------------------------------ggacaagtagct
agccctgaggaa------------------------------------------------
------------------------------------------------------------
------------------------------------------------------cccatt
tatactcaagttgctaaaaaggtaaaagcaaaaattgaccaattcaatcaagtagcaagt
ggtttgggt---------------------------------------------------
------------------------------------------------------------
------------------------------------------------------------
------------------------------------------------------------
------------------------------------------------ggtgtagggcaa
gcggga------------------------------------------------------
------------------------------------------------------------
------------------------------------------------------------
------------------------------------------------------------
------------------------------ttctctttgaaagggcatactaaagttgat
------------------------------------------------------------
------------------------------------------------------------
---------------------------------------------gatctcagtaaggta
gggcgatcagttagccctgaa---cccatttacgctacgattgatgatctcggc------
------------------------------------------------------------
------------------------------------------------------------
------------------------------------------------------------
------------------------------------------------------------
------------------------------------------------------------
------------------------------------------------------------
------------------------------------------ggacctttccctttgaaa
aggcatgataaagttgat---------------------------gatctcagtaaggta
gggctttcaaggaatcaagaattggctcagaaaattgac---------------------
aatctcaatcaggcggtatcagaagctaaagcatgtcattttgacaacctagatcaaatg
atagacaagctcaaagattctacaaaaaagaatgttatgaatctatatgttgaaagtgca
aaaaaagtgcctactagtttgtca---------gcgaaattggacaattatgctattaac
agccacacacgcattaatagcaatgtcaaaaatggaacaatcaatgaaaaagtgaccggc
atgctaacgcaa---aaaaaccctgagtggctcaagctcgtgaatgataagatagttgca
cataatgtgggaagcgttcctttgtca---gagtatgataaaattggcttcaaccagaaa
aatatgaaagattattctgattcattcaagttttccaccagg---ttgagcaatgctgta
aaagacattaagtctggctttgtgcaatttttaaccaatacattttctatgggatct---
------tacagcttgatgaaagcaagtgtggaacatggagtcaaaaatactaatacaaaa
ggtggtttccaaaaatct------------------------------------------
>B128
------------------------------------------------atgactaacgaa
accattaaccaa---------------caaccacaaaccgaagcggcttttaacccgcag
caatttatcaataatcttcaagtggcttttattaaagttgataacgctgtcgcttcattt
gatcctgatcaaaaaccaatcgttgataagaatgatagggataacaggcaagcttttgag
aaaatctcgcagctaagggagaaattcgctaataaagcgatcaaaaatcctaccaaaaag
aatcagtatttttcaaactttatcagtaagagcagtgatttaatcaacaaagacggtctc
attgatacaggttcttccataaaaagctttcagaaatttgggactcagcgttac---caa
atttttatgaattgggtgtcccatcaaaaagatccatctcaaatcaacacccaaaaaatc
cgaggttttatggaaaatatcatacaaccccctatctctgatgataaagagaaagcggag
tttttgaggtctgccaaacaagctcttgcaggaattatcataagaaaccaaatccgatcg
gatcaaaaattcatgggcgtgttt------------------------------------
------------gatgaatctttgaaagagaggcaagaagcagaaaaaaatggagagcct
aatggagatcctactggtggggattggtttgatatttttttatcatttgtgtttaac---
aaaaaacaatcttccgatctcaaagaaacgctcaatcaagaaccagttcctcatgtccaa
ccagatgtagccactaccaccactgacatacaaagcttaccgcctgaatctagagattta
cttgatgaaaggggt---aatttttctaaattc---actcttggcgatatggaaatgtta
gatgttgagggagtcgctgacattgatcccaattacaagttcaaccaa---ttattggtt
cacaataacgctctgtcttctgtgttaatggggagt---catgatggcatagaacctgaa
aaagtttcattattgtatggaaacaatggtggccctgaagctaggcatgattggaacgcc
accgttggtcataaaaaccaacaaggcaacaatgtggctacactcattaatgtgcatatg
aaaaacggcagtgggttagtcatagcaggtggtgagaaaggggttaacaaccctagtttt
tatctctacaaagaagatcagctcacaggcttgaaacaagcattgagtcaaaaa---gag
atccaaaacaaagtagatttcatggaatttcttgcacaaaataatgctaaa---------
ttagacaacttgagcaagaaagagaaagaaaaattccaaaatgagattgaagattttcaa
aaagaccataaggcttatttagacgccctagggaatgatcacattgcttttgtttctaaa
aaagacaaaaaacatttagctttagttactgagtttggtagtggggacttgagctacact
ctcaaagattatgggaaaaaagcagataaagctttagatagggagataaaaaccactctt
caaggtagcctaaaacatgatggc---gtgatgtttgttgattattctaatttcaaatac
acc---aacgcctccaagagtcctgataagggtgtgggtgctacgaatggc---gtttcc
catttggaagcaaat---cttagcaaggtagctgtctttaatttgcctaatttaaataat
ctcgctatcactagt---tatataaggcgagacttagaagagaaactgggg---gctaaa
ggattgtcccca---caagaagctaataagctcatcaaagactttttgaacagcaacaag
gaattggttggaaaagttttaaacctcaataaagctgtagctgaagctaaaaacacaggc
aattatgacgaagtgaaaaaagctcagaaaaatcttgaaaaatctctaaggaaacgagag
catttagagaaagaagtagtgaaaaaattggagaacagaaacgacaac---aaaaataga
atggaagcaaaagctcaagctaacagccaaaaagataagatttttgcaattatcaatgaa
gaggctagtaaggaagcaagagtggccgcttgcgttcagaagtttaaaggcatcaaaatg
---------gaattgtctgataagtttgaaaacatcaacaagaatttgaaagactttgat
aaatcttttgatgacttcaaaaatggcaaaaataaggatttcagcaaggcagaagaaacg
ctaaaagcccttaaaggctcggtgaaggatttaggcatcaatcca---gaatggatttca
aaagttgaaaaccttaatacagctttgaatgacttcaaaaatggcaaaaataaggatttc
agcaag---gtaacgcaagcaaaaagcgaccttgaaaattccattaaagatgtgatcatc
aat---caaaagataacggataaagttgacaatctcaatcaagcggtatcagtggctaaa
gcaacaggcgatttcagtggggtagagcaagcgctagccgatctcaagaatttctcaaaa
ggacaattggctcaacaagctcaaaaaaatgaagatttcaatactggaaaaaattctgaa
ctataccaatccgttaagaatggtgtaaatggaaccctagtcggtaat------------
------------------------------------------------------------
------------------------------------------------------------
------------------------------------------------------------
------------------------------------------------------------
---------------------------------------------gggttatctggaata
gaggccacagctctcaccaaaaatttttcggatatcaagaaagaattgaatgagaaattt
---aaaaatttcaataacaataataat---------------------------------
------------------------------------------------------------
------------------------------------------------------------
------------------------------------------------------------
------------------------------------------------------------
---------ggtctcaaaaacagcgga---------------------------------
------------------------gaacccatttatgctcaggttaataaaaagaaaaca
------------------------------------------------------------
------------------------------------------------ggacaagtagct
agccctgaggaa------------------------------------------------
------------------------------------------------------------
------------------------------------------------------cccatt
tatactcaagttgctaaaaaggtaaaagcaaaaattgaccaattcaatcaagtagcaagt
ggtttgggt---------------------------------------------------
------------------------------------------------------------
------------------------------------------------------------
------------------------------------------------------------
------------------------------------------------ggtgtagggcaa
gcggga------------------------------------------------------
------------------------------------------------------------
------------------------------------------------------------
------------------------------------------------------------
------------------------------ttctctttgaaagggcatactaaagttgat
------------------------------------------------------------
------------------------------------------------------------
---------------------------------------------gatctcagtaaggta
gggcgatcagttagccctgaa---cccatttacgctacgattgatgatctcggc------
------------------------------------------------------------
------------------------------------------------------------
------------------------------------------------------------
------------------------------------------------------------
------------------------------------------------------------
------------------------------------------------------------
------------------------------------------ggacctttccctttgaaa
aggcatgataaagttgat---------------------------gatctcagtaaggta
gggctttcaaggaatcaagaattggctcagaaaattgac---------------------
aatctcaatcaggcggtatcagaagctaaagcatgtcattttgacaacctagatcaaatg
atagacaagctcaaagattctacaaaaaagaatgttatgaatctatatgttgaaagtgca
aaaaaagtgcctactagtttgtca---------gcgaaattggacaattatgctattaac
agccacacacgcattaatagcaatgtcaaaaatggaacaatcaatgaaaaagtgaccggc
atgctaacgcaa---aaaaaccctgagtggctcaagctcgtgaatgataagatagttgca
cataatgtgggaagcgttcctttgtca---gagtatgataaaattggcttcaaccagaaa
aatatgaaagattattctgattcattcaagttttccaccagg---ttgagcaatgctgta
aaagacattaagtctggctttgtgcaatttttaaccaatacattttctatgggatct---
------tacagcttgatgaaagcaagtgtggaacatggagtcaaaaatactaatacaaaa
ggtggtttccaaaaatct------------------------------------------
>147C
------------------------------------------------atgactaacgaa
actattgatcaaacaagaacaccagaccaaacacaaagccaaacagcttttgatccgcaa
caatttatcaataatcttcaagtggcttttattaaagttgataatgttgtcgcttcattt
gatcctaatcaaaaaccaatcgttgataagaatgatagggataataggcaagcttttgag
aaaatctcgcagctaagggaggaattcgctaataaagcgatcaaaaatcctgccaaaaag
aatcagtatttttcaagctttatcagtaagagcagtgatttaatcaacaaagacagtctc
attgatacaggttcttccataaagagctttcagaaatttgggactcagcgttac---caa
atttttatgaattgggtgtcccatcaaaacgatccgtctcaaatcaacacccaaaaaatc
cgaggttttatggaaaatatcatacaaccccctatctctgatgataaagagaaagcggag
tttttgaggtctgccaaacaagcttttgcaggaattatcataggaaaccaaatccgatcg
gatcaaaaattcatgggcgtgttt------------------------------------
------------gatgaatctttgaaagagaggcaagaagcagaaaaaaatggagagcct
aatggagatcctactggtggggattggcttgatatttttttatcatttgtgtttaac---
aaaaaacaatcttccgatctcaaagaaacgctcaatcaagaaccagtttctcatgtccaa
ccagatgtagccactaccaccactgacatacaaagcttaccgcctgaagctagggatttg
cttgatgaaaggggt---aatttttctaaattc---actcttggtgatatggaaatgtta
gatgttgagggagtcgctgacattgatcctaattacaagttcaaccaa---ttattgatt
cacaataacgctctgtcttctgtgttaatggggagt---catgatggcatagaacctgaa
aaagtttcattattgtatggaaacaatggtggccctgaagctaggcatgattggaacgcc
accgttggttataaaaaccaacaaggcgacaatgtggctacactcattaatgtgcatatg
aaaaacggcagtgggttagtcatagcaggtggtgagaaaggggttaacaaccctagtttt
tatctctacaaagaagaccagctcacaggcttgaaacaagcattgagtcaaaaa---gag
atccaaaacaaagtagatttcatggaatttcttgcacaaaacaatgctaaa---------
ttagataacttgagcaagaaagagaaagaaaaattccaaaatgagattgaagattttcaa
aaagactctaaggcttatttagacgccctagggaatgatcacattgcttttgtttctaaa
aaagacaaaaaacatttagctttagttgctgagtttggtaatggggaattgagctacact
ctcaaagattatgggaaaaaacaagataaagctttagatagggagataaaaaccactttt
caaggtaacctaaaacatgatggc---gtgatgtttgttaattattctaatttcaaatac
acc---aacgcctccaagagtcctgataagggtgtgggtgctacgaatggc---gtttcc
catttggaagcaaat---cttagcaaggtagctgtctttaatttgcctaatttaaataat
ctcgctatcactagt---tatataaggcgagacttagaagataaactgtgg---gctgaa
ggattgtcccca---caagaagctaataagctcatcaaagactttttgaacagcaacaag
gaattggttgaaaaagctttaaacttcaataaaactgtagctgaagctaaaaacacaggc
aattatgacgaagtgaaaaaagctcagaaagatcttgaaaaatctctaaggaaacgagag
catttagagaaagaagtagcgaaaaaattggagagaaaaagcgataac---aaaaataga
atggaagcaaaagctcaagctaacagccaaaaagataagatttttgcaattatcaataaa
gaggctggtaaggaatcaagagcggtcgcttacattcagaattttaaaggcatcagaatg
---------gaattgtctgataagcttgaaaacatcaacaaggatttgaaagactttgat
aaatcttttgatgaattcaaaaatggcaaaaataaggatttcagcaagacagaagaaacg
ctaaaagcccttaaagactcggtgaaagatttaggtatcaatcca---gaatggatttca
aaagttgaaaaccttaatacagctttgaatgaattcaaaaatggcaaaaataaggatttc
agcaag---gtaacgcaagcaaaaagcgaccttgaaaattccattaaagatgtgatcatc
aat---caaaagataacggataaagttgacaatctcaatcaagctgtatcaatagctaaa
ggaacaggcgatttcagtggggtagagcaagcgctagccgatctcaagaatttctcaaaa
ggacaattggctcaacaagctcaaaaaaatgaagatttcaatactggaaaaaattctgaa
ctataccaatccgttaagaatagtgtaaataaaaccctagtcggtaat------------
------------------------------------------------------------
------------------------------------------------------------
------------------------------------------------------------
------------------------------------------------------------
---------------------------------------------ggattatctggaata
gaggccacagctctcgccaaaaatttttcggatatcaagaaagaattgaatgagaaattt
---aaaaatttcaataacaataataat---------------------------------
------------------------------------------------------------
------------------------------------------------------------
------------------------------------------------------------
------------------------------------------------------------
---------ggtctcaaaaacagcgga---------------------------------
------------------------gaacccatttacgctaaagttaataaaaagaaaaca
------------------------------------------------------------
------------------------------------------------ggacaagtagct
agccttgaagaa------------------------------------------------
------------------------------------------------------------
------------------------------------------------------cccatt
tatactcaagttgctaaaaaggtaaaagcaaaaattgaccgactcgatcaaatagcaagt
ggtttgggt---------------------------------------------------
------------------------------------------------------------
------------------------------------------------------------
------------------------------------------------------------
------------------------------------------------gatgtagggcaa
gcagcgaac---------------------------------------------------
------------------------------------------------------------
------------------------------------------------------------
------------------------------------------------------------
------------------------------ttccttttgaaaagacatgataaagttgat
------------------------------------------------------------
------------------------------------------------------------
---------------------------------------------gatctcagtaaggta
gggcgatcagttagccctgaa---cccatttacgctacgattgatgatctcggc------
------------------------------------------------------------
------------------------------------------------------------
------------------------------------------------------------
------------------------------------------------------------
------------------------------------------------------------
------------------------------------------------------------
------------------------------------------ggacctttccctttgaaa
aggcatgataaagttgat---------------------------gatctcagtaaggta
gggctttcaaggaatcaagaattggctcagaaaattgac---------------------
aatctcaatcaggcggtatcagaagctaaaacatgtcattttggcaacctagatcaaatg
atagacaagctcaaagattctacaaaaaagaatgttatgaatctatatgttgaaagtgca
aaaaaagtgcctactagtttgtca---------gcgaaattggacaattacgctactaac
agccacacacgcattaatagcaatgtcaaaaatggaacaatcaatgaaaaagcgaccggc
atgctaacgcaa---aaaaatcctgagtggctcaagctcgtgaatgataagatagttgcg
cataatgtgggaagcgctcctttgtca---gagtatgataaaattggcttcaaccaaaag
aatatgaaagattattctgattcgttcaagttttccaccagg---ttgagcaatgccgta
aaagacattaagtctggctttgtgcaatttttaaccaatatattttctatgggatct---
------tacagcttgatgaaagcaagtgtggaacatggagtcaaaaatactaatacaaaa
ggtggtttccaaaaatct------------------------------------------
>147A
------------------------------------------------atgactaacgaa
actattgatcaaacaagaacaccagaccaaacacaaagccaaacagcttttgatccgcaa
caatttatcaataatcttcaagtggcttttattaaagttgataatgttgtcgcttcattt
gatcctaatcaaaaaccaatcgttgataagaatgatagggataataggcaagcttttgag
aaaatctcgcagctaagggaggaattcgctaataaagcggtcaaaaatcctgccaaaaag
aatcagtatttttcgagctttatcagtaagagcagtgatttaatcaacaaagacagtctc
attgatacaggttcttccataaagagctttcagaaatttgggactcagcgttac---caa
atttttatgaattgggtgtcccatcaaaacgatccgtctcaaatcaacacccaaaaaatc
cgaggttttatggaaaatatcatacaaccccctatctctgatgataaagagaaagcggag
tttttgaggtctgccaaacaagcttttgcaggaattatcataggaaaccaaatccgatcg
gatcaaaaattcatgggcgtgttt------------------------------------
------------gatgaatctttgaaagagaggcaagaagcagaaaaaaatggagagcct
aatggagatcctactggtggggattggcttgatatttttttatcatttgtgtttaac---
aaaaaacaatcttccgatctcaaagaaacgctcaatcaagaaccagtttctcatgtccaa
ccagatgtagccactaccaccactgacatacaaagcttaccgcctgaagctagggatttg
cttgatgaaaggggt---aatttttctaaattc---actcttggtgatatggaaatgtta
gatgttgagggagtcgctgacattgatcctaattacaagttcaaccaa---ttattgatt
cacaataacgctctgtcttctgtgttaatggggagt---catgatggcatagaacctgaa
aaagtttcattattgtatggaaacaatggtggccctgaagctaggcatgattggaacgcc
gccgttggttataaaaaccaacaaggcgacaatgtggctacactcattaatgtgcatatg
aaaaacggcagtgggttagtcatagcaggtggtgagaaaggggttaacaaccctagtttt
tatctctacaaagaagaccagctcacaggcttgaaacaagcattgagtcaaaaa---gag
atccaaaacaaagtagatttcatggaatttcttgcacaaaacaatgctaaa---------
ttagataacttgagcaagaaagagaaagaaaaattccaaaatgagattgaagattttcaa
aaggactctaaggcttatttagacgccctagggaatgatcacattgcttttgtttctaaa
aaagacaaaaaacatttagctttagttgctgagtttggtaatggggaattgagctacact
ctcaaagattatgggaaaaaacaagataaagctttagatagggagataaaaaccactttt
caaggtaacctaaaacatgatggc---gtgatgtttgttaattattctaatttcaaatac
acc---aacgcctccaagagtcctgataagggtgtgggtgctacgaatggc---gtttcc
catttggaagcaaat---cttagcaaggtagctgtctttaatttgcctaatttaaataat
ctcgctatcactagt---tatataaggcgagacttagaagataaactgttg---gctgaa
ggattgtcccca---caagaagctaataagctcatcaaagactttttgaacagcaacaag
gaattggttgaaaaagctttaaacttcaataaaactgtagctgaagctaaaaacacaggc
aattatgacgaagtgaaaaaagctcagaaagatcttgaaaaatctctaaggaaacgagag
catttagagaaagaagtagcgaaaaaattggagagaaaaagcgataac---aaaaataga
atggaagcaaaagctcaagctaacagccaaaaagataagatttttgcaattatcaataaa
gaggctggtaaggaatcaagagcggccgcttacattcagaattttaaaggcatcagaatg
---------gaattgtctgataagcttgaaaacatcaacaaggatttgaaagactttgat
aaatcttttgatgaattcaaaaatggcaaaaataaggatttcagcaagacagaagaaacg
ctaaaagcccttaaagactcggtgaaagatttaggtatcaatcca---gaatggatttca
aaagttgaaaaccttaatacagctttgaatgaattcaaaaatggcaaaaataaggatttc
agcaag---gtaacgcaagcaaaaagcgaccttgaaaattccattaaagatgtgatcatc
aat---caaaagataacggataaagttgacaatctcaatcaagctgtatcaatagctaaa
ggaacaggcgatttcagtggggtagagcaagcgctagccgatctcaagaatttctcaaaa
ggacaattggctcaacaagctcaaaaaaatgaagatttcaatactggaaaaaattctgaa
ctataccaatccgttaagaatagtgtaaataaaaccctagtcggtaat------------
------------------------------------------------------------
------------------------------------------------------------
------------------------------------------------------------
------------------------------------------------------------
---------------------------------------------ggattatctggaata
gaggccacagctctcgccaaaaatttttcggatatcaagaaagaattgaatgagaaattt
---aaaaatttcaataacaataataat---------------------------------
------------------------------------------------------------
------------------------------------------------------------
------------------------------------------------------------
------------------------------------------------------------
---------ggtctcaaaaacagcgga---------------------------------
------------------------gaacccatttacgctaaagttaataaaaagaaaaca
------------------------------------------------------------
------------------------------------------------ggacaagtagct
agccttgaagaa------------------------------------------------
------------------------------------------------------------
------------------------------------------------------cccatt
tatactcaagttgctaaaaaggtaaaagcaaaaattgaccgactcgatcaaatagcaagt
ggtttgggt---------------------------------------------------
------------------------------------------------------------
------------------------------------------------------------
------------------------------------------------------------
------------------------------------------------gatgtagggcaa
gcagcgaac---------------------------------------------------
------------------------------------------------------------
------------------------------------------------------------
------------------------------------------------------------
------------------------------ttccttttgaaaagacatgataaagttgat
------------------------------------------------------------
------------------------------------------------------------
---------------------------------------------gatctcagtaaggta
ggg---------------------------------------------------------
------------------------------------------------------------
------------------------------------------------------------
------------------------------------------------------------
------------------------------------------------------------
------------------------------------------------------------
------------------------------------------------------------
------------------------------------------------------------
------------------------------------------------------------
---ctttcaaggaatcaagaattggctcagaaaattgac---------------------
aatctcaatcaggcggtatcagaagctaaaacatgtcattttgacaacctagatcaaatg
atagacaagctcaaagattctacaaaaaagaatgttatgaatctatatgttgaaagtgca
aaaaaagtgcctactagtttgtca---------gcgaaattggacaattacgctactaac
agccacacacgcattaatagcaatgtcaaaaatggaacaatcaatgaaaaagcgaccggc
atgctaacgcaa---aaaaatcctgagtggctcaagctcgtgaatgataagatagttgcg
cataatgtgggaagcgctcctttgtca---gagtatgataaaattggcttcaaccaaaag
aatatgaaagattattctgattcgttcaagttttccaccagg---ttgagcaatgccgta
aaagacattaagtctggctttgtgcaatttttaaccaatatattttctatgggatct---
------tacagcttgatgaaagcaagtgtggaacatggagtcaaaaatactaatacaaaa
ggtggtttccaaaaatct------------------------------------------
>OK185
------------------------------------------------atggctaacgaa
actattgatcaaacc------------------ccaagccaaacagcttttaacccgcag
caatttatcaataatcttcaagtagcttttcttaaagttgataacgctgtcgcttcattt
gatcctgatcaaaaaccaatcgttgataagaatgatagggataacaggcaagcttttgag
aaaatctcgcaactaagggaggaattcgctaataaagcgatcaaaaatcctgccaaaaag
aatcagtatttttcaaactttatcagtaagagcagtgatttaatcaacaaagacagtctc
attgatccaggttcttccataaagagctttcagaaatttgggactcagcgttac---caa
atttttatgaattgggtgtcccatcaaaaagatccatctaaaatcaacacccaaagaatc
cgaagttttatggaaaatatcatacaaccccctatctttgatgataaagaaaaagcggag
tttttgaggtctgccaaacaagcttttgcaggaattatcataggaaaccagatccaatca
gatcaaaaattcatgggcgtgttt------------------------------------
------------gaagaatctttgaaagaaaggcaagaagcagaaaaaaatggagagcct
actggagagcctactggtggggattggcttgatatttttttatcatttgtgtttaac---
aaaaaacaatcttccgatcttaaagaaacactaaatcaagaaccagttcctcatgtccaa
ccagatatagccactaccaccactgacatacaaagcttaccgcctgaagctagggatttg
cttgatgaaaggggt---aatttttctaaattc---actcttggtgatatggaaatgttg
gatgttgagggcgtcgctgatattgatcctaattacaagttcaaccaa---ttattgatt
cacaataacgctctgtcttctgtgttaatggggagt---cataatggcatagaacctgaa
aaagtttcattattgtatgggggcaatggtggccctgaagctaggcatgattggaacgcc
accgttggttataaaaaccaacaaggcgacaatgtggctacactcattaatgtgcatatg
aaaaacggcagtgggttagtcatagcaggtggtgagaaaggggttaacaaccctagtttt
tatctctacaaagaagaccagctcacaggcttgaaacaagcattgagccaagaa---gag
atccaaaacaaagtagatttcatggaatttcttgcacaaaacaatgctaaa---------
ttagataacttgagcaagaaagagaaagaaaaattccaaaatgagattgaagattttcaa
aaagactctaaggcttatttagacgccctagggaatgatcacattgcttttgtttctaaa
aaagacaaaaaacatttagctttagttgctgagtttggtaatggggaattgagctacact
ctcaaagattatgggaaaaaacaagataaagctttagatagggagacaaaaaccactctt
caaggtaacctaaaacatgatggc---gtgatgtttgttaattattctaatttcaaatac
acc---aacgcctccaagagtcctgataagggtgtgggtgctacgaatggc---gtttcc
catttggaagcaaat---cttagcaaggtagctgtctttaatttgcctaatttaaataat
ctcgctatcaatagt---tatataaggcgagacttagaagataaactgtgg---gctaaa
ggattgtcccca---caagaagttaataagctcatcaaagactttttgaacagcaacaaa
gaattggttgaaaaagctttaaacttcaataaaactgtagctgaagctaaaaacacaggc
aattatgacgaagtgaaaaaagctcagaaagatcttgaaaaatctctaaggaaacgagag
catttagagaaagaagtagcgaaaaaattggagagaaaaagcgataac---aaaaataga
atggaagcaaaagctcaagctaacagccaaaaagataagatttttgcaattatcaatgaa
gaggctggtaaggaagcaagagtagccgcttgcgttcagaatcttaaaggcatcagaatg
---------gaattgtctgataagcttgaaaacatcaacaagaatttgaaagactttgat
aaatcttttgatgaattcaaaaatggcaaaaataaggatttcagcaagacagaagaaacg
ctaaaagcccttaaagactcggtgaaagatttaggtatcaatcca---gaatggatttca
aaagttgaaaaccttaatacagctttgaatgaattcaaaaatggcaaaaataaggatttc
agcaag---gtaacgcaagcaaaaagcgaccttgaaaattccattaaagatgtgatcatc
aat---caaaagataacggataaagttgacaatctcaatcaagctgtatcaatagctaaa
gcaacgggtgatttcagtagggtagagcaagcgctagccgatctcaagaatttctcaaaa
ggacaattgactcaacaagctcaaaaaaatgaagatttcaatactggaaaaaattctaaa
ctataccaatccgttaagaatggtgtaaatggaaccctagtcggtaat------------
------------------------------------------------------------
------------------------------------------------------------
------------------------------------------------------------
------------------------------------------------------------
---------------------------------------------gggttatctggaata
gaggccacagctctcgccaaaaaattttcggatatcaagaaagaattgaatgagaaattt
---aaaaatttcaacaacaataacaataat------------------------------
------------------------------------------------------------
------------------------------------------------------------
------------------------------------------------------------
------------------------------------------------------------
---------ggactcaaaaacgaa------------------------------------
---------------------------cccatttatgctgaagttaataaaaagaaaaca
------------------------------------------------------------
------------------------------------------------ggacaagtagct
agccctgaagaa------------------------------------------------
------------------------------------------------------------
------------------------------------------------------cccatt
tatactcaagttgctaaaaaggtaaaagcaaaaattgaccgactcgatcaaatagcaagt
ggtttgggt---------------------------------------------------
------------------------------------------------------------
------------------------------------------------------------
------------------------------------------------------------
------------------------------------------------ggtgtagggcaa
gcgggg------------------------------------------------------
------------------------------------------------------------
------------------------------------------------------------
------------------------------------------------------------
------------------------------ttctctttgaaagggcatactaaagttgat
------------------------------------------------------------
------------------------------------------------------------
---------------------------------------------tatctcagtaaggta
gggctttcagctaaccatgaa---cccatttacgctacgattgatgatctcggc------
------------------------------------------------------------
------------------------------------------------------------
------------------------------------------------------------
------------------------------------------------------------
------------------------------------------------------------
------------------------------------------------------------
------------------------------------------ggacctttccctttgaaa
aagcatgataaagttggt---------------------------gatctcagtaaggta
gggctttcaagggagcaagaattgaaacaaaagattgac---------------------
aatctcaatcaggcggtatcagaagctaaagcatatcattttgacaacctagatcaaatg
atagacaagctcaaagattctacaaaaaagaatgttatgaatctatatgttgaaagtgca
aaaaaagtgcctactagtttgtca---------gcgaaattggacgattatgctactaac
agccacacacgcattaatagcaatgtcaaaaatggagcaatcaatgaaaaagcgactggt
atgctaacgcaa---aaaaaccctgagtggctcaagctcgtgaatgataagatagttgcg
cataatgtgggaagtgcttctttgtca---gagtatgataaaattggcttcaaccagaag
aatatgaaagattattctgattcgttcaagttttccaccaag---ttgaacaatgctata
aaagacattaagtctggctttgtgcaatttttaaccaatacattttctacagcatcttat
------tactgcttggcggaagaaaatgcgaagcatggaatcaaaaatgctaataccaaa
ggtggtttccaaaaatct------------------------------------------
>OK180
------------------------------------------------atgactaacgaa
actattgatcaaaca------------------ccaagccaaacagcttttaacccgcag
caatttatcaataatcttcaagtagcttttcttaaagttgataacgctgtcgcttcattt
gatcctgatcaaaaaccaatcgttgataagaatgatagggataacaggcaagcttttgag
aaaatctcgcaactaagggaggaattcgctaataaagcgatcaaaaatcctgccaaaaag
aatcagtatttttcaaactttatcagtaagagcagtgatttaatcaacaaagacagtctc
attgatacaggttcttccataaagagctttcagaaatttgggactcagcgttac---caa
atttttatgaattgggtgtcccatcaaaaagatccatctaaaatcaacacccaaagaatc
cgaagttttatggaaaatatcatacaaccccctatctctgatgataaagaaaaagcggag
tttttgaggtctgccaaacaagcttttgcaggaattatcataggaaaccagatccaatca
gatcaaaaattcatgggcgtgttt------------------------------------
------------gaagaatctttgaaagaaaggcaagaagcagaaaaaaatggagagcct
actggagagcctactggtggggattggcttgatatttttttatcatttgtgtttaac---
aaaaaacaatcttccgatcttaaagaaacactaaatcaagaaccagttcctcatgtccaa
ccagatatagccactaccaccactgacatacaaagcttaccgcctgaagctagggatttg
cttgatgaaaggggt---aatttttctaaattc---actcttggtgatatggaaatgttg
gatgttgagggcgtcgctgatattgatcctaattacaagttcaaccaa---ttattgatt
cacaataacgctctgtcttctgtgttaatggggagt---cataatggcatagaacctgaa
aaagtttcattattgtatgggggcaatggtggccctgaagctaggcatgattggaacgcc
accgttggttataaaaaccaacaaggcgacaatgtggctacactcattaatgtgcatatg
aaaaacggcagtgggttagtcatagcaggtggtgagaaaggggttaacaaccctagtttt
tatctctacaaagaagaccagctcacaggcttgaaacaagcattgagccaagaa---gag
atccaaaacaaagtagatttcatggaatttcttgcacagaacaatgctaaa---------
ttagataacttgagcaagaaagagaaagaaaaattccaaaatgagattgaagattttcaa
aaagactctaaggcttatttagacgccctagggaatgatcacattgcttttgtttctaaa
aaagacaaaaaacatttagctttagttgctgagtttggtaatggggaattgagctacact
ctcaaagattatgggaaaaaacaagataaagctttagatagggagacaaaaaccactctt
caaggtaacctaaaacatgatggc---gtgatgtttgttaattattctaatttcaaatac
acc---aacgcctccaagagtcctgataagggtgtgggtgctacgaatggc---gtttcc
catttggaagcaaat---cttagcaaggtagctgtctttaatttgcctaatttaaataat
ctcgctatcaatagt---tatataaggcgagacttagaagataaactgtgg---gctaaa
ggattgtcccca---caagaagttaataagctcatcaaagactttttgaacagcaacaaa
gaattggttgaaaaagctttaaacttcaataaaactgtagctgaagctaaaaacacaggc
aattatgacgaagtgaaaaaagctcagaaagatcttgaaaaatctctaaggaaacgagag
catttagagaaagaagtagcgaaaaaattggagagaaaaagcgataac---aaaaataga
atggaagcaaaagctcaagctaacagccaaaaagataagatttttgcaattatcaatgaa
gaggctggtaaggaagcaagagtagccgcttgcgttcagaatcttaaaggcatcagaatg
---------gaattgtctgataagcttgaaaacatcaacaagaatttgaaagactttgat
aaatcttttgatgaattcaaaaatggcaaaaataaggatttcagcaagacagaagaaacg
ctaaaagcccttaaagactcggtgaaagatttaggtatcaatcca---gaatggatttca
aaagttgaaaaccttaatacagctttgaatgaattcaaaaatggcaaaaataaggatttc
agcaag---gtaacgcaagcaaaaagcgaccttgaaaattccattaaagatgtgatcatc
aat---caaaagataacggataaagttgacaatctcaatcaagctgtatcaatagctaaa
gcaacgggtgatttcagtagggtagagcaagcgctagccgatctcaagaatttctcaaaa
ggacaattgactcaacaagctcaaaaaaatgaagatttcaatactggaaaaaattctaaa
ctataccaatccgttaagaatggtgtaaatggaaccctagtcggtaat------------
------------------------------------------------------------
------------------------------------------------------------
------------------------------------------------------------
------------------------------------------------------------
---------------------------------------------gggttatctggaata
gaggccacagctctcgccaaaaaattttcggatatcaagaaagaattgaatgagaaattt
---aaaaatttcaacaacaataacaataat------------------------------
------------------------------------------------------------
------------------------------------------------------------
------------------------------------------------------------
------------------------------------------------------------
---------ggactcaaaaacgaa------------------------------------
---------------------------cccatttatgctgaagttaataaaaagaaaaca
------------------------------------------------------------
------------------------------------------------ggacaagtagct
agccctgaagaa------------------------------------------------
------------------------------------------------------------
------------------------------------------------------cccatt
tatactcaagttgctaaaaaggtaaaagcaaaaattgaccgactcgatcaaatagcaagt
ggtttgggt---------------------------------------------------
------------------------------------------------------------
------------------------------------------------------------
------------------------------------------------------------
------------------------------------------------ggtgtagggcaa
gcgggg------------------------------------------------------
------------------------------------------------------------
------------------------------------------------------------
------------------------------------------------------------
------------------------------ttctctttgaaagggcatactaaagttgat
------------------------------------------------------------
------------------------------------------------------------
---------------------------------------------gatctcagtaaggta
gggctttcagctaaccatgaa---cccatttacgctacgattgatgatctcggc------
------------------------------------------------------------
------------------------------------------------------------
------------------------------------------------------------
------------------------------------------------------------
------------------------------------------------------------
------------------------------------------------------------
------------------------------------------ggacctttccctttgaaa
aagcatgataaagttggt---------------------------gatctcagtaaggta
gggctttcaagggagcaagaattgaaacaaaagattgac---------------------
aatctcaatcaggcggtatcagaagctaaagcatgtcattttgacaacctagatcaaatg
atagacaagctcaaagattctacaaaaaagaatgttatgaatctatatgttgaaagtgca
aaaaaagtgcctactagtttgtca---------gcgaaattggacgattatgctactaac
agccacacacgcattaatagcaatgtcaaaaatggagcaatcaatgaaaaagcgactggt
atgctaacgcaa---aaaaaccctgagtggctcaagctcgtgaatgataagatagttgcg
cataatgtgggaagcgcttctttgtca---gagtatgataaaattggcttcaaccagaag
aatatgaaagattattctgattcgttcaagttttccaccaag---ttgaacaatgctata
aaagacattaagtctggctttgtgcaatttttaaccaatacattttctacagcatcttat
------tactgcttggcggaagaaaatgcgaagcatggaatcaaaaatgctaatacaaaa
ggtggtttccaaaaatct------------------------------------------
>OK168
------------------------------------------------atgactaacgaa
actattgatcaaacc------------------ccaagccaaacagcttttaacccgcag
caatttatcaataatcttcaagtagcttttcttaaagttgataacgctgtcgcttcattt
gatcctgatcaaaaaccaatcgttgataagaatgatagggataacaggcaagcttttgag
aaaatctcgcaactaagggaggaattcgctaataaagcgatcaaaaatcctgccaaaaag
aatcagtatttttcaaactttatcagtaagagcagtgatttaatcaacaaagacagtctc
attgatacaggttcttccataaagagctttcagaaatttgggactcagcgttac---caa
atttttatgaattgggtgtcccatcaaaaagatccatctaaaatcaacacccaaagaatc
cgaagttttatggaaaatatcatacaaccccctatctctgatgataaagaaaaagcggag
tttttgaggtctgccaaacaagcttttgcaggaattatcataggaaaccagatccaatca
gatcaaaaattcatgggcgtgttt------------------------------------
------------gaagaatctttgaaagaaaggcaagaagcagaaaaaaatggagagcct
actggagagcctactggtggggattggcttgatatttttttatcatttgtgtttaac---
aaaaaacaatcttccgatcttaaagaaacactaaatcaagaaccagttcctcatgtccaa
ccagatatagccactaccaccactgacatacaaagcttaccgcctgaagctagggatttg
cttgatgaaaggggt---aatttttctaaattc---actcttggtgatatggaaatgttg
gatgttgagggcgtcgctgatattgatcctaattacaagttcaaccaa---ttattgatt
cacaataacgctctgtcttctgtgttaatggggagt---cataatggcatagaacctgaa
aaagtttcattattgtatgggggcaatggtggccctgaagctaggcatgattggaacgcc
accgttggttataaaaaccaacaaggcgacaatgtggctacactcattaatgtgcatatg
aaaaacggcagtgggttagtcatagcaggtggtgagaaaggggttaacaaccctagtttt
tatctctacaaagaagaccagctcacaggcttgaaacaagcattgagccaagaa---gag
atccaaaacaaagtagatttcatggaatttcttgcacaaaacaatgctaaa---------
ttagataacttgagcaagaaagagaaagaaaaattccaaaatgagattgaagattttcaa
aaagactctaaggcttatttagacgccctagggaatgatcacattgcttttgtttctaaa
aaagacaaaaaacatttagctttagttgctgagtttggtaatggggaattgagctacact
ctcaaagattatgggaaaaaacaagataaagctttagatagggagacaaaaaccactctt
caaggtaacctaaaacatgatggc---gtgatgtttgttaattattctaatttcaaatac
acc---aacgcctccaagagtcctgataagggtgtgggtgctacgaatggc---gtttcc
catttggaagcaaat---cttagtaaggtagctgtctttaatttgcctaatttaaataat
ctcgctatcactagt---tatataaggcgagacttagaagataaactgtgg---gctaaa
ggattgtcccca---caagaagttaataagctcatcaaagactttttgaacagcaacaaa
gaattggttgaaaaagctttaaacttcaataaaactgtagctgaagctaaaaacacaggc
aattatgacgaagtgaaaaaagctcagaaagatcttgaaaaatctctaaggaaacgagag
catttagagaaagaagtaacgaaaaaattggagagaaaaagcgataac---aaaaataga
atggaagcaaaagctcaagctaacagccaaaaagataagatttttgcaattatcaatgaa
gaggctggtaaggaagcaagagtagtcgcttgcgttcagaatcttaaaggcatcagaatg
---------gaattgtctgataagcttgaaaacatcaacaagaatttgaaagactttgat
aaatcttttgatgaattcaaaaatggcaaaaataaggatttcagcaagacagaagaaacg
ctaaaagcccttaaagactcggtgaaagatttaggtatcaatcca---gaatggatttca
aaagttgaaaaccttaatacagctttgaatgaattcaaaaatggcaaaaataaggatttc
agcaag---gtaacgcaagcaaaaagcgaccttgaaaattccattaaagatgtgatcatc
aat---caaaagataacggataaagttgacaatctcaatcaagctgtatcaatagctaaa
ggaacgggtgatttcagtagggtagagcaagcgttagccgatctcaagaatttctcaaaa
ggacaattgactcaacaagctcaaaaaaatgaagatttcaatactggaaaaaattctaaa
ctataccaatccgttaagaatggtgtaaatggaaccctagtcggtaat------------
------------------------------------------------------------
------------------------------------------------------------
------------------------------------------------------------
------------------------------------------------------------
---------------------------------------------gggttatctggaata
gaggccacagctctcgccaaaaaattttcggatatcaagaaagaattgaatgagaaattt
---aaaaatttcaacaacaataacaataat------------------------------
------------------------------------------------------------
------------------------------------------------------------
------------------------------------------------------------
------------------------------------------------------------
---------ggactcaaaaacgaa------------------------------------
---------------------------cccatttatgctgaagttaataaaaagaaaaca
------------------------------------------------------------
------------------------------------------------ggacaagtagct
agccctgaagaa------------------------------------------------
------------------------------------------------------------
------------------------------------------------------cccatt
tatactcaagttgctaaaaaggtaaaagcaaaaattgaccgactcgatcaaatagcaagt
ggtttgggt---------------------------------------------------
------------------------------------------------------------
------------------------------------------------------------
------------------------------------------------------------
------------------------------------------------ggtgtagggcaa
gcgggg------------------------------------------------------
------------------------------------------------------------
------------------------------------------------------------
------------------------------------------------------------
------------------------------ttctctttgaaagggcatactaaagttgat
------------------------------------------------------------
------------------------------------------------------------
---------------------------------------------gatctcagtaaggta
gggctttcagctaaccatgaa---cccatttacgctacgattgatgatctcggcggacct
ttccctttgaaaaagcatactaaagttgatgatctcagtaaggtagggctttcagctaac
catgaacccatttacgctacgattgatgatctcggcggacctttccctttgaaaaagcat
gataaagttggtgatctcagtaaggtagggctttcagctaaccatgaacccatttacgct
acgattgatgatctcggc------------------------------------------
------------------------------------------------------------
------------------------------------------------------------
------------------------------------------ggacctttccctttgaaa
aagcatgataaagttggt---------------------------gatctcagtaaggta
gggctttcaagggagcaagaattgaaacaaaagattgac---------------------
aatctcaatcaggcggtatcagaagctaaaacatgtcattttggcaacctagatcaaatg
atagacaagctcaaagattctacaaaaaagaatgttatgaatctatatgttgaaagtgca
aaaaaagtgcctactagtttgtca---------gcgaaattggacgattatgctactaac
agccacacacgcattaatagcaatgtcaaaaatggagcaatcaatgaaaaagcgactggt
atgctaacgcaa---aaaaaccctgagtggctcaagctcgtgaatgataagatagttgcg
cataatgtgggaagcgtttctttgtca---gagtatgataaaattggcttcaaccagaag
aatatgaaagattattctgattcgttcaagttttccaccaag---ttgaacaatgctata
aaagacattaagtctggctttgtgcaatttttaaccaatacattttctacagcctcttat
------tactgcttggcggaagaaaatgcgaagcatggaatcaaaaatgctaatacaaaa
ggtggtttccaaaaatct------------------------------------------
>OK107
------------------------------------------------atgactaacgaa
actattgatcaaaca------------------ccaagccaaacagcttttaacccgcag
caatttatcaataatcttcaagtagcttttcttaaagttgataacgctgtcgcttcattt
gatcctgatcaaaaaccaatcgttgataagaatgatagggataacaggcaagcttttgag
aaaatctcgcaactaatggaggaattcgctaataaagcgatcaaaaatcctgccaaaaag
aatcagtatttttcaaactttatcagtaagagcaatgatttaatcaacaaagacagtctc
attgatataggttcttccacaaagagctttcagaaatttgggactcagcgttac---caa
atttttatgaattgggtgtcccatcaaaaagatccatctaaaatcaacacccaaagaatc
cgaagttttatggaaaatatcatacaaccccctatctctgatgataaagaaaaagcggag
tttttgaggtctgccaaacaatcttttgcaggaattatcataggaaaccagatccaatca
gatcaaaaattcatgggcgtgttt------------------------------------
------------gaagaatctttgaaagaaaggcaagaagcagaaaaaaatggagagcct
actggagagcctactggtggggattggcttgatatttttttatcatttgtgtttaac---
aaaaaacaatcttccgatcttaaagaaacactaaatcaagaaccagttcctcatgtccaa
ccagatatagccactaccaccactgacatacaaagcttaccgcctgaagctagggatttg
cttgatgaaaggggt---aatttttctaaattc---actcttggtgatatggaaatgttg
gatgttgagggcgtcgctgatattgatcctaattacaagttcaaccaa---ttattgatt
cacaataacgctctgtcttctgtgttaatggggagt---cataatggcatagaacctgaa
aaagtttcattattgtatgggggcaatggtggccctgaagctaggcatgattggaacgcc
accgttggttataaaaaccaacaaggcgacaatgtggctacactcattaatgtgcatatg
aaaaacggcagtgggttagtcatagcaggtggtgagaaaggggttaacaaccctagtttt
tatctctacaaagaagaccagctcacaggcttgaaacaagcattgagccaagaa---gag
atcaaaaacaaagtagatttcatggaatttcttgcacaaaacaatgctaaa---------
ttagataacttgagcaagaaagagaaagaaaaattccaaaatgagattgaagattttcaa
aaagactctaaggcttatttagacgccctagggaatgatcacattgcttttgtttctaaa
aaagacaaaaaacatttagctttagttgctgagtttggtaatggggaattgagctacact
ctcaaagattatgggaaaaaacaagataaagctttagatagggagacaaaaaccactctt
caaggtaacctaaaacatgatggc---gtgatgtttgttaattattctaatttcaaatac
acc---aacgcctccaagagtcctgataagggtgtgggtgctacgaatggc---tgtttc
cctttggaagcaaat---cttagtaaggtagctgtctttaatttgcctaatttaaataat
ctcgctatcactagt---tatataaggcgagacttagaagataaactgtgg---gctaaa
ggattgtcccca---caagaagttaataagctcatcaaagactttttgaacagcaacaaa
gaattggttgaaaaagctttaaacttcaataaaactgtagctgaagctaaaaacacaggc
aattatgacgaagtgaaaaaagctcagaaagatcttgaaaaatctctaaggaaacgagag
catttagagaaagaagtaacgaaaaaattggagagaaaaagcgataac---aaaaataga
atggaagcaaaagctcaagctaacagccaaaaagataagatttttgcaattatcaatgaa
gaggctggtaaggaagcaagagtagccgcttgcgttcagaatcttaaaggcatcagaatg
---------gaattgtctgataagcttgaaaacatcaacaagaatttgaaagactttgat
aaatcttttgatgaattcaaaaatggcaaaaataaggatttcagcaagacagaagaaacg
ctaaaagcccttaaagactcggtgaaagatttaggtatcaatcca---gaatggatttca
aaagttgaaaaccttaatacagctttgaatgaattcaaaaatggcaaaaataaggatttc
agcaag---gtaacgcaagcaaaaagcgaccttgaaaattccattaaagatgtgatcatc
aat---caaaagataacggataaagttgacaatctcaatcaagctgtatcaatagctaaa
gaaacgggtgatttcagtagggtagagcaagcgctagccgatctcaagaatttctcaaaa
gggcaattgactcaacaagctcaaaaaaatgaagatttcaatactggaaaaaattctaaa
ctataccaatccgttaagaatggtgtaaatggaaccctagtcggtaat------------
------------------------------------------------------------
------------------------------------------------------------
------------------------------------------------------------
------------------------------------------------------------
---------------------------------------------gggttatctggaata
gaggccacagctctcgccaaaaaattttcggatatcaagaaagaattgaatgagaaattt
---aaaaatttcaacaacaataacaataat------------------------------
------------------------------------------------------------
------------------------------------------------------------
------------------------------------------------------------
------------------------------------------------------------
---------ggactcaaaaacgaa------------------------------------
---------------------------cccatttatgctgaagttaataaaaagaaaaca
------------------------------------------------------------
------------------------------------------------ggacaagtagct
agccctgaagaa------------------------------------------------
------------------------------------------------------------
------------------------------------------------------cccatt
tatactcaagttgctaaaaaggtaaaagcaaaaattgaccgactcgatcaaatagcaagt
ggtttgggt---------------------------------------------------
------------------------------------------------------------
------------------------------------------------------------
------------------------------------------------------------
------------------------------------------------ggtgtagggcaa
gcgggg------------------------------------------------------
------------------------------------------------------------
------------------------------------------------------------
------------------------------------------------------------
------------------------------ttctctttgaaagggcatactaaagttgat
------------------------------------------------------------
------------------------------------------------------------
---------------------------------------------gatctcagtaaggta
gggctttcagctaaccatgaa---cccatttacgctacgattgatgatctcggcggacct
ttccctttgaaaaagcatactaaagttgatgatctcagtaaggtagggctttcagctaac
catgaacccatttacgctacgattgatgatctcggcggacctttccctttgaaaaagcat
actaaagttgatgatctcagtaaggtagggctttcagctaaccatgaacccatttacgct
acgattgatgatctcggc------------------------------------------
------------------------------------------------------------
------------------------------------------------------------
------------------------------------------ggacctttccctttgaaa
aagcatgataaagttggt---------------------------gatctcagtaaggta
gggctttcaagggagcaagaattgaaacaaaagattgac---------------------
aatctcaatcaggcggtatcagaagctaaaacaggtcattttgacaacctagatcaaatg
atagacaagctcaaagattctacaaaaaagaatgttatgaatctatatgttgaaagtgca
aaaaaagtgcctactagtttgtca---------gcgaaattggacgattatgctactaac
agccacacacgcattaatagcaatgtcaaaaatggagcaatcaatgaaaaagcgactggt
atgctaacgcaa---aaaaaccctgagtggctcaagctcgtgaatgataagatagttgcg
cataatgtgggaagcgcttctttgtca---gagtatgataaaattggcttcaaccagaag
aatatgaaagattattctgattcgttcaagttttccaccgag---ttgaacaatgctata
aaagacattaagtctggctttgtgcaatttttaaccaatacattttctacagcatcttat
------tactgcttggcggaagaaaatgcgaagcatggaatcaaaaatgctaatacaaaa
ggtggtttccaaaaatct------------------------------------------
>OK130
------------------------------------------------atgactaacgaa
actattgatcaaaca------------------ccaagccaaacagcttttaacccgcag
cagtttatcaataatcttcaagtagcttttcttaaagttgataacgctgtcgcttcatac
gatcctgatcaaaaaccaatcgttgataagaatgatagggataacaggcaagcttttgag
aaaatctcgcaactaagggaggaattcgctaataaagcgatcaaaaatcctgccaaaaag
aatcagtatttttcaaactttatcagtaagagcagtgatttaatcaacaaagacagtctc
attgatacaggttcttccataaagagctttcagaaatttgggactcagcgttac---caa
atttttatgaattgggtgtcccatcaaaaagatccatctaaaatcaacacccaaagaatc
cgaagttttatggaaaatatcatacaaccccctatctctgatgataaagaaaaagcggag
tttttgaggtctgccaaacaagcttttgcaggaattatcataggaaaccagatccaatca
gatcaaaaattcatgggcgtgttt------------------------------------
------------gaagaatctttgaaagaaaggcaagaagcagaaaaaaatggagagcct
actggagagcctactggtggggattggcttgatatttttttatcatttgtgtttaac---
aaaaaacaatcttccgatcttaaagaaacactaaatcaagaaccagttcctcatgtccaa
ccagatatagccactaccaccactgacatacaaagcttaccgcctgaagctagggatttg
cttgatgaaaggggt---aatttttctaaattc---actcttggtgatatggaaatgttg
gatgttgagggcgtcgctgatattgatcctaattacaagttcaaccaa---ttattgatt
cacaataacgctctgtcttctgtgttaatggggagt---cataatggcatagaacctgaa
aaagtttcattattgtatgggggcaatggtggccctgaagctaggcatgattggaacgcc
accgttggttataaaaaccaacaaggcgacaatgtggctacactcattaatgtgcatatg
aaaaacggcagtgggttagtcatagcaggtggtgagaaaggggttaacaaccctagtttt
tatctctacaaagaagaccagctcacaggcttgaaacaagcattgagccaagaa---gag
atccaaaacaaagtagatttcatggaatttcttgcacaaaacaatgctaaa---------
ttagataacttgagcaagaaagagaaagaaaaattccaaaatgagattgaagattttcaa
aaagactctaaggcttatttagacgccctagggaatgatcacattgcttttgtttctaaa
aaagacaaaaaacatttagctttagttgctgagtttggtaatggggaattgagctacact
ctcaaagattatgggaaaaaacaagataaagctttagatagggagacaaaaaccactctt
caaggtaacctaaaacatgatggc---gtgatgtttgttaattattctaatttcaaatac
acc---aacgcctccaagagtcctgataagggtgtgggtgctacgaatggc---gtttcc
catttggaagcaaat---cttagtaaggtagctgtctttaatttgcctaatttaaataat
ctcgctatcactagt---tatataaggcgagacttagaagataaactgtgg---gctaaa
ggattgtcccca---caagaagttaataagctcatcaaagactttttgaacagcaacaaa
gaattggttgaaaaagctttaaacttcaataaaactgtagctgaagctaaaaacacaggc
aattatgacgaagtgaaaaaagctcagaaagatcttgaaaaatctctaaggaaacgagag
catttagagaaagaagtaacgaaaaaattggagagaaaaagcgataac---aaaaataga
atggaagcaaaagctcaagctaacagccaaaaagataagatttttgcaattatcaatgaa
gaggctggtaaggaagcaagagtggccgcttgcgttcagaatcttaaaggcatcagaatg
---------gaattgtctgataagcttgaaaacatcaacaagaatttgaaagactttgat
aaatcttttgatgaattcaaaaatggcaaaaataaggatttcagcaagacagaagaaacg
ctaaaagcccttaaagactcggtgaaagatttaggtattaatcca---gaatggatttca
aaagttgaaaaccttaatacagctttgaatgaattcaaaaatggcaaaaataaggatttc
agcaag---gtaacgcaagcaaaaagcgaccttgaaaattccattaaagatgtgatcatc
aat---caaaagataacggataaagttgacaatctcaatcaagctgtatcaatagctaag
gcaacaggcgatttcagtggggtagagcaagtgctagccgatctcaagaatttctcaaaa
ggacaattggctcaacaagctcaaaaaaatgaagatttcaatactggaaaaaattctgaa
ctataccaatccgttaagaatggtgtgaataaaaccctagtcggtaat------------
------------------------------------------------------------
------------------------------------------------------------
------------------------------------------------------------
------------------------------------------------------------
---------------------------------------------gggttatctcaagca
gaagccacaactctttctaaaaacttttcggatatcaagaaagaattgaatgagaaattt
---aaaaatttcaacaacaataacaataat------------------------------
------------------------------------------------------------
------------------------------------------------------------
------------------------------------------------------------
------------------------------------------------------------
---------ggactcaaaaacgaa------------------------------------
---------------------------cccatttatgctaaagttaataaaaagaaaaca
------------------------------------------------------------
------------------------------------------------ggagaagtagct
agccttgaagaa------------------------------------------------
------------------------------------------------------------
------------------------------------------------------cccatt
tatactcaagttgctaaaaaggtaaaagcaaaaattgaccgactcgatcaaatagcaagt
ggtttgggt---------------------------------------------------
------------------------------------------------------------
------------------------------------------------------------
------------------------------------------------------------
------------------------------------------------ggtgtagggcaa
gcgggg------------------------------------------------------
------------------------------------------------------------
------------------------------------------------------------
------------------------------------------------------------
------------------------------ttctctttgaaagggcatactaaagttgat
------------------------------------------------------------
------------------------------------------------------------
---------------------------------------------gatctcagtaaggta
gggctttcagctaaccatgaa---cccatttacgctacgattgatgatctcggc------
------------------------------------------------------------
------------------------------------------------------------
------------------------------------------------------------
------------------------------------------------------------
------------------------------------------------------------
------------------------------------------------------------
------------------------------------------ggacctttccctttgaaa
aagcatgataaagttggt---------------------------gatctcagtaaggta
gggctttcaagggagcaagaattgaaacaaaagattgac---------------------
aatctcaatcaggcggtatcagaagctaaagcatgtcattttgacaacctagatcaaatg
atagacaagctcaaagattctacaaaaaagaatgttatgaatctatatgttgaaagtgca
aaaaaagtgcctactagtttgtca---------gcgaaattggacgattatgctactaac
agccacacacgcattaatagcaatgtcaaaaatggagcaatcaatgaaaaagcgactggt
atgctaacgcaa---aaaaaccctgagtggctcaagctcgtgaatgataagatagttgcg
cataatgtgggaagcgtttctttctca---gagtatgataaaattggcttcaaccagaag
aatatgaaagattattctgattcgttcaagttttccaccaag---ttgaacaatgctata
aaagacattaagtctggctttgtgcaatttttaaccaatacattttctacagcatcttat
------tactgcttggcggaagaaaatgcgaagcatggaatcaaaaatgctaatacaaaa
ggtggtttccaaaaatct------------------------------------------
>OK139
------------------------------------------------atgactaacgaa
actattgatcaaaca------------------ccaagccaaacagcttttaacccgcag
caatttatcaataatcttcaagtagcttttcttaaagttgataacgctgtcgcttcattt
gatcctgatcaaaaaccaatcgttgataagaatgatagggataacaggcaagcttttgag
aaaatctcgcaactaagggaggaattcgctaataaagcgatcaaaaatcctgccaaaaag
aatcagtatttttcaaactttatcagtaagagcagtgatttaatcaacaaagacagtctc
attgatacaggttcttccataaagagctttcagaaatttgggactcagcgttac---caa
atttttatgaattgggtgtcccatcaaaaagatccatctaaaatcaacacccaaagaatc
cgaagttttatggaaaatatcatacaaccccctatctctgatgataaagaaaaagcggag
tttttgaggtctgccaaacaagcttttgcaggaattatcatagggaaccaaatccgatcg
gatgaaaaattcatgggcgtgttt------------------------------------
------------gatgaatctttgaaagaaaggcaagaagcagaaaaaaatggagggtct
actggagagcctactggtggggattggcttgatatttttttatcatttgtgtttaac---
aaaaaacaatcttccgatctcaaagaaacgctcgatcaagaaccagtttctcatgtccaa
ccagatatagccactaccaccaccgacatacaaggcttaccgcctgaatctagggatttg
cttgatgaaaggggt---aatttttctaaattc---actcttggtgatatggaaatgtta
gatgttgagggtgtcgctgacattgatcctaattacaagttcaaccaa---ttattgatt
cacaataacgctctgtcttctgtgttaatggggagt---cataatggcatagaacctgaa
aaagtttcattattgtatgggggcaatggtggccctgaagctaggcatgattggaacgcc
accgttggttataaaaaccaacaaggcgacaatgtggctacactcattaatgtgcatatg
aaaaacggcagtgggttagtcatagcaggtggtgagaaaggggttaacaaccctagtttt
tatctctacaaagaagaccagctcacaggcttgaaacaagcattgagccaagaa---gag
atccaaaacaaagtagatttcatggaatttcttgcacaaaacaatgctaaa---------
ttagataacttgagcaagaaagagaaagaaaaattccaaaatgagattgaagattttcaa
aaagactctaaggcttatttagacgccctagggaatgatcacattgcttttgtttctaaa
aaagacaaaaaacatttagctttagttgctgagtttggtaatggggaattgagctacact
ctcaaagattatgggaaaaaacaagataaagctttagatagggagacaaaaaccactctt
caaggtaacctaaaacatgatggc---gtgatgtttgttaattattctaatttcaaatac
acc---aacgcctccaagagtcctgataagggtgtgggtgctacgaatggc---gtttcc
catttggaagcaaat---cttagtaaggtagctgtctttaatttgcctaatttaaataat
ctcgctatcaatagt---tatataaggcgagacttagaagataaactgtgg---gctaaa
ggattgtcccca---caagaagttaataagctcatcaaagactttttgaacagcaacaaa
gaattggttgaaaaagctttaaacttcaataaaactgtagctgaagctaaaaccacaggc
aattatgacgaagtgaaaaaagctcagaaagatcttgaaaaatctctaaggaaacgagag
catttagagaaagaagtaacgaaaaaattggagaacagaaacggcaac---aaaaataga
atggaagcaaaagctcaagctaacagccaaaaagataagatttttgcaattatcaatgaa
gaggctggtaaggaagcaagagtggccccttgcgttcagaatcttaaaggcatcagaatg
---------gaattgtctgataagcttgaaaacatcaacaagaatttgaaagactttgat
aaatcttttgatgaattcaaaaatggcaaaaataaggatttcagcaagacagaagaaacg
ctaaaagcccttaaagactcggtgaaagatttaggtatcaatcca---gaatggatttca
aaagttgaaaaccttaatacagctttgaatgaattcaaaaatggcaaaaataaggatttc
agcaag---gtaatacaagcaaaaagcgaccttgaaaattccattaaagatgtgatcatc
aat---caaaagataacggataaagttgacaatctcaatcaagctgtatcaatagctaag
gcaacaggcgatttcagtagggtagagcaagcgctagccgatctcaagaatttctcaaaa
ggacaattgactcaacaagctcaaaaaaatgaagatttcaatactggaaaaaattctaaa
ctataccaatccgttaagaatggtgtaaatggaaccctagtcggtaat------------
------------------------------------------------------------
------------------------------------------------------------
------------------------------------------------------------
------------------------------------------------------------
---------------------------------------------gggttatctggaata
gaggccacagctctcgccaaaaaattttcggatatcaagaaagaattgaatgagaaattt
---aaaaatttcaacaacaataacaataat------------------------------
------------------------------------------------------------
------------------------------------------------------------
------------------------------------------------------------
------------------------------------------------------------
---------ggactcaaaaacgaa------------------------------------
---------------------------cccatttatgctgaagttaataaaaagaaaaca
------------------------------------------------------------
------------------------------------------------ggacaagtagct
agccctgaagaa------------------------------------------------
------------------------------------------------------------
------------------------------------------------------cccatt
tatactcaagttgctaaaaaggtaaaagcaaaaattgaccgactcgatcaaatagcaagt
ggtttgggt---------------------------------------------------
------------------------------------------------------------
------------------------------------------------------------
------------------------------------------------------------
------------------------------------------------ggtgtagggcaa
gcgggg------------------------------------------------------
------------------------------------------------------------
------------------------------------------------------------
------------------------------------------------------------
------------------------------ttctctttgaaagggcatactaaagttgat
------------------------------------------------------------
------------------------------------------------------------
---------------------------------------------aatctcagtaaggta
gggctttcagctaaccatgaa---cccatttacgctacgattgatgatctcggc------
------------------------------------------------------------
------------------------------------------------------------
------------------------------------------------------------
------------------------------------------------------------
------------------------------------------------------------
------------------------------------------------------------
------------------------------------------ggacctttccctttgaaa
aagcatgataaagttggt---------------------------gatctcagtaaggta
gggctttcaagggagcaagaattgaaacaaaagattgac---------------------
aatctcaaccaggcgctatcagaagctaaagcatgtcattttgacaacctagatcaaatg
atagacaagctcaaagattctacaaaaaagaatgttatgaatctatatgttgaaagtgca
aaaaaagtgcctactagtttgtca---------gcgaaattggacaattacgctactaac
agccacacacgcattaatagcaatgtcaaaaatggagcaatcaatgaaaaagcgactggt
atgctaacgcaa---aaaaaccctgagtggctcaagctcgtgaatgataagatagttgcg
cataatgtgggaagcgtttctttgtca---gagtatgataaaattggcttcaaccagaag
aatatgaaagattattctgattcgttcaagttttccaccaag---ttgaacaatgctata
aaagacattaagtctggctttgtgcaatttttaaccaatacattttctacagcatcttat
------tactgcttggcggaagaaaatgcgaagcatggaatcaaaaatgctaatacaaaa
ggtggtttccaaaaatct------------------------------------------
>OK187
------------------------------------------------atgactaacgaa
actattgatcaaacaagaacaccagatcaaacacaaagccaaacagcttttgatccgcaa
cgatttatcaataatcttcaagtggcttttattaaagttgataatgttgtcgcttcattt
gatcctaatcaaaaaccaatcgttgataagaatgatagggataataggcaagcttttgag
aaaatctcgcagttaagggaggaattcgctaataaagcgatcaaaaatcctgccaaaaag
aatcagtatttttcaagctttatcagtaagagcagtgatttaatcaacaaagacagtctc
attgatacaggttcttccataaagagctttcagaaatttgggactcagcgttac---caa
atttttatgaattgggtgtcccatcaaaaagatccatctaaaatcaacacccaaagaatc
cgaagttttattgaaaatatcatacaaccccctatctctgatgataaagaaaaagcggag
tttttgaggtctgccaaacaagcttttgcaggaattatcataggaaaccagatccaatca
gatcaaaaattcatgggcgtgttt------------------------------------
------------gatgaatctttgaaagaaaggcaagaagcagaaaaaaatggagggtct
actggagagcctactggtggggattggcttgatatttttttatcatttgtgtttaac---
aaaaaacaatcttccgatctcaaagaaacgctcgatcaagaaccagttcctcatgtccaa
ccagatatagccactaccaccaccgacatacaaggcttaccgcctgaatctagggatttg
cttgatgaaaggggt---aatttttctaaattc---actcttggtgatatggaaatgtta
gatgttgagggtgtcgctgacattgatcctaattacaagttcaaccaa---ttattgatt
cacaataacgctctgtcttctgtgttaatggggagt---cataatggcatagaacctgaa
aaagtttcattattgtatgggggcaatggtggccctgaagctaggcatgattggaacgcc
accgttggttataaaaaccaacaaggcgacaatgtggctacactcattaatgtgcatatg
aaaaacggcagtgggttagtcatagcaggtggtgagaaaggggttaacaaccctagtttt
tatctctacaaagaagaccagctcacaggcttgaaacaagcattgagccaagaa---gag
atcccaaacaaagtagatttcatggaatttcttgcacagaacaatgctaaa---------
ttaaataacttgagcaagaaagagaaagaaaacttccacaatgagattgagaattttcaa
aaagactctaaggcttatttacacgccctagggaatgatcacattgcttttgtttctaaa
aaagacaaaaaacatttagctttagttgctgagtttggtaatggggaattgagctacact
ctcaaagattatgggaaaaaacaagataaagctttagatagggagacaaaaaccactctt
caaggttacctaaaacatgatggc---gtgatgtttgttaattattctaatttcaaatac
acc---aacgcctccaagagtcctgataagggtgtgggtgctacgaatggc---gtttcc
catttggaagcaaat---cttagtaaggtagctgtctttaatttgcctaatttaaataat
ctcgctatcactagt---tatataaggcgagacttagaagataaactgtgg---gctaaa
ggattgtcccca---caagaagctaataagctcatcaaagactttttgaacagcaacaaa
gaattggttgaaaaagctttaaacttcaataaaactgtagctgaagctaaaaacacaggc
aattatgacgaagtgaaaaaagctcagaaagatcttgaaaaatctctaaggaaacgagag
catttagagaaagaagtaacgaaaaaattggagagaaaaagcgataac---aaaaataga
atggaagcaaaagctcaagctaacagccaaaaagataagatttttgcaattatcaatgaa
gaggctggtaaggaagcaagagtagtcgcttgcgttcagaatcttaaaggcatcagaatg
---------gaattgtctgataagcttgaaaacatcaacaagaatttgaaagactttgat
aaatcttttgatgaattcaaaaatggcaaaaataaggatttcagcaagacagaagaaacg
ctaaaagcccttaaagactcggtgaaagatttaggtatcaatcca---gaatggatttca
aaagttgaaaaccttaatacagctttgaatgaattcaaaaatggcaaaaataaggatttc
agcaag---gtaacgcaagcaaaaagcgaccttgaaaattccattaaagatgtgatcatc
aat---caaaagataacggataaagttgacaatctcaatcaagctgtatcaatagctaaa
gcaacgggtgatttcagtagggtagagcaagcgctagccgatctcaanaatttctcaaaa
ggacaattgactcaacaagctcaaaaaaatgaagatttcaatactggaaaaaattctaaa
ctataccaatccgttaagaatggtgtaaatggaaccctagtcggtaat------------
------------------------------------------------------------
------------------------------------------------------------
------------------------------------------------------------
------------------------------------------------------------
---------------------------------------------gggttatctggaata
gaggccacagctctcgccaaaaaattttcggatatcaagaaagaattgaatgagaaattt
---aaaaatttcaacaacaataacaataat------------------------------
------------------------------------------------------------
------------------------------------------------------------
------------------------------------------------------------
------------------------------------------------------------
---------ggactcaaaaacgaa------------------------------------
---------------------------cccatttatgctgaagttaataaaaagaaaaca
------------------------------------------------------------
------------------------------------------------ggacaagtagct
aaccctgaagaa------------------------------------------------
------------------------------------------------------------
------------------------------------------------------cccatt
tatactcaagttgctaaaaaggtaaaagcaaaaattgaccgactcgatcaaatagcaagt
ggtttgggt---------------------------------------------------
------------------------------------------------------------
------------------------------------------------------------
------------------------------------------------------------
------------------------------------------------ggtgtagggcaa
gcgggg------------------------------------------------------
------------------------------------------------------------
------------------------------------------------------------
------------------------------------------------------------
------------------------------ttctctttgaaagggcatactaaagttgat
------------------------------------------------------------
------------------------------------------------------------
---------------------------------------------aatctcagtaaggta
gggctttcagctaaccatgaa---cccatttacgctacgattgatgatctcggc------
------------------------------------------------------------
------------------------------------------------------------
------------------------------------------------------------
------------------------------------------------------------
------------------------------------------------------------
------------------------------------------------------------
------------------------------------------ggacctttccctttgaaa
aagcatgataaagttggt---------------------------gatctcagtaaggta
gggctttcaagggagcaagaattgaaacaaaagattgac---------------------
aatctcaatcaggcggtatcagaagctaaagcatgtcattttgacaacctagatcaaatg
atagacaagctcaaagattctacaaaaaagaatgttatgaatctatatgttgaaagtgca
aaaaaagtgcctactagtttgtca---------gcgaaattggacgattatgctactaac
agccacacacgcattaatagcaatgtcaaaaatggagcaatcaatgaaaaagcgactggt
atgctaacgcaa---aaaaaccctgagtggctcaagctcgtgaatgataagatagttgcg
cataatgtgggaagcgtttctttgtca---gagtatgataaaattggcttcaaccagaag
aatatgaaagattattctgattcgttcaagttttccaccaag---ttgaacaatgctata
aaagacattaagtctggctttgtgcaatttttaaccaatacattttctacagcatcttat
------tactgcttggtggaagaaaatgcgaagcatggaatcaaaaatgctaatacaaaa
ggtggtttccaaaaatct------------------------------------------
>OK210
------------------------------------------------atgactaacgaa
actattgatcaaacaagaacaccagatcaaacacaaagccaaacagcttttgatccgcaa
cgatttatcaataatcttcaagtggcttttattaaagttgataatgttgtcgcttcattt
gatcctaatcaaaaaccaatcgttgataagaatgatagggataataggcaagcttttgag
aaaatctcgcagctaagggaggaattcgctaataaagcgatcaaaaatcctgccaaaaag
aatcagtatttttcaagctttatcagtaagagcagtgatttaatcaacaaagacactctc
attgatacaggttcttccataaagagctttcagaaatttgggactcagcgttac---caa
atttttatgaattgggtgtcccatcaaaaagatccatctaaaatcaacacccaaagaatc
cgaagttttattgaaaatatcatacaaccccctatctctgatgataaagaaaaagcggag
tttttgaggtctgccaaacaagcttttgcaggaattatcataggaaaccagatccaatca
gatcaaaaattcatgggcgtgttt------------------------------------
------------gatgaatctttgaaagaaaggcaagaagcagaaaaaaatggagggtct
actggagagcctattggtggggattggcttgatatttttttatcatttgtgtttaac---
aaaaaacaatcttccgatctcaaagaaacgctcgatcaagaaccagttcctcatgtccaa
ccagatatagccactaccaccaccgacatacaaggcttaccgcctgaatctagggatttg
cttgatgaaaggggt---aatttttctaaattc---actcttggtgatatggaaatgtta
gatgttgagggtgtcgctgacattgatcctaattacaagttcaaccaa---ttattgatt
cacaataacgctctgtcttctgtgttaatggggagt---cataatggcgtagaacctgaa
aaagtttcattattgtatgggggcaatggtggtcctgaagctaggcatgattggaacgcc
accgttggttataaaaaccaacaaggcaacaatgtggctacactcattaatgtgcatatg
aaaaacggcagtgggttagtcatagcaggtggtgagaaaggggttaacaaccctagtttt
tatctctacaaagaagaccagctcacaggcttgaaacaagcattgagtcaaaaa---gag
atccaaaacaaagtggatttcatggaatttcttgcaaaaaacaacgctaga---------
ttagataacttgagcgagaaagagaaagaaaaattccaaactgagattgaagatttccaa
aaaaaccctaaggcttatttagacgccctagggaatgatcatattgcttttgtttctaaa
aaagacaaaaaacatttagctttagttactgagtttggtaatggggaattgagctacact
ctcaaagattatgggaaaaaacaagataaagctttagatagggagacaaaaaccactctt
caaggtaacctaaaacatgatggc---gtgatgtttgttaattattctaatttcaaatac
acc---aacgcctccaagagtcctgataagggtgtgggtgctacgaatggc---gtttcc
catttggaagcaaat---cttagtaaggtagctgtctttaatttgcctaatttaaataat
ctcgctatcactagt---tatataaggcgagacttagaagataaactgtgt---gctaaa
ggattgtcccca---caagaagttaataagctcatcaaagactttttgaacagcaacaaa
gaattggttgaaaaagctttaaacttcaataaaactgtagctgaagctaaaaacacaggc
aattatgacgaagtgaaaaaagctcagaaagatcttgaaaaatctctaaggaaacgagag
catttagagaaagaagtaacgaaaaaattggagagaaaaagcgataac---aaaaataga
atggaagcaaaagctcaagctaacagccaaaaagataagatttttgcaattatcaatgaa
gaggctggtaaggaagcaagagtagccgcttgcgttcagaatcttaaaggcatcagaatg
---------gaattgtctgataagcttgaaaacatcaacaagaatttgaaagactttgat
aaatcttttgatgaattcaaaaatggcaaaaataaggatttcagcaagacagaagaaacg
ctaaaagcccttaaagactcggtgaaagatttaggtatcaatcca---gaatggatttca
aaagttgaaaaccttaatacagctttgaatgaattcaaaaatggcaaaaataaggatttc
agcaag---gtaacgcaagcaaaaagcgaccttgaaaattccattaaagatgtgatcatc
aat---caaaagataacggataaagttgacaatctcaatcaagctgtatcaatagctaaa
gcaacgggtgatttcagtagggtagagcaagcgctagccgatctcaagaatttctcaaaa
ggacaattgactcaacaagctcaaaaaaatgaagatttcaatactggaaaaaattctaaa
ctataccaatccgttaagaatggtgtaaatggaaccctagtcggtaat------------
------------------------------------------------------------
------------------------------------------------------------
------------------------------------------------------------
------------------------------------------------------------
---------------------------------------------gggttatctggaata
gaggccacagctctcgccaaaaaattttcggatatcaagaaagaattgaatgagaaattt
---aaaaatttcaacaacaataacaataat------------------------------
------------------------------------------------------------
------------------------------------------------------------
------------------------------------------------------------
------------------------------------------------------------
---------ggactcaaaaacgaa------------------------------------
---------------------------cccatttatgctgaagttaataaaaagaaaaca
------------------------------------------------------------
------------------------------------------------ggacaagtagct
agccctgaagaa------------------------------------------------
------------------------------------------------------------
------------------------------------------------------cccatt
tatactcaagttgctaaaaaggtaaaagcaaaaattgaccgactcgatcaaatagcaagt
ggtttgggt---------------------------------------------------
------------------------------------------------------------
------------------------------------------------------------
------------------------------------------------------------
------------------------------------------------ggtgtagggcaa
gcgggg------------------------------------------------------
------------------------------------------------------------
------------------------------------------------------------
------------------------------------------------------------
------------------------------ttctctttgaaagggcatactaaagttggt
------------------------------------------------------------
------------------------------------------------------------
---------------------------------------------gatctcagtaaggta
gggctttcagctaaccatgaa---cccatttacgctacgattgatgatctcggc------
------------------------------------------------------------
------------------------------------------------------------
------------------------------------------------------------
------------------------------------------------------------
------------------------------------------------------------
------------------------------------------------------------
------------------------------------------ggacctttccctttgaaa
aagcatgataaagttggt---------------------------gatctcagtaaggta
gggctttcaagggagcaagaattgaaacaaaagattgac---------------------
aatctcaatcaggcggtatcagaagctaaagcatgtcattttggcaacctagatcaaatg
atagacaagctcaaagattctacaaaaaagaatgttatgaatctatatgttgaaagtgca
aaaaaagtgcctactagtttgtca---------gcgaaattggacaattacgctactaac
agccacacacgcattaatagcaatgtcaaaaatggaacaatcaatgaaaaagagactagc
atgttaatgcga---aaaaaccctgagtggcttaagctcgtgaatgataagatagttgcg
cataatgtgggaagtgctcctttgtca---gcgtatgataaaattggattcaatcaaaag
aatatgaaagattattctgattcgttcaagttttccaccagg---ttgagcaatgccgta
aaagacattaagtctggctttgtgcaatttttaaccaatatattttctatgggatct---
------tacagcttgatgaaagcaagtgtggaacatggagtcaaaaatactaatacaaaa
ggtggtttccaaaaatct------------------------------------------
>OK144
------------------------------------------------atgactaacgaa
actattgatcaaacc------------------ccaagccaaacagcttttaacccgcag
caatttatcaataatcttcaagtagcttttcttaaagttgataacgctgtcgcttcattt
gatcctgatcaaaaaccaatcgttgataagaatgatagggataacaggcaagcttttgag
aaaatctcgcaactaagggaggaattcgctaataaagcgatcaaaaatcctgccaaaaag
aatcagtatttttcaaactttatcagtaagagcagtgatttaatcaacaaagacagtctc
attgatacaggttcttccataaagagctttcagaaatttgggactcagcgttac---caa
atttttatgaattgggtgtcccatcaaaaagatccatctaaaatcaacacccaaagaatc
cgaagttttatggaaaatatcatacaaccccctatctctgatgataaagaaaaagcggag
tttttgaggtctgccaaacaagcttttgcaggaattatcataggaaaccagatccaatca
gatcaaaaattcatgggcgtgttt------------------------------------
------------gaagaatctttgaaagaaaggcaagaagcagaaaaaaatggagagcct
actggagagcctactggtggggattggcttgatatttttttatcatttgtgtttaac---
aaaaaacaatcttccgatctcaaagaaacgctcaatcaagagccaaggcctgattttgaa
caaaatttagccactaccaccaccgacatacaaggcttaccgcctgaagctagggatttg
cttgatgaaaggggt---aatttttttaaattc---actcttggtgatgtggagatgttg
gatgttgagggagtcgctgacaaggatcccaattacaagttcaatcaa---ttattgatc
cacaataacgctctatcttctgtgctaatggggagt---catagcagcatagaacctgaa
aaagtttcattattgtatggggataatggtggtcctgaagctaggcatgattggaacgcc
accgttggttataaaaaccaacaaggcaacaatgtggccacactcattaatgcgcatctt
aataacggcagtgggttagtcatagcgggtaatgaaaatgggattaaaaatcctagcttc
tatctctacaaagaagaccagctcacaggtttgaaacaagcgttgagtcaagaa---gag
atccaaaacaaagtggatttcatggaatttcttgcaaaaaacaacgctaaa---------
ttagataacttgagcgagaaagagaaagaaaaattccaaactgagattgaaaatttccaa
aaagaccgtaaggcttatttggacgccctagggaatgatcacattgcttttgtttctaaa
aaagacaaaaaacatttagctttagttgctgagtttggtaatggggaattgagctacact
ctcaaagattatgggaaaaaacaagataaagctttagatagggagacaaaaaccactctt
caaggtaacctaaaacatgatggc---gtgatgtttgttaattattctaatttcaaatac
acc---aacgcctccaagagtcctgataagggtgtgggtgctacgaatggc---gtttcc
catttggaagcaaat---cttagtaaggtagctgtctttaatttgcctaatttaaataat
ctcgctatcactagt---tatataaggcgagacttagaagataaactgtgg---gctaaa
ggattgtcccca---caagaaactaataagctcatcaaagactttttgaacagcaacaaa
gaattggttgaaaaagctttaaacttcaataaaactgtagctgaagctaaaaacacaggc
aattatgacgaagtgaaaaaagctcagaaagatcttgaaaaatctctaaggaaacgagag
catttagagaaagaagtaacgaaaaaattggagagaaaaagcgataac---aaaaataga
atggaagcaaaagctcaagctaacagccaaaaagataagatttttgcaattatcaatgaa
gaggctggtaaggaagcaagagtagccgcttgcgttcagaatcttaaaggcatcagaatg
---------gaattgtctgataagcttgaaaacatcaacaagaatttgaaagactttgat
aaatcttttgatgaattcaaaaatggcaaaaataaggatttcagcaagacagaagaaacg
ctaaaagcccttaaagactcggtgaaagatttaggtatcaatcca---gaatggatttca
aaagttgaaaaccttaatacagctttgaatgaattcaaaaatggcaaaaataaggatttc
agcaag---gtaacgcaagcaaaaagcgaccttgaaaattccattaaagatgtgatcatc
aat---caaaagataacggataaagttgacaatctcaatcaagctgtatcaatagctaaa
gcaacgggtgatttcagtagggtagagcaagcgttagccgatctcaagaatttctcaaaa
ggacaattgactcaacaagctcaaaaaaatgaagatttcaatactggaaaaaattctaaa
ctataccaatccgttaagaatggtgtaaatggaaccctagtcggtaat------------
------------------------------------------------------------
------------------------------------------------------------
------------------------------------------------------------
------------------------------------------------------------
---------------------------------------------gggttatctggaata
gaggccacagctctcgccaaaaaattttcggatatcaagaaagaattgaatgagaaattt
---aaaaatttcaacaacaataacaataat------------------------------
------------------------------------------------------------
------------------------------------------------------------
------------------------------------------------------------
------------------------------------------------------------
---------ggactcaaaaacgaa------------------------------------
---------------------------cccatttatgctgaagttaataaaaagaaaaca
------------------------------------------------------------
------------------------------------------------ggacaagtagct
agccctgaagaa------------------------------------------------
------------------------------------------------------------
------------------------------------------------------cccatt
tatactcaagttgctaaaaaggtaaaagcaaaaattgaccgactcgatcaaatagcaagt
ggtttgggt---------------------------------------------------
------------------------------------------------------------
------------------------------------------------------------
------------------------------------------------------------
------------------------------------------------ggtgtagggcaa
gcgggg------------------------------------------------------
------------------------------------------------------------
------------------------------------------------------------
------------------------------------------------------------
------------------------------ttctctttgaaagggcatactaaagttggt
------------------------------------------------------------
------------------------------------------------------------
---------------------------------------------gatctcagtaaggta
gggctttcagctaaccatgaa---cccatttacgctacgattgatgatctcggc------
------------------------------------------------------------
------------------------------------------------------------
------------------------------------------------------------
------------------------------------------------------------
------------------------------------------------------------
------------------------------------------------------------
------------------------------------------ggacctttccctttgaaa
aagcatgataaagttggt---------------------------gatctcagtaaggta
gggctttcaagggagcaagaattgaaacaaaagattgac---------------------
aatctcaatcaggcggtatcagaagctaaagcatgtcattttgacaacctagatcaaatg
atagacaagctcaaagattctacaaaaaagaatgttatgaatctatatgttgaaagtgca
aaaaaagtgcctactagtttgtca---------gcgaaattggacgattatgctactaac
agccacacacgcattaatagcaatgtcaaaaatggagcaatcaatgaaaaagcgactggt
atgctaacgcaa---aaaaaccctgagtggctcaagctcgtgaatgataagatagttgcg
cataatgtgggaagcgtttctttgtca---gagtatgataaaattggcttcaaccagaag
aatatgaaagattattctgattcgttcaagttttccaccaag---ttgaacaatgctata
aaagacattaagtctggctttgtgcaatttttaaccaatacattttctacagcatcttat
------tactgcttggcggaagaaaatgcgaagcatggaatcaaaaatgctaatacaaaa
ggtggtttccaaaaatct------------------------------------------
>OK181
------------------------------------------------atgactaacgaa
actattgatcaaaca------------------ccaagccaaacagcttttaacccgcag
caatttatcaataatcttcaagtagcttttcttaaagttgataacgctgtcgcttcattt
gatcctgatcaaaaaccaatcgttgataagaatgatagggataacaggcaagcttttgag
aaaatctcgcaactaagggaggaattcgctaataaagcgatcaaaaatcctgccaaaaag
aatcagtatttttcaaactttatcagtaagagcaatgatttaatcaacaaagacagtctc
attgatacaggttcttccataaagagctttcagaaatttgggactcagcgttac---caa
atttttatgaattgggtgtcccatcaaaaagatccatctaaaatcaacacccaaagaatc
cgaagttttatggaaaatatcatacaaccccctatctctgatgataaagaaaaagcggag
tttttgaggtctgccaaacaagcttttgcaggaattatcataggaaaccagatccaatca
gatcaaaaattcatgggcgtgttt------------------------------------
------------gaagaatctttgaaagaaaggcaagaagcagaaaaaaatggagagcct
actggagagcctactggtggggattggcttgatatttttttatcatttgtgtttaac---
aaaaaacaatcttccgatcttaaagaaacactaaatcaagaaccagttcctcatgtccaa
ccagatatagccactaccaccactgacatacaaagcttaccgcctgaagctagggatttg
cttgatgaaaggggt---aatttttctaaattc---actcttggtgatatggaaatgttg
gatgttgagggcgtcgctgatattgatcctaattacaagttcaaccaa---ttattgatt
cacaataacgctctgtcttctgtgttaatggggagt---cataatggcatagaacctgaa
aaagtttcattattgtatgggggcaatggtggccctgaagctaggcatgattggaacgcc
accgttggttataaaaaccaacaaggcgacaatgtggctacactcattaatgtgcatatg
aaaaacggcagtgggttagtcatagcaggtggtgagaaaggggttaacaaccctagtttt
tatctctacaaagaagaccagctcacaggcttgaaacaagcattgagccaagaa---gag
atccaaaacaaagtagatttcatggaatttcttgcacaaaacaatgctaaa---------
ttagataacttgagcaagaaagagaaagaaaaattccaaaatgagattgaagattttcaa
aaagactctaaggcttatttagatgccctagggaatgatcacattgcttttgtttctaaa
aaagacaaaaaacatttagctttagttgctgagtttggtaatggggaattgagctacact
ctcaaagattatgggaaaaaacaagataaagctttagatagggagacaaaaaccactctt
caaggtaacctaaaacatgatggc---gtgatgtttgttaattattctaatttcaaatac
acc---aacgcctccaagagtcctgataagggtgtgggtgctacgaatggc---gtttcc
catttggaagcaaat---cttagcaaggtagctgtctttaatttgcctaatttaaataat
ctcgctatcaatagt---tatataaggcgagacttagaagataaactgatg---gctaaa
ggattgtcccca---caagaagctaataagctcatcaaagactttttgaacagcaacaaa
gaattggttgaaaaagctttaaacttcaataaaactgtagctgaagctaaaaacacaggc
aattatgatgaagtgaaaaaagctcagaaagatcttgaaaaatctataaggaaacgagag
catttagagaaagaagtagcgaaaaaattggagagcagaaacgacaac---aaaaataga
atggaagcaaaagctcaagctaacagccaaaaagataagatttttgcacttatcaatcaa
gaggctagtaaggaagcaagagcgaccgcttgcgttcagaatcttaaaggcatcaggagc
---------gaattgtctgataagcttgaaaatatcaacaagaatttgaaagactttgat
aaatcttttgatgaactcaaaaatggcaaaaataatgatttcagcaaggcagaagaaacg
ctaaaagcccttaaagactcggtgaaagatttaggtatcaatcca---gaatggatttca
aaaattgaaaatcttaatgcagctttgaatgatttcaaaaatggtaaaaataaggatttc
agcaag---gtaacacaagcaaaaagcgaccttgaaaattccattaaagatgtgatcatc
aat---caagagataacggataaagttgacaatctcaatcaagctgtatcaatagctaat
agcacaggcgatttcagtggggtagagcaagcgctagccgatctcaagaatttctcaaaa
ggacaattgactcaacaagctcaaaaaaatgaagatttcaatactggaaaaaattctgaa
ctataccaatccgttaagaatggtgtaaatggaaccctagtcggtaat------------
------------------------------------------------------------
------------------------------------------------------------
------------------------------------------------------------
------------------------------------------------------------
---------------------------------------------gggttatctaaagca
gaagccacaactctttctaaaaacttttcggacatcaagaaagagttgaatgcaaaactt
---ggaaatttcaataacaataataataat------------------------------
------------------------------------------------------------
------------------------------------------------------------
------------------------------------------------------------
------------------------------------------------------------
---------ggactcaaaaacgaa------------------------------------
---------------------------cccatttatgctaaagttaataaagagaaaaca
------------------------------------------------------------
------------------------------------------------ggacaagtagct
aaccttgaagaa------------------------------------------------
------------------------------------------------------------
------------------------------------------------------cccatt
tatactcaagttgctaaaaaggtaaaagcaaaaattgaccgactcgatcaaatagcaagt
ggtttgggt---------------------------------------------------
------------------------------------------------------------
------------------------------------------------------------
------------------------------------------------------------
------------------------------------------------ggtgtagggcaa
gcggga------------------------------------------------------
------------------------------------------------------------
------------------------------------------------------------
------------------------------------------------------------
------------------------------ttctctttgaaagggcatactaaagttggt
------------------------------------------------------------
------------------------------------------------------------
---------------------------------------------gatctcagtaaggta
ggg---------------------------------------------------------
------------------------------------------------------------
------------------------------------------------------------
------------------------------------------------------------
------------------------------------------------------------
------------------------------------------------------------
------------------------------------------------------------
------------------------------------------------------------
------------------------------------------------------------
---ctttcaagggagcaagaattgaaacagaagattgac---------------------
aatctcaatcaagcggtatcagaagctaaagcatgtcattttgacaacctagagcaaacg
atagacaagctcaaagattctacaaaaaagaatgttatgaatctatatattgaaagtgca
aaaaaagtgcctgctagtttgtca---------gcgaaactagacaattacgctactaac
agccacacacgcattaatagcaatgtccgaaatggaacaatcaatgaaaaagtgactggt
atgctaacgcaa---aaaaaccctgagtggctcaagctcgtgaatgataagatagttgca
cataatgtgggaagtgctcctttgtca---gcgtatgataaaattggattcaaccaaaag
aatatgaaagattattctgattcgttcaagttttccaccagg---ttgagcaatgccgta
aaagacattaagtctggctttgtgcaatttttaaccaatgcattttctacaggatct---
------tacagcttgatgaaagcaaatgcggaacatggagtcaaaaatactaatacaaaa
ggtggtttccaaaaatct------------------------------------------
>OK155
------------------------------------------------atgactaacgaa
actattgatcaa------------------acaccaagccaaacagcttttaacccgcag
caatttatcaataatcttcaagtagcttttcttaaagttgataacactgtcgcttcattt
gatcctgatcaaaaaccaatcgttgataagaatgatagggataacaggcaagcttttgag
aaaatctcgcaactaagggaggaattcgctaataaagcgatcaaaaatcctgccaaaaag
aatcagtatttttcaagctttatcagtaagagcagtgatttaatcaacaaagacagtctc
attgatacaggttcttccataaagagctttcagaaatttgggactcagcgttac---caa
atttttatgaattgggtgtcccatcaaaaagatccatctaaaatcaacacccaaagaatc
cgaagttttattgaaaatatcatacaaccccctatctctgatgataaagaaaaagcggag
tttttgaggtctgccaaacaagcttttgcaggaattatcataggaaaccagatccaatca
gatcaaaaattcatgggcgtgttt------------------------------------
------------gatgaatctttgaaagaaaggcaagaagcagaaaaaaatggagggtct
actggagagcctactggtggggattggcttgatatttttttatcatttgtgtttaac---
aaaaaacaatcttccgatctcaaagaaacgctcgatcaagaaccagttcctcatgtccaa
ccagatatagccactaccaccaccgacatacaaggcttaccgcctgaatctagggatttg
cttgatgaaaggggt---aatttttctaaattc---actcttggtgatatggaaatgtta
gatgttgagggtgtcgctgacattgatcctaattacaagttcaaccaa---ttattgatt
cacaataacgctctgtcttctgtgttaatggggagt---cataatggcatagaacctgaa
aaagtttcattattgtatgggggcaatggtggtcctgaagctaggcatgattggaacgcc
accgttggttataaaaaccaacaaggcaacaatgtggctacactcattaatgtgcatatg
aaaaacggcagtgggttagtcatagcaggtggtgagaaaggggttaacaaccctagtttt
tatctctacaaagaagaccagctcacaggcttgaaacaagcattgagtcaaaaa---gag
atccaaaacaaagtggatttcatggaatttcttgcaaaaaacaacgctaga---------
ttagataacttgagcgagaaagagaaagaaaaattccaaactgagattgaagatttccaa
aaaaaccctaaggcttatttagacgccctagggaatgatcatattgcttttgtttctaaa
aaagacaaaaaacatttagctttagttactgagtttggtaatggggaattgagctacact
ctcaaagattatgggaaaaaacaagataaagctttagatagggagacaaaaaccactctt
caaggtaacctaaaacatgatggc---gtgatgtttgttaattattctaatttcaaatac
acc---aacgcctccaagagtcctgataagggtgtgggtactacgaatggc---gtttcc
catttggaagcaaat---tttagcaaggtagctgtctttaatttgcctaatttaaataat
ctcgctatcactagt---tatataaggcgagacttagaaggtaaactgtcg---gctaaa
ggattgtcccta---caagaagctaataagctcatcaaagactttttgaacagcaacaaa
gaattggttgaaaaagctttaaacttcaataaaactgtagctgaagctaaaaacacaggc
aattatgacgaagtgaaaaaagctcagaaagatcttgaaaaatctctaaggaaacgagag
catttagagaaagaagtaacgaaaaaaatggagagcaaaagtggcaac---aaaaataaa
atggaagcaaaagctcaagctaacagccaaaaagataagatttttgcaattatcaataaa
gaggctagtagggaagcaagagcggccacttacactcagagtcttaaaattatcagaagg
---------gaattgcatgataagcttgaaaacatcaacaagaatttgaatgcctttgat
aaatcttttgatgaattcaaaaatggcaaaaataaggatttcagcaaggcagaagaaacg
ctaaaagcccttaaagactcggtgaaagatttaggcatcaatcca---gaatggatttca
aaagttgaaaaccttaatacagctttgaatgaattcaaaaatggcaaaaataaggatttc
agcaag---gtaatacaagcaaaaagcgaccttgaaaattccattaaagatgtgatcatc
aat---caaaagataacggataaagttgacaatctcaatcaagctatatcaatagctaag
gcaacaggcgatttcagtggggtagagcaagcgctagccgatctcaagaatttctcaaaa
ggacaattgactcaacaagctcaaaaaaatgaagatttcaatactggaaaaaattctgaa
ctataccaatccgttaagaatggtgtaaatggaaccctagtcggtaat------------
------------------------------------------------------------
------------------------------------------------------------
------------------------------------------------------------
------------------------------------------------------------
---------------------------------------------gggttatctaaagca
gaagccacaactctttctaaaaacttttcggacatcaagaaagagttgaatgcaaaactt
---ggaaatttcaataacaataataatgat------------------------------
------------------------------------------------------------
------------------------------------------------------------
------------------------------------------------------------
------------------------------------------------------------
---------ggactcaaaaatagcata---------------------------------
------------------------gaacccatttatgctaaagttaataaaaagaaagca
------------------------------------------------------------
------------------------------------------------ggacaagcagct
agccctgaagag------------------------------------------------
------------------------------------------------------------
------------------------------------------------------tccatt
tatactcaagttgctaaaaaggtaaatgcaaaaattgaccaactcaatcaagcagcaagt
ggtttcggt---------------------------------------------------
------------------------------------------------------------
------------------------------------------------------------
------------------------------------------------------------
------------------------------------------------aatgtagggcaa
gcggga------------------------------------------------------
------------------------------------------------------------
------------------------------------------------------------
------------------------------------------------------------
------------------------------ttccctttgaaaaggcatactaaagctgat
------------------------------------------------------------
------------------------------------------------------------
---------------------------------------------gatctcagtaaggta
gggctttcagctaaccatgaa---cccatttacgctacgattgatgatctcggc------
------------------------------------------------------------
------------------------------------------------------------
------------------------------------------------------------
------------------------------------------------------------
------------------------------------------------------------
------------------------------------------------------------
------------------------------------------ggacctttccctttgaaa
aagcatgataaagctgat---------------------------gatctcagtaaggta
gggctttcaagggagcaagaattgactcagaaaattgaa---------------------
aatctcaaccaggtgctaccagaagctaaagtatgtcattttgacaacctagagcaaatg
atagacaagctcaaagattctacaaaaaagaatgttatgaatctatatgttgaaagtgca
aaaaaagtgcctactagtttgtca---------gcgaaattggacaattacgctactaac
agccacacacgcattaatagcaatatccgaaatggaacaatcaacgaaaaagagactagc
atgttaatgcga---aaaaaccctgagtggcttaagctcgtgaatgataagatagttgcg
cataatgtgggaagtgctcctttgtca---gcgtatgataaaattggattcaaccaaaag
aatatgaaagattattctgattcgttcaagttttccaccagg---ttgagcaatgccgta
aaagacattaagtctggctttgtgcaatttttaaccaatatattttctatgggatct---
------tacagcttgatgaaagcaagtgtggaacatggagtcaaaaatactaatacaaaa
ggtggtttccaaaaatct------------------------------------------
>OK160
------------------------------------------------atgactaacgaa
actattgatcaa------------------acaccaagccaaacagcttttaacccgcag
caatttatcaataatcttcaagtagcttttcttgaagttgataacgctgtcgcttcattt
gatcctgatcaaaaaccaatcgttgataagaatgatagggataacaggcaagcttttgag
aaaatctcgcaactaagggaggaattcgctaataaagcgatcaaaaatcctgccaaaaag
aatcagtatttttcaaactttatcagtaagagcaatgatttaatcaacaaagacagtctc
attgatataggttcttccacaaagagctttcagaaatttgggactcagcgttac---caa
atttttatggattgggtgtcccatcaaaaagatccatctaaaatcaacacccaaagaatc
cgaagttttatggaaaatatcatacaaccccctatctctgatgataaagaaaaagcggag
tttttgaggtctgccaaacaatcttttgcaggaattatcataggaaaccagatccaatca
gatcaaaaattcatgggcgtgttt------------------------------------
------------gatgaatctttgaaagaaaggcaagaagcagaaaaaaatggagggtct
actggagagcctactggtggggattggcttgatatttttttatcatttgtgtttaac---
aaaaaacaatcttccgatctcaaagaaacgctcgatcaagaaccagtttctcatgtccaa
ccagatatagccactaccaccaccgacatacaaggcttaccgcctgaatctagggatttg
cttgatgaaaggggt---aatttttctaaattc---actcttggtgatatggaaatgtta
gatgttgagggtgtcgctgatattgatcctaattacaagttcaaccaa---ttattgatt
cacaataacgctctgtcttctgtgttaatggggagt---cataatggcatagaacctgaa
aaagtttcattattgtatgggggcaatggtggccctgaagctaggcatgattggaacgcc
accgttggttataaaaaccaacaaggcgacaatgtggctacactcattaatgtgcatatg
aaaaacggcagtgggttagtcatagcaggtggtgagaaaggggttaacaaccctagtttt
tatctctacaaagaagaccagctcacaggcttgaaacaagcattgagccaagaa---gag
atccaaaacaaagtagatttcatggaatttcttgcacaaaacaatgctaaa---------
ttagataacttgagcaagaaagagaaagaaaaattccaaaatgagattgaagattttcaa
aaagactctaaggcttatttagacgccctagggaatgatcacattgcttttgtttctaaa
aaagacaaaaaacatttagctttagttgctgagtttggtaatggggaattgagctacact
ctcaaagattatgggaaaaaacaagataaagctttagatagggagacaaaaaccactctt
caaggtaacctaaaacatgatggc---gtgatgtttgttaattattctaatttcaaatac
acc---aacgcctccaagagtcctgataagggtgtgggtgctacgaatggc---gtttcc
catttggaagcaaat---cttagtaaggtagctgtctttaatttgcctaatttaaataat
ctcgctatcaatagt---tatataaggcgagacttagaagataaactgatg---gctaaa
ggattgtcccaa---caagaagctaataagctcatcaaagactttttgaacagcaacaaa
gaattggttgaaatagctttaaacttcaataaaactgtagctgaagctaaaaacacaggc
aattatgacgaagtgaaaaaagctcagaaagatcttgaaaaatctataagaaaacgagag
catttagagaaagaagtaacgaaaaaattggagaacagaaatggcaac---aaaaataga
atggaagcaaaagctcaagctaacagccaaaaagataagatttttgcaattatcaacgaa
gaggctggtaaggaagcaagagcggtcgcttgcgttcagaatcttaaaggcatcagaatg
---------gaattgtctgataagcttgaaaacatcaacaagaatttgaaagactttgat
aaatcttttgatgaattcaaaaatggcaaaaataaggatttcagcaagacagaagaaacg
ctaaaagcccttaaaagcttggtgaaagattcaggcatcagtcta---gaatggatttca
aaagttgaaaaccttaatacagctttgaatgaattcaaaaatggcaaaaataaggatttc
agcaag---gtaatacaagcaaaaagcgaccttgaaaattccattaaagatgtgatcatc
aat---caaaagataacggataaagttgacaatctcaatcaagctgtatcaatagctagg
gcaataggcgatttcagtggggtagagcaagcgctagccgatctcaagaatttctcaaaa
ggacaattgactcaacaagctcaaaaaaatgaagatttcaatactggaaaaaattctgaa
ctataccaatccgttaagaatggtgtaaatggaaccctagtcggtaat------------
------------------------------------------------------------
------------------------------------------------------------
------------------------------------------------------------
------------------------------------------------------------
---------------------------------------------gggttatctaaagca
gaagccacaactctttctaaaaacttttcggacatcaggaaagagttgaatgcaaaactt
---ggaaatttcaataacaataataatgat------------------------------
------------------------------------------------------------
------------------------------------------------------------
------------------------------------------------------------
------------------------------------------------------------
---------ggactcaaaaatagcata---------------------------------
------------------------gaacccatttatgctaaagttaataaaaagaaagca
------------------------------------------------------------
------------------------------------------------ggacaagcagct
agccctgaagag------------------------------------------------
------------------------------------------------------------
------------------------------------------------------tccatt
tatactcaagttgctaaaaaggtaaatgcaaaaattgaccaactcaatcaagcagcaagt
ggtttcggt---------------------------------------------------
------------------------------------------------------------
------------------------------------------------------------
------------------------------------------------------------
------------------------------------------------aatgtagggcaa
gcggga------------------------------------------------------
------------------------------------------------------------
------------------------------------------------------------
------------------------------------------------------------
------------------------------ttccctttgaaaaggcatactaaagttgat
------------------------------------------------------------
------------------------------------------------------------
---------------------------------------------gatctcagtaaggta
gggctttcagctaatcatgaa---cccatttacgctacgattgatgatctcggc------
------------------------------------------------------------
------------------------------------------------------------
------------------------------------------------------------
------------------------------------------------------------
------------------------------------------------------------
------------------------------------------------------------
------------------------------------------ggacctttccctttgaca
aggcatactaaagttgat---------------------------gatctcagtaaggta
gggctttcaagggagcaagaattgactcagaaaattgac---------------------
aatctcaaccaggtgctatcagaagctaaagcatgtcatcttgacaacctagagcaaatg
atagacaagctcaaagattctacaaaaaagaatgttatgaatctatatgttgaaagtgca
aaaaaagtgcctactagtttgtca---------gcgaaactagacaattacgctactaac
agccacacacgcattaatagcaatgtccgaaatggaacaatcaatgaaaaagcgactggt
atgctaacgcaa---aaaaaccctgagtggctcaagctcgtgaatgataagatagttgcg
cataatgtgggaagtgctcctttgtca---gcgtatgataaaattggattcaaccaaaag
aatatgaaagattattctgattcgttcaagttttccaccagg---ttgagcaatgccgta
aaagacattaagtctggctttgtgcaatttttaaccaatgcattttctacaggatct---
------tacagcttgatgaaagcaaatgtggaacatggagtcaaaaatact---accaaa
ggtggtttccaaaaatct------------------------------------------
>OK310
------------------------------------------------atgactaacgaa
actattgatcaaaca------------ataacaccagatcaaacagattttgttccgcaa
cgatttatcaataatcttcaagtagcttttatcaaagttgatagtgctgtcgcttcattt
gatcccgatcaaaaaccaatcgttgataagaatgatagggataacaggcaagcttttgag
aaaatctcgcaactaagggaagaatacgccaataaagcgatcaaaaatcctaccaaaaag
aatcagtatttttcagactttatcaataagagcaatgatttgatcaacaaagacaatctt
attgctgtagattcttccgtagagagctttcggaaatttggggatcagcgttac---caa
atttttacgagttgggtgtcccttcaaaaagatccgtctaaaatcaacacccaaaaaatc
cgagattttatggaaaatatcatacaaccccctatctctgatgataaggaaaaagcggag
tttttgaggtctgccaaacaatcttttgcaggaattatcatagggaaccaaatccgatcg
gatcaaaaattcatgggcgtgttt------------------------------------
------------gatgaatctttgaaagagaggcaagaagcagaaaaaaat---------
---gcagagcctgctggtggggattggcttgatatttttttatcatttgtgtttaac---
aaaaaacaatcttccgatctcaaagaaacgctcgatcaagaaccagttcctcatgtccaa
ccagatatagccactaccaccaccgacatacaaggcttaccgcctgaatctagggatttg
cttgatgaaaggggt---aatttttctaaattc---actcttggtgatatggaaatgtta
gatgttgagggtgtcgctgacattgatcctaattacaagttcaaccaa---ttattgatt
cacaataacgctctgtcttctgtgttaatggggagt---cataatggcgtagaacctgaa
aaagtttcattattgtatgggggcaatggtggtcctgaagctaggcatgattggaacgcc
accgttggttataaaaaccaacaaggcagtaatgtggccacactcattaatgtgcatatg
aaaaacggcagtgggttagtcatagcaggtggtgagaaaggggttaacaaccctagtttt
tatctctacaaagaagaccagctcacaggcttgaaacaagcattgagtcaaaaa---gag
atccaaaacaaagtggatttcatggaatttcttgcaaaaaacaacgctaga---------
ttagataacttgagcgagaaagagaaagaaaaattccaaactgagattgaagatttccaa
aaaaaccctaaggcttatttagacgccctagggaatgatcatattgcttttgtttctaaa
aaagacaaaaaacatttagctttagttactgagtttggtaatggggaattgagctacact
ctcaaagattatgggaaaaaacaagataaagctttagatagggagacaaaaaccactctt
caaggtaacctaaaacatgatggc---gtgatgtttgttaattattctaatttcaaatac
acc---aacgcctccaagagtcctgataagggtgtgggtgctacgaatggc---gtttcc
catttggaagcaaat---tttagcaaggtagctgtctttaatttgcctaatttaaataat
ctcgctatcactagt---tatatgaggcgagacttagaaggtaaactgtcg---gctaaa
ggattgtcccta---caagaagctaataagctcatcaaagactttttgaacagcaacaaa
gaattggttgaaaaagctttaaacttcaataaaactgtagctgaagctaaaaacacaggc
aattatgacgaagtgaaaaaagctcagaaagatcttgaaaaatctataaggaaacgagag
catttagagaaagaagtaacgaaaaaaatggagaacagaaacggcaac---aaaaataga
atggaagcaaaagctcaagctaacagccaaaaagataagatttttgcaattatcaatgaa
gaggctggtaaggaagcaagaggggccgcttgcgttcagaatcttaaaagcatcagaatg
---------gaattgtctgataagcttgaaaacatcaacaagaatttgaaagaccttgat
aaatcttttgatgaattcaaaaatggcaaaaataaggatttcagcaagacagaagaaacg
ctaaaagcccttaaagactcggtgaaagatttaggtatcaatcca---gaatggatttca
aaagttgaaaaccttaatacagctttgaatgaattcaaaaatggaaaaaataaggatttc
agcaag---gtaatacaagcaaaaagcgaccttgaaaattccattaaagatgtgatcatc
aat---caaaagataacggataaagttgacaatctcaatcaagctgtatcaatagctaag
gcaacaggcgatttcagtggggtagagcaagcactagccgatctcaagaatttctcaaaa
ggacaattgactcaacaagctcaaaaaaatgaagatttcaatactggaaaaaattctgaa
ctataccaatccgttaagaatggtgtaaatggaaccctagtcggtaat------------
------------------------------------------------------------
------------------------------------------------------------
------------------------------------------------------------
------------------------------------------------------------
---------------------------------------------gggttatctaaagca
gaagccacaactctttctaaaaacttttcggacatcaagaaagagttgaatgcaaaactt
---ggaaatttcaataacaataataatgat------------------------------
------------------------------------------------------------
------------------------------------------------------------
------------------------------------------------------------
------------------------------------------------------------
---------ggactcaaaaatagcata---------------------------------
------------------------gaacccatttatgctaaagttaataaaaagaaagca
------------------------------------------------------------
------------------------------------------------ggacaagcagct
agccctgaagag------------------------------------------------
------------------------------------------------------------
------------------------------------------------------tccatt
tatactcaagttgctaaaaaggtaaatgcaaaaattgaccaactcaatcaagcagcaagt
ggtttcggt---------------------------------------------------
------------------------------------------------------------
------------------------------------------------------------
------------------------------------------------------------
------------------------------------------------aatgtagggcaa
gcggga------------------------------------------------------
------------------------------------------------------------
------------------------------------------------------------
------------------------------------------------------------
------------------------------ttccctttgaaaaggcatactaaagttgat
------------------------------------------------------------
------------------------------------------------------------
---------------------------------------------gatctcagtaaggta
gggctttcagctaaccatgaa---cccatttacgctacgattgatgatctcggcggacct
ttccctttgaaaaggcatactaaagttgatgatctcagtaaggtagggctttcagctaac
catgaacccatttacgctacgattgatgatctcggc------------------------
------------------------------------------------------------
------------------------------------------------------------
------------------------------------------------------------
------------------------------------------------------------
------------------------------------------ggacctttccctttgaca
aggcatactaaagttgat---------------------------gatctcagtaaggta
gggctttcaagggagcaagaattgactcagaaaattgac---------------------
aatctcaaccaggcgctatcagaagctgaagcatgtcattttggcaacctagagcaaatg
atagacaagctcaaagattctacaaaaaagaatgttatgaatctatatgttgaaagtgca
aaaaaagtgcctactagtttgtca---------gcgaaattggacaattacgctactaac
agccacacacgcattaatagcaatgtcaaaaatggaacaatcaatgaaaaagagactagc
atgttaatgcga---aaaaaccctgagtggcttaagctcgtgaatgataagatagttgcg
cataatgtgggaagtgctcctttgtca---gcgtatgataaaattggattcaaccaaaag
aatatgaaagattattctgattcgttcaagttttccaccagg---ttgagcaatgccgta
aaagacattaagtctgactttgtgcaatttttaaccaatatattttctatgggatct---
------tacagcttgatgaaagcaagtgtggaacatggagtcaaaaatactaatacaaaa
ggtggtttccaaaaatct------------------------------------------
>OK308
------------------------------------------------atggctaacgaa
actattgatcaaacaacaacaccagatcaaacactaaaccaaacggattttgttccgcaa
cgatttatcaataatcttcaggtagcttttattgaagttgatagtgctgtcgcttcattt
gatcctgatcaaaaaccaatcgttgataagaatgatagggataacaggcaagcttttgag
aaaatctcgcaactaagggaagaatacgccaataaagcgatcaaaaatcctaccaaaaag
aatcagtatttttcagactttatcaataagagcaatgatttgatcaacaaagacaatctt
attgctgtagattcttccgtagagagctttcggaaatttggggatcagcgttac---caa
atttttacgagttgggtgtcccttcaaaaagatccgtctaaaatcaacaccctacaaatc
cgaaattttatggaaaatatcatacaaccccctatctctgatgataaagaaaaagcggag
tttttgaggtctgccaaacaatcttttgcaggaattatcatagggaaccaaatccgatcg
gatcaaaaattcatgggcgtgttt------------------------------------
------------gatgaatctttgaaagcaaggcaagaagcagaaaaaaat---------
---gcagagcctgctggtggggattggcttgatatttttttatcatttgtgtttaac---
aaaaaacaatcttccgatcttaaagaaacactaaatcaagaaccagttcctcatgtccaa
ccagatatagccactaccaccactgacatacaaagcttaccgcctgaagctagggatttg
cttgatgaaaggggt---aatttttctaaattc---actcttggtgatatggaaatgttg
gatgttgagggcgtcgctgatattgatcctaattacaagttcaaccaa---ttattgatt
cacaataacgctctgtcttctgtgttaatggggagt---cataatggcatagaacctgaa
aaagtttcattattgtatgggggcaatggtggtcctgaagctaggcatgattggaacgcc
accgttggttataaaaaccaacaaggcgacaatgtggctacactcattaatgtgcatatg
aaaaacggcagtgggttagtcatagcaggtggtgagaaaggggttaacaaccctagtttt
tatctctacaaagaagaccagctcacaggcttgaaacaagcattgagccaagaa---gag
atccaaaacaaagtagatttcatggaatttcttgcacaaaacaatgctaaa---------
ttagataacttgagcaagaaagagaaagaaaaattccaaaatgagattgaagattttcaa
aaagactctaaggcttatttagacgccctagggaatgatcacattgcttttgtttctaaa
aaagacaaaaaacatttagctttagttgctgagtttggtaatggggaattgagctacact
ctcaaagattatgggaaaaaacaagataaagctttagatagggagacaaaaaccactctt
caaggtaacctaaaacatgatggc---gtgatgtttgttaattattctaatttcaaatac
acc---aacgcctccaagagtcctgataagggtgtgggtgctacgaatggc---gtttcc
catttggaagccaat---tttagcaaggtagctatctttaaattgcctaaattaaataat
ctcgctatcactagt---tatataaggcgagacttagaagataaactgttg---gctaaa
ggattgtcccca---caagaagctaataagctcatcaaagactttttgaacagcaacaaa
gaattggttgaaaaagctttaaacttcaataaaactgtagctgaagctaaaaacacaggc
aattatgacgaagtgaaaaaagctcagaaagatcttgaaaaatctctaaggaaacgagag
catttagagaaagaagtaacganaaaattggagagaaaaagcgaaaac---aaaaataaa
atggaagcaagagctcgagctaacagtcaaaaagatgagatttttatgttgatcaacaaa
gaggctaatagggaagcaagaatgtccgcttatgttcat------aaaggcatcagaatg
---------gaattgtctgataagcttgaaaacatcaacaagaatttgaaagactttgat
aaatcttttgatgaattcaaaaatggcaaaaataaggatttcagcaagacagaagaaacg
ctaaaagcccttaaagactcggtgaaagatttaggtatcaatcca---gaatggatttca
aaagttgaaaaccttaatacagctttgaatgaattcaaaaatggcaaaaataaggatttc
agcaag---gtaacgcaagcaaaaagcgaccttgaaaattccattaaagatgtgatcatc
aat---caaaagataacggataaagttgacaatctcaatcaagctgtatcaatagctaaa
gcaacgggtgatttcagtagggtagagcaagtgctagccgatctcaagaatttctcaaaa
ggacaattgactcaacaagctcaaaaaaatgaagatttcaatactggaaaaaattctaaa
ctataccaatccgttaagaatggtgtaaatggaaccctagtcggtaat------------
------------------------------------------------------------
------------------------------------------------------------
------------------------------------------------------------
------------------------------------------------------------
---------------------------------------------gggttatctggaata
gaggccacagctctcgccaaaaaattttcggatatcaagaaagaattgaatgagaaattt
---aaaaatttcaacaacaataacaataat------------------------------
------------------------------------------------------------
------------------------------------------------------------
------------------------------------------------------------
------------------------------------------------------------
---------ggactcaaaaac---------------------------------------
------------------------gaacccatttatgctgaagttaataaaaagaaaaca
------------------------------------------------------------
------------------------------------------------ggacaagtagct
agccctgaagaa------------------------------------------------
------------------------------------------------------------
------------------------------------------------------cccatt
tatactcaagttgctaaaaaggtaaaagcaaaaattgaccgactcgatcaaatagcaagt
ggtttgggt---------------------------------------------------
------------------------------------------------------------
------------------------------------------------------------
------------------------------------------------------------
------------------------------------------------ggtgtagggcaa
gcggggttctctttgaaagggcatactaaagttgatgatctcagtaaggtagggctttca
gctaaccatgaacccatttacgctacgattgatgatctcggcggacctttccctttgaaa
aagcatactaaagttgatgatctcagtaaggtagggctttcagctaaccatgaacccatt
tacgctacgattgatgatctcggc------------------------------------
------------------------ggacctttccctttgaaaaagcatgataaagttggt
------------------------------------------------------------
------------------------------------------------------------
---------------------------------------------gatctcagtaaggta
gggctttcagctaaccatgaa---cccatttacgctacgattgatgatctcggc------
------------------------------------------------------------
------------------------------------------------------------
------------------------------------------------------------
------------------------------------------------------------
------------------------------------------------------------
------------------------------------------------------------
------------------------------------------ggacctttccctttgaaa
aagcatgataaagttggt---------------------------gatctcagtaaggta
gggctttcaagggagcaagaattgactcgtagaattggc---------------------
gatctcaatcaggcagtgtcagaagctaaaacaggtcgttttaacaacctagaacaaaag
atagatgaactcaaagattctacgaaaaagaatgctttgaagctatgggttgaaagtgcg
aaacaagtgcctactagtttgcaa---------gcgaaattggacgattatgctactaac
agccacacacgcattaatagcaatgtcaaaaatggagcaatcaatgaaaaagcgactggt
atgctaacgcaa---aaaaaccctgagtggctcaagctcgtgaatgataagatagttgcg
cataatgtgggaagcgtttctttgtca---gagtatgataaaattggcttcaaccagaag
aatatgaaagattattctgattcgttcaagttttccaccaag---ttgaacaatgctata
aaagacattaagtctggctttgtgcaatttttaaccaatacattttctacagcatct---
---tattactgcttggcggaagaaaatgcgaagcatggaatcaaaaatgctaatacaaaa
ggtggtttccaaaaatct------------------------------------------
>OK197
------------------------------------------------atgactaacgaa
actattgatcaaacaagaacaccagatcaaacaccaaaccaagcggattttgttccgcaa
cgatttatcaataatcttcaagtagcttttatcaaagttgataacgctgtcgcttcattt
gatcctgatcaaaaaccaatcgttgataagaatgatagggataacaggcaagcttttgag
aaaatctcgcaactaagggaagaatacgccaataaagcgatcaaaaatcctgccaaaaag
aatcagtatttttcagactttatcaataagagcaatgatttgatcaacaaagacaatctc
attgctgtagattcttccgtagagagctttcggaaatttggggatcagcgttac---caa
atttttacgagttgggtgtcccttcaaaaagatccgtctaaaatcaacacccaaagaatc
cgagattttatggaaaatatcatacaaccccctatctctgatgataaggaaaaagcagag
tttttgaggtctgccaaacaatcttttgcaggaattatcatagggaatcaaatccgatcg
gatgaaaaattcatgggcgtgttt------------------------------------
------------gatgaatctttgaaagcaaggcaagaagcagaaaaaaat---------
---gcagatcctgctggtggggattggcttgatatttttctttcatttgtgtttaac---
aaaaaacaatcttccgatctcaaagaaacgctcaatcaagagccaatgcctaatgttgaa
caaaatttagccactaccaccaccgacatacaaggcttaccgcctgaagctagggatttg
cttgatgaaaggggt---aatttttttaaattc---actcttggtgatgtggagatgttg
gatgttgagggagtcgctgacaaggatcccaattacaagttcaatcaa---ttattgatc
cacaataacgctctatcttctgtgctaatggggggt---catagcaacatagaacctgaa
aaggtttcattattgtatgggggcaatggtggccctgaagctaggcatgattggaacgct
accgttggttataaaaaccaacaaggcaacaatgtggccacactcatcaatgcgcatctt
aataacggcagcgggttaatcatagcgggtaatgaggatgggattaaaaaccctagcttc
tatctctataaagaagaccaactcacaggcttgaaacaagcgttgagtcaagaa---gag
atccaaaacaaagtggatttcatggaatttcttgcaaaaaacaacgctaaa---------
ttagacaacttgagcgagaaagagaaagaaaaattccaaactgagattgaagatttccaa
aaaaatcgtaaggcttatttagacgctctagggaatgatcgtgttgcttttgtttctaaa
aaagacccaaaacatttagctttggttactgagtttggtaatggggaagtgagctacact
ctcaaagattatgggaaaaaacaagataaagctttagatagggagacaaaaaccactctt
caaggtaacctaaaacatgatggc---gtgatgtttgtcaattattctaatttcaaatac
acc---aacgtctccaagagtcctaataagggtttaggcactacgaatggc---gtttcc
catttggaagcgaat---tttagcaaagtagctgtctttaatttgcctaatttaaataat
ctcgctatcactaat---tatataaggcgagatttagaagataaactgtgg---gctaaa
ggattgtcccca---caagaagctaataagctcatcaaagactttttaaacagcaacaaa
gaattgcttggaaaagtttcaaacttcaataaagctgtagctgaagctaaaaacacaggc
aattatgatgaagtgaaaaaagctcagaaagatcttgaaaaatctctaaggaaacgagag
catttagagaaagaagtagcgaaaaaattggagagcagaaacgacaac---aaaaatcga
atggaagcaaaagctcaagctaacagccaaaaagataagatttttgcacttatcaatcaa
gaggctagtaaggaagcaagagcagccgctttcgatccgagtcttaaaggcatcaggagc
---------gaattgtctaataaacttgaaaatatcaacaagaatttgaaagactttggc
aaatcttttgatgaactcaaaaatggcaaaaataaggatttcagcaaggcagaagaaacg
ctaaaagcccttaaagacttggtgaaagatttaggtatcaatcca---gaatggatttca
aaaattgaaaaccttaatgcagctttgaatgatttcaaaaatggcaaaaataaggatttc
agcaag---gtaacacaagcaaaaagcgaccttgaaaattccattaaagatgtgatcatc
aat---caaaagataacggataaagttgacaatctcaatcaagctgtatcaatagctaaa
gaaacgggtgatttcagtagggtagagcaagcgctagccgatctcaagaatttctcaaaa
ggacaattgactcaacaagctcaaaaaaatgaagatttcaatactggaaaaaattctaaa
ctataccaatccgttaagaat---gtaaatggaaccctagtcggtaat------------
------------------------------------------------------------
------------------------------------------------------------
------------------------------------------------------------
------------------------------------------------------------
---------------------------------------------gggttatctggaata
gaggccacagctctcgccaaaaaattttcggatatcaagaaagaattgaatgagaaattt
---aaaaatttcaacaacaataacaataat------------------------------
------------------------------------------------------------
------------------------------------------------------------
------------------------------------------------------------
------------------------------------------------------------
---------ggactcaaaaac---------------------------------------
------------------------gaacccatttatgctgaagttaataaaaagaaaaca
------------------------------------------------------------
------------------------------------------------ggacaagtagct
agccctgaagaa------------------------------------------------
------------------------------------------------------------
------------------------------------------------------cccatt
tatactcaagttgctaaaaaggtaaaagcaaaaattgaccgactcgatcaaatagcaagt
ggtttgggt---------------------------------------------------
------------------------------------------------------------
------------------------------------------------------------
------------------------------------------------------------
------------------------------------------------ggtgtagggcaa
gcgggg------------------------------------------------------
------------------------------------------------------------
------------------------------------------------------------
------------------------------------------------------------
------------------------------ttctctttgaaagggcatactaaagttgat
------------------------------------------------------------
------------------------------------------------------------
---------------------------------------------gatctcagtaaggta
gggctttcagctaaccatgaa---cccatttacgctacgattgatgatctcggc------
------------------------------------------------------------
------------------------------------------------------------
------------------------------------------------------------
------------------------------------------------------------
------------------------------------------------------------
------------------------------------------------------------
------------------------------------------ggacctttccctttgaaa
aagcatgataaagttggt---------------------------gatctcagtaaggta
gggctttcaagggagcaagaattgaaacaaaagattgac---------------------
aatctcaatcaggcggtatcagaagctaaagcatgtcattttgacaacctagatcaaatg
atagacaagctcaaagattctacaaaaaagaatgttatgaatctatatgttgaaagtgca
aaaaaagtgcctactagtttgtca---------gcgaaattggacgattatgctactaac
agccacacacgcattaatagcaatgtcaaaaatggagcaatcaatgaaaaagcgactggt
atgctaacgcaa---aaaaaccctgagtggctcaagctcgtgaatgataagatagttgcg
cataatgtgggaagtgctcatttgtca---gagtatgataaaattggcttcaaccagaag
aatatgaaagattattctgattcgttcaagttttccaccaag---ttgaacaatgctata
aaagacattaagtctggctttgtgcaatttttaaccaatacattttctacagcatct---
---tattactgcttggcggaagaaaatgcgaagcatggaatcaaaaatgctaatacaaaa
ggtggtttccaaaaatct------------------------------------------
>F80
------------------------------------------------atgactaacgaa
actattgaccaa---------------caaccacaaaccgaagcggcttttaacccgcag
caatttatcaataatcttcaggtagcttttcttaagcttgataactctatcacttcattt
gatcccgatcaaaaaccaatcgttgataagaatgatagggataacaggcaagcttttgat
gaaatctcgcaattaagggaagaatactccaataaagcgatcaaaaatcctaccaaaaag
aatcagtatttttcagactttatcaataagagcaataatttaatcaacaaagacgctctc
attgatgtagaatcttccacaaagagctttcagaagtttggggatcagcgttac---cga
attttcacaagttgggtgtcccatcaaaacgatccgtctaaaatcaacacccgatcgatc
cgaaattttatggaaaatatcatacaaccccctatctctgatgataaagaaaaagcagag
tttttgaaatctgccaaacaagcttttgcaggaattatcataggaaaccagatccgatca
gatcaaaaattcatgggcgtgttt------------------------------------
------------gatgaatccttgaaagaaaggcaagaagcagaaaaaaat---------
---ggagagcctactggtggggattggttggatatttttttatcatttatatttcac---
aaaaaacaatattctgatgtcaaagaagcaatcaatcaagaaccagttccccatgtccaa
ccagatatagccactaccaccacccacatacaaggcttgccgcctgaatctagggatttg
cttgatgaaaggggt---aatttttctaaattc---actcttggcgatatggaaatgtta
gatgttgagggcgtcgccgacattgatcctaattacaagttcaatcag---ttattgatc
cacaataacgctttatcttctgtgctaatggggagt---cataataacatagaacctgaa
aaagtttcattattgtatggggataatggtggtcctgaagctaggcatgattggaacgcc
accgttggttataaagaccaacaaggtaacaatgtggccacactcattaatgcgcatctt
aataacggcagtgggttaatcatagcgggtaatgaggatgggattaaaaaccctagcttc
tatctctataaagaagatcaactcacaggtttgaaacaagcattgagtcaagaa---gag
atccaaaacaaagtggatttcatggaatttcttgcacgaaacaatgctaaa---------
ctagataacttgagcaagaaagagaaagaaaaattccaaactgagattgaaaatttccaa
aaaaaccctaaggcttatttggacgctctggggaatgatcgcattgcttttgtttctaaa
aaagacccaaaacatttagctttggttactgagtttggtaatggggaagtgagctatact
ctcaaagattatgggaaaaaacaagataaagctttagatggggagacaaaaaccactctt
caaggtaacctaaaatatgatggc---gtgatgtttgtcaattattctaatttcaaatac
acc---aacgcctccaagagtcctaataagggcgtgggtgctacgaatggc---gtttcc
catttggaagcgaat---tttagcaaggtagctgtctttaatttgcctaatttaaataat
ctcgctatcactaat---tatataaggcgagatttagaagataaattgtgg---gctaaa
ggattgtcccca---caagaagctagtaagctcatcaaagactttttgaacagcaacaaa
gaattagttggaaaaactttaaacttcaataaagctgtagctgaagctaaaaacacaggc
aattatgatggagtgaaaaaagctcagaaagatcttgaaaaatctataaggaaacgagag
catttagagaaagaagtagcgaaaaaattggagagcagaaacgacaac---aaaaataga
atggaagcaaaagctcaagctaacagccaaaaagataagatttttgcacttatcaatcaa
gaggctagtaaggaagcaagagcagccgctttcgatccgagtcttaaaggtatcaggagc
---------gaattgtctgataaacttgaaaatatcaacaagaatttgaaagactttggc
aaatcttttgatgaactcaaaaatggcaaaaataatgatttcagcaaggcagaagaaacg
ctaaaagtccttaaagactcggtgaaagatttagccatcaatcca---gaatggatttca
aaaattgaaaaccttaatgcagctttgaatgatttcaaaaatggcaaaaataaggatttc
agcaag---gtaacacaagcaaaaagcgaccttgaaaattctattaaggatgtgatcatt
aat---caaaagataacggataaagttgacaatctcaatcaggctgtatcagagactaaa
ttaacaggcgatttcagtaaggtagagcaagtgttagccgatctcaaaaacttctcaaag
gagcaattggctcaacaaactcaaaaaaatgaaagtctcaatgctggaaaaaaatctgaa
atataccaatccgttaagaatggtgtgaacggaaccctagttggtaat------------
------------------------------------------------------------
------------------------------------------------------------
------------------------------------------------------------
------------------------------------------------------------
---------------------------------------------gggttatctcaagca
gaagccacaactctttctaaaaacttttcggacatcaagaaagagttgaatgcaaaactt
tttggaaatttcaataacaataacaataat------------------------------
------------------------------------------------------------
------------------------------------------------------------
------------------------------------------------------------
------------------------------------------------------------
---------ggtctcaaaaacagcaca---------------------------------
------------------------gaacccatttatgctaaagttaataaaaagaaaaca
------------------------------------------------------------
------------------------------------------------ggacaagtagct
agccctgaagaa------------------------------------------------
------------------------------------------------------------
------------------------------------------------------cccatt
tatactcaagttgctaaaaaggtaactcaaaaaattgaccaactcaatcaagcagcaagt
ggtttgggt---------------------------------------------------
------------------------------------------------------------
------------------------------------------------------------
------------------------------------------------------------
------------------------------------------------ggtgtagggcaa
gcgggc------------------------------------------------------
------------------------------------------------------------
------------------------------------------------------------
------------------------------------------------------------
------------------------------ttccctttgaaaaggcatactaaagttgat
------------------------------------------------------------
------------------------------------------------------------
---------------------------------------------gatctcagtaaggta
gggctttcagctagccctgaa---cccatttacgctacaattgattttgatgaggcaaat
caagcaggcttccctttgagaagaagtgctgcagttaataatctcagtaaggtagggctt
tcagctagccctgaacccatttacgctacaattgattttgatgaggcaaat---------
------------------------------------------------------------
------------------------------------------------------------
------------------------------------------------------------
------------------------------------------------------------
---------------------------------------caagcaggcttccctttgaga
agaagtgctgcagttaat---------------------------aatctcagtaaggta
gggctttcaagggagcaaaaattgaaacagaagattgac---------------------
aatctcaatcaggcggtatcagaagctaaagcaggttattttggcaatctagaacaaacg
atagacaagctcaaagattctataaaaaacaattctgtgaatctatgggctgaaagtgca
aaaaaagtgcctgctagtttgtcg---------gcgaaactagacaattacgctactaac
agtcacacacgcattaatagcaatatccaaaatggagcaatcaatggaaaagcgaccggt
atgctaacgcaa---aaaaaccctgagtggctcaagctcgtgaatgataagatagttgcg
cataatgtaggaagcgttcctttgtca---gagtatgataaaattggcttcaaccagaag
aatatgaaagattattctgattcgttcaagttttccaccaag---ttgaacaatgctgta
aaagatgttaagtctggctttacgcaaattttagccaatgcattttctacagga------
---tattactgcttggcgagggaaaatgcggagcatggaatcaaaaatgttaatacaaaa
ggtggtttccaaaaatct------------------------------------------
>Shi470_1
------------------------------------------------atggctaacgaa
accatcaatcaaacaaaaaatccagatcaaacaccaaaccaaacggcttttgatccacaa
caatttatcaataatcttcaagtggctttcattaaagttgatagcgctgtcgcttcattt
gatcccgatcaaaaaccaatcgttgataagaacgatagggataacaggcaagcttttaat
ggaatctcgcaattaagggaagaatacgccaataaagcgatcaaaaatcccaacaaaaag
aatcagtatttttcagactttatcaataagagcaatgatttgatcaacaaagacaatctc
attgatacagattcttccacaaagagctttcagaaatttgggcctgagccttac---caa
atttttatgaattgggtgtcccatcaaaaagatccgtctaaaatcaacacccaaaaaatc
cgagattttatggaaaatatcatacaaccccctatctctgatgataaagaaaaagcggag
tttttgaggtctgccaaacaatcttttgcaggaattatcataggaaaccaaacccgatcg
gatgaaaaattcatgggcgtgtttggtgaatctttggatgaatctttggatgaatctttg
gatgaatctttggatgaatctttggatgaatctttgagagagaagcaagaa---------
---gcaggaaaaaatggg---gattggcttgatatttttttatcgtttgtgtttaac---
aaaaaacaatcttccgatctcaaagaaacgctcaatcaagagccaaggtctaatgttgaa
caaaatatagccactacccccacccccatacaaggcttaccgcctgaagctagggatttg
cttgatgaaaggggt---gatttttctaaattc---actcttggtgatatggaaatgttg
gatgttgag---------------------------aggctcaaccag---ttattgatt
cacaataacgctctgtcttctatgctaatggggagt---catagcaacataaaacctgaa
aaagtttcattgttgtatggggataatggtggccctgaagctaggcatgattggaacgcc
accgttggttataaaaaccaacaaggcaacaatgtggccacactcatcaatgcacatctt
aaaaacagcagtgggttaatcatagcgggtaatgaaaatgggattaacaaccctagcttc
tatctctacaaaaaagaccaactcacaggcttggaacaagcgttgagtcaagaa---gag
atccaaaacaaactaggtttcatggaatttcttgcacaaaacagcgctagacatgttgga
ttaaataacttgagcaaggaagagaaagaaaagttccaaactgaaattggaaatttccaa
aaagaccctaaggcttatttagacaccctagggagtgatcacattgcttttgtttctaaa
aaagaccaaaagcatttagctttggttactgagtttggcaatggggaattgagctatacc
ctcaaagattatgggaaaaaaccagatagagctttagatagggagacaaaaaccactctt
caaggtaacctaaaagatgatggc---gtgatgtttgtcaattattccaatttcaaatac
acc---aacgcctccaagagtcctaatgagggtataggcgctacgaatggc---gtttcc
catttggaagcaaat---tttagcaaggtagctgtctttaatttgcctgatttaaatggt
ctcgctgtctctagt---tttgcaaggcggaatttagaggataaactggcc---gctaaa
ggattgtccgga---aaagaatctaataagatcatcaaagactttttgaacagcaacaag
gaattgcttgaaaaagttttaaacttcaataaagctgtagctgaagctaaaaatacaggc
aattatggcggagtgaaaaaagctcaaaaagatcttgaaaaatctataaggaaacgagag
cttttagagaaagaagtaacgaaacaatttgagagcaagagcggcaac---aaaaataaa
atggaagcaaaagctcaagctaacagccaaaaagatgagatttttaagcttatcaatgaa
ggggcttataaggaagcaagaatcatcgcttacgctcagaatcttaaaggcatcaggagg
gaattgagggaattgtttgataaaattggaaatatcaacaagaatttgaaagactttaat
caatcttttgatgcgctcaaaagtggtaaaaataaggatttcagcaaggtagaagaaacg
ctaaaagcccttaaaagctcggtgaaagatttgaatatcaatcca---gaatggatttca
aaagttgaaaaccttaatgtagctttgaatgaattcaaaaatggcaaaaataaggatttc
agcaag---gtaacacaagcaaaaagcgaccttgaaaattccattaaggatgtgcacatc
aat---caacagataacggataaagttgacaatctcaatcaggctgtattagtggctaaa
gcgacaggcgattttagtggggtagagcaagcgctagccggactcaaa------------
---------------------------------aacttcaatgttggaaaaaattctgat
aggtct------------------------------------------------------
------------------------------------------------------------
------------------------------------------------------------
------------------------------------------------------------
------------------------------------------------------------
------------------------------------------------------------
------------------------------------------------------------
------------------------------------------------------------
------------------------------------------------------------
------------------------------------------------------------
------------------------------------------------------------
------------------------------------------------------------
------------------------------------------------------------
------------------------gaacccatttacgccacgattgatgatctcgacgga
------------------------------------------------------------
---------------------------------------------------------tct
tcccct------------------------------------------------------
------------------------------------------------------------
------------------------------------------------------------
------------------------------------------------------ttgaaa
aggtatgct---------------------------------------------------
------------------------------------------------------------
------------------------------------------------------------
------------------------------------------------------------
------------------------------------------------aaagttgat---
------------------------------------------------------------
------------------------------------------------------------
------------------------------------------------------------
------------------------------------------------------------
------------------------------------------------------------
------------------------------------------------------------
------------------------------------------------------------
---------------------------------------------gatctcagtaaggta
gggcaatcagatagccctgaa---cccatttacgct---------aatctcggc------
------------------------------------------------------------
------------------------------------------------------------
------------------------------------------------------------
------------------------------------------------------------
------------------------------------------------------------
------------------------------------------------------------
------------------------------------------ggatcttcccctttgaaa
aggcatgctaaagttgat---------------------------gatctcagtaaggta
gggctttcaagggagcaagaattgactcagaaaattggc---------------------
aatctcaatcaggcagtgtcagaagctaaagcaggttcttttggcaacctagaacaaacg
atggatggactcaaagattctacaaaaaagaatgttgtgaatctatggtttgaaggtgca
agaaaagtgcctattagtttgcctagttcgcaagcgaaattggacaattacgctactaac
agccacacacgcattaatagcaatgtcaaaaatggaacagtcaatgaaaaagcgaccatc
atgctaacgcaa---aaaaaccctgagtggcttaagctcgtgaatgataagatagttgcg
cataatgtgggaagcactcctttgtca---gattatgataaaattggattcaaccaaaag
aatatgaaagattactctgattcgttcaagttttccatcaag---ttgagtaatgccgta
aaaaacattaagtctggctttgtgcaatgtttaaccgattgcatttctgcagga------
---------tcttacagcccaaagaaagcggaacatgga------------gttacaaaa
agtggtttccagaaatct------------------------------------------
>Shi470_2
------------------------------------------------atggctaacgaa
accatcaatcaaacaaaaaatccagatcaaacaccaaaccaaacggcttttgatccacaa
caatttatcaataatcttcaagtggctttcattaaagttgatagcgctgtcgcttcattt
gatcccgatcaaaaaccaatcgttgataagaacgatagggataacaggcaagcttttaat
ggaatctcgcaattaagggaagaatacgccaataaagcgatcaaaaatcccaacaaaaag
aatcagtatttttcagactttatcaataagagcaatgatttgatcaacaaagacaatctc
attgatacagattcttccacaaagagctttcagaaatttgggcctgagccttac---caa
atttttatgaattgggtgtcccatcaaaaagatccgtctaaaatcaacacccaaaaaatc
cgagattttatggaaaatatcatacaaccccctatctctgatgataaagaaaaagcggag
tttttgaggtctgccaaacaatcttttgcaggaattatcataggaaaccaaacccgatcg
gatgaaaaattcatgggcgtgttt------------------------------------
------------gaagaatctttgaaagagaagcaagaagcagaaaaaaaa---------
---ggagagcctagtggg---gattggcttgatatttttttatcgtttgtgtttaac---
aaaaaacaatcttccgatctcaaagaaacgctcaatcaagagccaaggcctaatgttgaa
caaaatatagccactacccccacccccatacaaggcttaccgcttgaagctagggatttg
cttgatgaaaggggt---gatttttctaaattc---actcttggtgatatggaaatgttg
gatgttgagggtgtcgccgacattgatcctaattacaagttcaaccag---ttattgatt
cacaataacgctctgtcttctatgctaatggggagt---catggcaacatagatcttgaa
aaagtttcattgttgtatggggataatggtggccctgaagctaggcatgattggaacgcc
accgttggttataaaaaccaacaaggcaacaatgtggccacactcatcaatgcacatctt
aaaaacggcagtgggttaatcatagcgggtaatgaaaatgggattaacaaccctagcttc
tatctctacaaaaaagaccaactcacaggcttggaacaagcgttgagtcaagaa---gag
atccaaaacaaactaggtttcatggaatttcttgcacaaaacagcgctagacatgttgga
ttaaataacttgagcaaggaagagaaagaaaagttccaaactgaaattggaaatttccaa
aaagaccctaaggcttatttagacaccctagggagtgatcacattgcttttgtttctaaa
aaagaccaaaagcatttagctttggttactgagtttggcaatggggaattgagctatacc
ctcaaagattatgggaaaaaaccagatagagctttagatagggagacaaaaaccactctt
caaggtaacctaaaagatgatggc---gtgatgtttgtcaattattccaatttcaaatac
acc---aacgcctccaagagtcctaatgagggtataggcgctacgaatggc---gtttcc
catttggaagcaaat---tttagcaaggtagctgtctttaatttgcctgatttaaatggt
ctcgctgtctctagt---tttgcaaggcggaatttagaggataaactggcc---gctaaa
ggattgtccgga---aaagaatctaataagctcatcaaagactttttgagcagcaacaag
gaattgcttgaaaaagttttaaacttcaataaagctgtagctgaagctaaaaatacaggc
aattatgatggggtgaaaaaagctcaaaaagatcttgaaaaatctataaggaaacgagag
cgtttagagaaagaaataacgaaacaatttgagagcaagagcggcaac---aaaaataaa
atggaagcaaaagctcaagctaacagccaaaaagatgagatttttaagcttatcaatgaa
ggggcttataaggaagcaagaatcatcgcttacgctcagaatcttaaaggcatcagg---
------agggaattgtctgatagaatgggaaatatcaacaagaatttgaaagactttaat
caatcttttgatgcgctcaaaagtggtaaaaataaggatttcagcaaggtagaagaaacg
ctaaaagcccttaaaagctcggtgaaagatttgaatatcaatcca---gaatggatttca
aaagttgaaaaccttaatgtagctttgaatgaattcaaaaatggcaaaaataaggatttc
agcaag---gtaacacaagcaaaaagcgaccttgaaaattccattaaggatgtgcacatc
aat---caacagataacggataaagttgacaatctcaatcaggctgtattagtggctaaa
gcgacaggcgatttcagtagggtagagcaagcgctagccggattcaaaaaattcttaacg
gat------------------caaaaaaatgaaaatttcaatgttggaaaaaattctgat
ctacaatcc---gttaaaaatggtgtaaatggaaccctagtcggtaat------------
------------------------------------------------------------
------------------------------------------------------------
------------------------------------------------------------
------------------------------------------------------------
---------------------------------------------ggattatctgtaaca
gaagccacaacgctcaccaaaaaattttcggacattaagaaagaattgaatgagaaattt
------gcaaatttcaacaaaaatagtaat------------------------------
------------------------------------------------------------
------------------------------------------------------------
------------------------------------------------------------
------------------------------------------------------------
---------ggactcaaaaacagcgca---------------------------------
------------------------gagcccatttacgctcaagttaataaaaagaaaaca
------------------------------------------------------------
------------------------------------------------ggacaagtagct
agccctgaagag------------------------------------------------
------------------------------------------------------------
------------------------------------------------------tccatt
tacactcaagttgctaaagaggtaaatgaaaaaattaaccgactcaacgaaaaagcatca
gcaagtaaa---------------------------------------------------
------------------------------------------------------------
------------------------------------------------------------
------------------------------------------------------------
------------------------------------------------ggagtgggc---
------------------------------------------------------------
------------------------------------------------------------
------------------------------------------------------------
------------------------------------------------------------
------------------------------------------------------------
------------------------------------------------------------
------------------------------------------------------------
---------------------------------------------aattttagtggagca
gggcgattagatagccctgaa---cccatttacgctacgattgatgatctcggc------
------------------------------------------------------------
------------------------------------------------------------
------------------------------------------------------------
------------------------------------------------------------
------------------------------------------------------------
------------------------------------------------------------
------------------------------------------ggatcttcccctttgaaa
aggcatgctaaagttgat---------------------------gatctcagtaaggta
gggctttcaagggagcaagaattgactcagaaaattggc---------------------
aatctcaatcaggcagtgtcagaagctaaagcaggttcttttggcaacctagaacgaacg
atggatggactcaaagattctacaaaaaagaatgttgtgaatctatggtttgaaggtgca
agaaaagtgcctattagtttg---------caagcgaaattggacaattacgctactaac
agccacacacgcattaatagcaatgtcaaaaatggaacaatcaatgaaaaagcgaccatc
atgctaacgcaa---aaaaaccctgagtggctcaagctcgtgaatgataagatagttgcg
cataatgtgggaagcactcctttgtca---gattatgataaaattggattcaaccaaaag
aatatgaaagattactctgattcgttcaagttttccatcaag---ttgagtaatgccgta
aaaaacattaagtctggctttgtgcaatgtttaaccgattgcatttctgcagga------
---------tcttacagcccaaagaaagcggaacatgga------------gttacaaaa
agtggtttccagaaatct------------------------------------------
>v225d
------------------------------------------------atggctaacgaa
accatcaatcaaacaaaaaaaccagatcaaacaccaagccaaacggcttttaatccacaa
caatttatcagtaatcttcaagtggcttttattaaacttgatagtgctgtcgcttcattt
gatcccgatcaaaaaccaatcgttgataagaacgatagggataacaggcaagcttttaat
gtaatctcgcaattaagggaagaatacgccaataaagcgatcaaaaatcccaccaaaaag
aatcagtatttttcagactttatcgataagagcaatgatttgatcaacaaagacaatctc
attgatatagattcttccacaaagagctttgaaaaatttggggctcagcgttac---caa
atttttatgaattgggtgtcccatcaaaaagatccgtctaaaatcaacacccaaaaaatc
cgaaattttatggaaaatatcatacaaccccctatctctgatgataaagaaaaagcggag
tttttgaggtctgccaaacaatcttttgcaggaattatcatagggaaccaaatccgatcg
gatgaaaaattcatgggcgtgttt------------------------------------
------------gatgaatctttgaaagagaggcaagaagcagaaaaaaat---------
---ggagagcctgctggtggggattggcttgatatttttttatcgtttgtatttaac---
aaagaacaatcttctgatctcaaagaaacgctcaatcaagagccaaggcctaatgttgaa
caaaatgtagcctctacccccacccacatacaaggcttaccgcctgaagctagggatttg
cttgatgaaaggggt---gatttttctaaattc---actcttggtgatatggagatgttg
gatgttgagggtgtcgccgacattgatcctaattacaagttcaaccag---ttattgatt
cacaataacgctctgtcttctatgctaatggggagt---catagcagcatagaacctgaa
aaagtttcattgttgtatggggataatggtggtcctgaagctaggcatgattggaacgcc
accgttggttataaaaaccaacaaggcaacaatgtggccacactcatcaatgcgcatctt
aaaaacggcagcgggttagtcatagcgggtaatggaaatgggattaacaaccctagcttc
tatctctacaaaacagaccaactcacaggcttggaacaagcgttgagtcaagaa---gag
atccaaaacaaagtggatttcatggaacttcttgcacaaaacaacgctaga---------
ttagataacttgagcgaggaagagaaagaaaagttccaaactgagattggaaatttccaa
aaagaccctaaggcttatttagactccctagggaatgatcgcattgcttttgtttctaaa
aaagaccaaaagcatttagctttggttactgagtttggtaatggggaattgagctatact
ctcaaagattatgggaaaaaacaagatagagctttagatagggagacaaaaaccactctt
caaggtaacctaaagcatgatggc---gtgatgtttgtcaattattccaatttcaaatac
acc---aacgcctccaagagtcctgatgagggtataggcgctacgaatggc---gtttcc
catttggaagcaaat---tttagcaaggtggctgtctttaatttgcctgatttaaatggt
ctcgctatctctagt---tttgcaaggcggaatttagaggataaactgatc---gctaaa
ggattgccccca---aaagacgctaataagatcatcaaagactttttgaacagcaacaag
gaattgcttgaaaaagctttagacttcaataaagctgtagctgaagctaaaaatacaggc
aattatgacggagtgaaaaaagctcaaaaagatcttgaaaaatctataaggaaacgagag
cgtttagagcaagaaataacgaaaaaatttgagaacaagagcggcaac---aaaaataaa
atggaagcgaaagttcaagctaacagccaaaaagatgggatttttaagcttatcaatgaa
gaggctcataaggaagcaagaatcgccgcttacgctcagaatcttaaaggcatcagg---
------agggaattgtctgataaaattgaaaatatcaacaagaatttgaaagactttgat
aaatcttttgatgcgctcaaaagtggcaaaaataaggatttcagcaaggcagaagaaacg
ctaaaagcccttgaaagctcggtgaaagatttgggtatcaatcca---gaatggatttca
aaagttgaaaaccttaatgcagctttgaatgaattcgaaaatggcaaaaataaggatttc
agcaag---gtaacacaagcaaaaagcgaccttgaaaattccattaaggatgtgctcatc
aat---caagagataacggataaagttgacaatctcaatcaggctgtattaacagctaaa
gcgataggcgattttagtggggtagagcaagcgttagccgaactcaaa------------
---------------------------------aacttctcaacgaatcaaaagtctgat
ctacaaaaatccgttaaaaatggtgtaaatggaaccctagtcggtaat------------
------------------------------------------------------------
------------------------------------------------------------
------------------------------------------------------------
------------------------------------------------------------
---------------------------------------------gggttatctaaaaca
gaagccacaacgctcaccaaaaaattttcggacattaagaaagaattgaatgagaaattt
------gcaaatttcaacaacaataataat------------------------------
------------------------------------------------------------
------------------------------------------------------------
------------------------------------------------------------
------------------------------------------------------------
---------ggactcaaaaacagcaca---------------------------------
------------------------gagcccatttacgctaaagttaacaaaaagaaaaca
------------------------------------------------------------
------------------------------------------------ggacaagtagct
agccctgaagag------------------------------------------------
------------------------------------------------------------
------------------------------------------------------tccatt
tacactcaagttgctaaacaggtaaatgcaaaaattgaccaactcaacaaaattgcatca
gcaagtaaa---------------------------------------------------
------------------------------------------------------------
------------------------------------------------------------
------------------------------------------------------------
------------------------------------------------ggagtgggc---
------------------------------------------------------------
------------------------------------------------------------
------------------------------------------------------------
------------------------------------------------------------
------------------------------------------------------------
------------------------------------------------------------
------------------------------------------------------------
---------------------------------------------gattttagtggatta
gggcaatcagatagctctgaa---cccatttacgctacgattgatgatctcggc------
------------------------------------------------------------
------------------------------------------------------------
------------------------------------------------------------
------------------------------------------------------------
------------------------------------------------------------
------------------------------------------------------------
------------------------------------------ggacctttccctttgagt
agattagggcgatcagatagccctgaacccatttacgctacaattgatctcagtaaggta
gggctttcaagggagcaagaattgactcagaaaattggcaatctcactcagaaaattggc
aatctcaatcaggcagtgtcagaagctaaagcaggtttttttggcaacctagaacaaacg
atggatagactcaaagattctacaaaaaagaatgttgtgaatctatgggttgaaagtgta
aaagtagtgcctgctagttcg---------caagcgaaattggacaattacgctactaac
agccacacacgcattaatagcaatgtcaaaaatggaacaatcaatgaaaaagcgatcggc
atgctaacgcaa---aaaaaccctgagtggctcaagctcgtgaatgataagatagttgcg
cataatgtgggaagcgctcctttgtca---gcttatgataaaattggattcaaccaaaag
aatatgaaagattattctgattcgttcaagttttccaccaag---ttgaacaatgccgta
aaaaacattaagtctggctttaagcaacttttaaccgattgcatttctgcagga------
---------tcttacagcccgaagaaagcggaatatgga------------gttacaaaa
agtggtttccagaaatct------------------------------------------
>OK204
------------------------------------------------atgtctaacgaa
actattgatcaaaca------------------ccaagccaaacagcttttaacccgcag
caatttatcaataatcttcaagtagcttttcttaaaggtgataactctgtcgcttcattt
gatcctgatcaaaaaccaatcgttgataagaatgatagggataacaggcaagcttttgag
aaaatctcgcaactaagggaagaatacgccaataaagcgatcaaaaatcccgccaaaaag
aatcagtatttttcaaactttatcagtaagagcagtgatttaatcaacaaagacagtctc
attgatacaggttcttccataaagagctttcagaaatttgggactcagcgttac---caa
atttttatgaattgggtgtcccatcaaaaagatccatctaaaatcaacacccaaagaatc
cgaagttttatggaaaatatcatacaaccccctatctctgatgataaagaaaaagcggag
tttttgaggtctgccaaacaagcttttgcaggaattatcataggaaaccagatccaatca
gatcaaaaattcatgggcgtgttt------------------------------------
------------gatgaatctttgaaagaaaggcaagaagcagaaaaaaatggagggtct
actggagagcctactggtggggattggcttgatatttttttatcatttgtgtttaac---
aaaaaacaatcttccgatctcaaagaaacgctcgatcaagaaccagtttctcatgtccaa
ccagatatagccactaccaccaccgacatacaaggcttaccgcctgaatctagggatttg
cttgatgaaaggggt---aatttttctaaattc---actcttggtgatatggaaatgtta
gatgttgagggtgtcgctgacattgatcctaattacaagttcaaccaa---ttattgatt
cacaataacgctctgtcttctgtgttaatggggagt---cataatggcatagaacctgaa
aaagtttcattattgtatgggggcaatggtggtcctgaagctaggcatgattggaacgcc
accgttggttataaaaaccaacaaggcaacaatgtggctacactcattaatgtgcatatg
aaaaacggcagtgggttagtcatagcaggtggtgagaaaggggttaacaaccctagtttt
tatctctacaaagaagaccagctcacaggcttgaaacaagcattgagtcaaaaa---gag
atccaaaacaaagtggatttcatggaatttcttgcaaaaaacaacgctaga---------
ttagataacttgagcaagaaagagaaagaaaaattccaaaatgagattgaagattttcaa
aaagactctaaggcttatttagatgccctagggaatgatcacattgcttttgtttctaaa
aaagacaaaaaacatttagctttagttgctgagttttgtaatggggaattgagctacact
ctcaaagattatgggaaaaaacaagataaagctttagatagggagacaaaaaccactctt
caaggtaacctaaaacatgatggc---gtgatgtttgttaattattctaatttcaaatac
acc---aacgcctccaagagtcctgataagggtgtgggtgctacgaatggc---gtttcc
catttggaagcaaat---cttagcaaggtagctgtctttaatttgcctaatttaaataat
ctcgctatcaatagt---tatataaggcgagacttagaagataaactgagg---gctaaa
ggattgtcccca---caagaagctaataagctcatcaaagactttttgaacagcaacaaa
gaattggttgaaaaagctttaaacttcaataaaactgtagctgaagctaaaaacacaggc
aattatgatgaagtgaaaaaagctcagaaagatcttgagaaatctataaggaaacgagag
catttagagaaagaagtaatgaaaaaattggagaacagaaacgacaac---aaaaataga
atggaagcaaaagctcaagctaacagccaaaaagataagatttttgcaattatcaatgaa
gaggctggtaaggaagcaagagcggccgcttgcgttcagaatcttaaaggcatcagaatg
---------gaattgtctgataagcttgaaaacatcaacaagaatttgaaagactttgat
aaatcttttgatgaattcaaaaatggcaaaaataaggattttagcaaggcagaagaaacg
ctaaaagcccttaaagactcggtgaaagatttaggcatcaatcca---gaatggatttca
aaagttgaaaaccttaatacagctttgaatgaattcaaaaatggcaaaaataaggatttc
agcaag---gtaacacaagcaaaaagcgaccttgaaaattccattaaagatgtgatcatc
aat---caagagataacggataaagttgacaatctcaatcaagctgtatcaatagctaag
gaaacaggcgatttcagtggggtagagcaagcgctagccgatctcaagaatttctcaaaa
ggacaattgactcaacaagctcaaaaaaatgaagatttcaatactggaaaaaattctgaa
ctataccaatccgttaaaaatggtgtaaatggaaccctagtcggtaat------------
------------------------------------------------------------
------------------------------------------------------------
------------------------------------------------------------
------------------------------------------------------------
---------------------------------------------gggttgtctaaaaca
gaagccacaacgctcaccaaaaatttttcggacatcaggaaagaattgaacgagaaatta
tttggaaattccaataacaataataat---------------------------------
------------------------------------------------------------
------------------------------------------------------------
------------------------------------------------------------
------------------------------------------------------------
---------ggactcaaaaacaacaca---------------------------------
------------------------gagcccatttatgctcaagttaataaaaagaaagca
------------------------------------------------------------
------------------------------------------------ggacaagcaact
agccctgaagag------------------------------------------------
------------------------------------------------------------
------------------------------------------------------tccatt
tacgctcaagttgctaaaaaggtaaatgcaaaaattgaccaactcaacgaagctgcatca
gcagtaaat---------------------------------------------------
------------------------------------------------------------
------------------------------------------------------------
------------------------------------------------------------
------------------------------------------------agaaaaattgac
cggattaac---------------------------------------------------
------------------------------------------------------------
------------------------------------------------------------
------------------------------------------------------------
------------------------------aaaattgcatcagcaggtaaaggagtgggc
------------------------------------------------------------
------------------------------------------------------------
---------------------------------------------ggtttcagtggagta
ggacaagcaactagccctgaa---cccatttacgctacaattgattttgatgaggcaaat
------------------------------------------------------------
------------------------------------------------------------
------------------------------------------------------------
------------------------------------------------------------
------------------------------------------------------------
------------------------------------------------------------
---------------------------------------caagcaggcttccctttgagg
agatacgctccagttaat---------------------------gatctcagtaaagta
gggctttcaagggagcaagaattgaaacagaagattgac---------------------
agtctcaatcaagcggtatcatcagctaaagcatgtcattttgacaacctagagcaaacg
atagacaagctcaaagattctacaaaaaagaatgttatgaatctatatattgaaagtgca
aaaaaagtgcctactagtttgcga---------gcgaaattggacaattacgctactaac
agccacacacgcattaatagcaatgtccaaagtggagcaatcaatgaaaaagcgactggc
atgctaacgcaa---aaaaaccctgagtggctcaagctcgtgaatgataagatagttgca
cataatgtgggaagtgctcctttgtca---gcgtatgataaaattggattcaaccaaaag
aatatgaaagattattctgattcgttcaagttttccaccagg---ttgagcaatgccgta
aaagacattaagtctggctttgtgcaatttttaaccaatgcattttctacaggatct---
------tacagcttgatgaaagcaaatgcggaacatggagtcaaaaatactaatacaaaa
ggtggtttccaaaaatct------------------------------------------
>OK113
------------------------------------------------atgactaacgaa
actattgatcaaacaacaacaccagatcaaacaccaaaccaaacggattttgttccgcaa
cgatttatcaataatcttcaagtagcttttcttaaagttgataacgctgtcgcttcattt
gatcctgatcaaaaaccaatcgttgataagaatgatagggataacaggcaagcttttgag
aaaatctcgcaactaagggaggaattcgctaataaagcgatcaaaaatcctgccaaaaag
aatcagtatttttcaaactttatcagtaagagcaatgatttaatcgacaaagacagtctc
attgatataggttcttccataaagagctttcagaaatttgggactcagcgttac---caa
atttttatgaattgggtgtcccatcaaaaagatccatctaaaatcaacacccaaagaatc
cgaagttttatggaaaatatcatacaaccccctatctctgatgataaagaaaaagcggag
tttttgaggtctgccaaacaaacttttgcaggaattatcataggaaaccagatccaatca
gatcaaaaattcatgggcgtgttt------------------------------------
------------gaagaatctttgaaagaaaggcaagaagcagaaaaaaatggagagcct
actggagagcctactggtggggattggcttgatatttttttatcatttgtgtttaac---
aaaaaacaatcttccgatcttaaagaaacactaaatcaagaaccagttcctcatgtccaa
ccagatatagccactaccaccactgacatacaaagcttaccgcctgaagctagggatttt
cttgatgaaaggggt---aatttttctaaattc---actcttggtgatatggaaatgttg
gatgttgagggcgtcgctgatattgatcctaattacaagttcaaccaa---ttattgatt
cacaataacgctctgtcttctgtgttaatggggagt---cataatggcatagaacctgaa
aaagtttcattattgtatgggggcaatggtggccctgaagctaggcatgagtggaacgcc
accgttggttataaaaaccaacaaggcgacaatgtggctacactcattaatgtgcatatg
aaaaacggcagtgggttagtcatagcaggtggtgagaaaggggttaacaaccctagtttt
tatctctacaaagaagaccagctcacaggcttgaaacaagcattgagccaagaa---gag
atccaaaacaaagtagatttcatggaatttcttgcacaaaacaatgctaaa---------
ttagataacttgagcaagaaagagaaagaaaaattccaaaatgagattgaagattttcaa
aaagactctaaggcttatttagacgccctagggaatgatcacattgcttttgtttctaaa
aaagacaaaaaacatttagctttagttgctgagtttggtaatggggaattgagctacact
ctcaaagattatgggaaaaaacaagataaagctttagatagggagacaaaaaccactctt
caaggtaacctaaaacatgatggc---gtgatgtttgttaattattctaatttcaaatac
acc---aacgtctccaagagtcctgataagggtgtaggcactacgaatggc---gtttcc
catttggaagcaaat---tttagcaaggtagctgtttttaatttgcctaatttaaataat
ctcgctatcactaat---tatataaggcgagatttagaagataaactgttg---gctaaa
ggattgtcccca---caagaagctaataagctcatcaaagactttttgaacagcaacaaa
gaattggttgaaaaagctttaaacttcaataaaactgtagctgaagctaaaaacacaggc
aattatgacgaagtgaaaaaagctcagaaagatcttgaaaaatctctaaggaaacgagag
catttagagaaagaagtaacgaaaaaattggagagcagaaacgacaac---aaaaataga
atggaagcaaaagctcaagctaacagccaaaaagataagatttttgcacttatcaatcaa
gaggctagtaaggaagcaagagcggtcgctttcgatcagaatcttaaaagcatcaggagc
---------gaattgtttgataaacttgaaaatatcaacaagaatttgaaaaactttggc
aaatcttttgatgaactcaaaaatggcaaaaataatgatttcagcaaggcagaagaaacg
ctaaaagcccttaaagactcggtgaaagatttaggcatcaatcca---gaatggatttca
aaagttgaaaaccttaatacagctttgaatgaattcaaaaatggcaaaaataaggatttc
agcaag---gtaacgcaagcaaaaagcgaccttgaaaattccattaaagatgtgatcatc
aat---caaaagataacggataaagttgacaatctcaatcaagctgtatcaatagctaaa
gcaacgagtgatttcagtagggtagagcaagcgctagccgaactcaaaaacttgtca---
------------------------------------ttggatcttggaaaaaattctgat
ctacaaaaatccgttaaaaatggtgtaaatggaaccctagtcggtaat------------
------------------------------------------------------------
------------------------------------------------------------
------------------------------------------------------------
------------------------------------------------------------
---------------------------------------------gggttgtctaaaaca
gaagccacaacgctcaccaaaaatttttcggacatcaggaaagaattgaacgagaaatta
tttggaaattccaataacaataataat---------------------------------
------------------------------------------------------------
------------------------------------------------------------
------------------------------------------------------------
------------------------------------------------------------
---------ggactcaaaaacagcaca---------------------------------
------------------------gagcctatttacgctaaagttaataaaaagaaaaca
------------------------------------------------------------
------------------------------------------------ggacaagcagct
agccctgaagag------------------------------------------------
------------------------------------------------------------
------------------------------------------------------cctatt
tacgctcaagttgccaaaaaggtgagtgcaaaaattgaccaactcaacgaagctacatta
gcaataaat---------------------------------------------------
------------------------------------------------------------
------------------------------------------------------------
------------------------------------------------------------
------------------------------------------------agaaaaattgac
cggattaac---------------------------------------------------
------------------------------------------------------------
------------------------------------------------------------
------------------------------------------------------------
------------------------------aaaattgcatcagcaggtaaaggagtgggc
------------------------------------------------------------
------------------------------------------------------------
---------------------------------------------ggtttcagtggagca
gggcgatcagctagccctgaa---cccatttacgctacaattgattttgatgaggcaaat
------------------------------------------------------------
------------------------------------------------------------
------------------------------------------------------------
------------------------------------------------------------
------------------------------------------------------------
------------------------------------------------------------
---------------------------------------caagcaggcttccctttgaga
agaagtgctgcagttaat---------------------------gatctcagtaaagta
gggctttcaagggaacaagaattgactcgtagaattggc---------------------
aatctcaatcaggcggtatcagaagctaaaacatgtcattttgacaacctagatcaaatg
atagacaagctcaaagattctacaaaaaagaatgttatgaatctatatgttgaaagtgca
aaaaaagtgcctactagtttgtca---------gcgaaattggacgattatgctactaac
agccacacacgcattaatagcaatgtcaaaaatggagcaatcaatgaaaaagcgactggt
atgctaacgcaa---aaaaaccctgagtggctcaagctcgtgaatgataagatagttgcg
cataatgtgggaagcgtttctttgtca---gagtatgataaaattggcttcaaccagaag
aatatgaaagattattctgattcgttcaagttttccaccaag---ttgaacaatgctata
aaagacattaagtctggctttgtgcaatttttaaccaatacattttctacagcatcttat
------tactgcttggcggaagaaaatgcgaagcatggaatcaaaaatgctaatacaaaa
ggtggtttccaaaaatct------------------------------------------
>OK312
------------------------------------------------atggctaacgaa
actattgatcaaaca------------------ccaagccaaacagcttttaacccgcag
caatttatcaataatcttcaagtagcttttcttgaagttggtaacgctgtcgcttcattt
gatcctgatcaaaaaccaatcgttgataagaatgatagggataacaggcaagcttttgag
aaaatctcgcaactaagggaagaatacgccaataaagcgatcaaaaatcctgccaaaaag
aatcagtatttttcagactttatcaataagagcaatgatttgatcaacaaagacaatctc
attgctgtagattcttccgtagagagctttcagaaatttggggatcagcgttac---caa
atttttacgagttgggtgtcccttcaaaaagatccgtctaaaatcaacacccaacaaatc
cgagattttatggaaaatatcatgcaaccccctatctctgatgataaggaaaaagcagag
tttttgaggtctgccaaacaatcttttgtaggaattatcatagggaatcaaatccgatcg
gatgaaaaattcatgggcgtgttt------------------------------------
------------gatgaatttttgaaagcaaggcaagaagcagaaaaaaat---------
---gcagagcctgctggtggggattggcttgatatttttttatcatttgtgtttaac---
aaaaaacaatcttccgatctcaaagaaacgctcaatcaagagccaatgcctaatgttgaa
caaaatttagccactaccaccaccgacatacaaggcttaccgcctgaagctagggatttg
cttgatgaaaggggt---aatttttttaaattc---actcttggtgatgtggagatgttg
gatgttgagggagtcgctgacaaggatcccaattacaagttcaatcaa---ttattgatc
cacaataacgctctatcttctgtgctaatggggggt---catagcaacatagaacctgaa
aaggtttcattattgtatggggataatggtggccctgaagctaggcatgattggaacgct
accgttggttataaaaaccaacaaggcaacaatgtggccacactcatcaatgcgcatctt
aataacggcagcgggttaatcatagcgggtaatgaggatgggattaaaaaccctagcttc
tatctctataaagaagaccaactcacaggcttgaaacaagcgttgagtcaagaa---gag
atccaaaacaaagtggatttcatggaatttcttgcaaaaaacaacgctaaa---------
ttagacaacttgagcgagaaagagaaagaaaaattccaaactgagattgaagatttccaa
aaaaatcgtaaggcttatttagacgctctagggaatgatcgtgttgcttttgtttctaaa
aaagacccaaaacatttagctttggttactgagtttggtaatggggaagtgagctatact
ctcaaagattatgggaaaaaacaagataaagctttagatggggagacaaaaaccactctt
caaggtagcctaaaatatgatggc---gtgatgtttgtcaattattctaatttcaaatac
acc---aacgcctccaagagtcctaataagggtttaggcactacgaatggc---gtttcc
catttggaagcgaat---tttagcaaagtagctgtctttaatttgcctaatttaaataat
ctcgctatcactaat---tatataaggcgagatttagaagataaactgtgg---gctaaa
ggattgtcccca---caagaagctaataagctcatcaaagactttttaaacagcaacaaa
gaattgcttggaaaagtttcaaacttcaataaagctgtagctgaagctaaaaccgcaggc
aattatgatgaagtgaaaaaagctcagaaagatcttgaaaaatctctaaggaaacgagag
catttagagaaagaagtagcgaaaaaattggagagcagaaacgacaac---aaaaataga
atggaagcaaaagctcaagctaacagccaaaaagataagatttttgcacttatcaatcaa
gaggctggtaaggaagcaagagcagccgctttcgatccgagtcttaaaggcatcaggagc
---------gaattgtctgataaacttgaaaatatcaacaagaatttgaaagactttggc
aaatcttttgatgaactcaaaaatggcaaaaataatgatttcagcaaggcagaagaaacg
ctaaaagcccttaaagacttggtgaaagatttaggtatcaatcca---gaatggatttca
aaaattgaaaaccttaatgcagctttgaatgatttcaaaaatggcaaaaataaggatttc
agcaag---gtaacacaagcaaaaagcgaccttgaaaattccattaaggatgtgatcatt
aat---caaaagataacggataaagttgacaatctcaatcaggctgtatcagagactaaa
ttaacaggcgatttcagtaaggtagagcaagccctagccgaactcaaaagcttgtca---
------------------------------------ttggatcttggaaaaaattctgat
ctacaaaaatccgttaaaaataatgtaaatggaaccctagtcggtaat------------
------------------------------------------------------------
------------------------------------------------------------
------------------------------------------------------------
------------------------------------------------------------
---------------------------------------------gggttgtctaaaaca
gaagccacaacgctcaccaaaaatttttcggacatcaggaaagaattgaacgagaaatta
tttggaaattccaataacaataataat---------------------------------
------------------------------------------------------------
------------------------------------------------------------
------------------------------------------------------------
------------------------------------------------------------
---------ggactcaaaaacaacaca---------------------------------
------------------------gagcccatttatgctcaagttaataaaaagaaaaca
------------------------------------------------------------
------------------------------------------------ggacaagcagct
agccctgaagag------------------------------------------------
------------------------------------------------------------
------------------------------------------------------cccatt
tacgctcaagttgctaaaaaggtgagtgcaaaaattgaccaactcaacgaagctacatta
gcaataaat---------------------------------------------------
------------------------------------------------------------
------------------------------------------------------------
------------------------------------------------------------
------------------------------------------------agaaaaattgac
cggattaac---------------------------------------------------
------------------------------------------------------------
------------------------------------------------------------
------------------------------------------------------------
------------------------------aaaattgcatcagcaggtaaaggagtgggc
------------------------------------------------------------
------------------------------------------------------------
---------------------------------------------ggtttcagtggagca
gggcgatcagctagccctgaa---cccatttacgctacaattgattttgatgaggcaaat
------------------------------------------------------------
------------------------------------------------------------
------------------------------------------------------------
------------------------------------------------------------
------------------------------------------------------------
------------------------------------------------------------
---------------------------------------caagcaggcttccctcttagg
agaagtgctgcagttaat---------------------------gatctcagtaaagta
gggctttcaagggaacaaggattgactcgtagaattggc---------------------
gatctcaatcaggcggtatcagaagctaaaacaggtcattttggcaacctagaacaaaag
atagatgaactcaaagattctacgaaaaagaatgctttgaagctatgggttgaaagcgcg
aaacaagtgcctgctggtttgcag---------gcgaaattggacaattacgctactaac
agccacacacgcattaatagcaatgtccaaagtggaacaatcaatgaaaaagtgaccggc
atgctaacgcaa---aaaaaccctgagtggctcaagctcgtgaatgataagatagttgcg
cataatgtgggaagtgctcatttgtca---gagtatgataaaattggattcaaccaaaag
aatatgaaagattattctgattcgttcaagttttccaccaag---ttgaacaatgctata
aaagacattaagtctggctttgtgcaatttttaaccaatacattttctacagcatct---
---tattactgcttggcggaagaaaatgcgaagcatggaatcaaaaatgctaataccaaa
ggtggtttccaaaaatct------------------------------------------
>OK311
------------------------------------------------atgactagcgaa
actattgaacaaaca------------------ccagaccaaacggattttgttccgcaa
cgatttatcaataatcttcaagtagcttttattaaagttgatagtgctgtcgcttcattt
gatcccgatcaaaaaccaatcgttgataagaatgatagggataataggcaagcttttgag
aaaatctcgcaactaatggaagaatacgccaataaagcgatcaaaaatcctaccaaaaag
aatcagtacttttcagactttatcaataagagcaatgatttgatcaacaaagacaatctc
attgctgtagattcttccgtagagagctttcggaaatttggggatcagcgttac---caa
atttttacgagttgggtgtctcttcaaaaagatccgtctaaaatcaacaccaaacaaatc
caaaattttatggaaaatatcatacaaccccctatctctgatgataaggaaaaagcagag
tttttgaggtctgccaaacaatcttttgcaggaattatcatagggaaccaaatccgatcg
gatgaaaaattcatgggcgtgttt------------------------------------
------------gatgaatctttgaaagcaaggcaagaagcagaaaaaaat---------
---gcagagcctgctggtggggattggcttgatatttttttatcatttgtatttaac---
aaaaaacaatcttccgatctcaaagaaacgctcaatcaagagccaaggcctgattttgaa
caaaatttagccactaccaccaccgacatacaaggcttaccgcctgaatctagggatttg
cttgatgaaaggggt---aatttttctaaattc---actcttggtgatatggaaatgtta
gatgttgagggtgtcgccgacattgatcctaattacaagttcaaccaa---ttattgatt
cacaataacgctctgtcttctgtgttaatggggagt---cataatggcatagaacctgaa
aaagtttcattattgtatgggggcaatggtggtcctgaagctaggcatgattggaacgct
actgttggttataaaaaccaacaaggcaacaatgtggccacactcatcaatgcgcatctt
aataacggcagcgggttagtcatagcgggtaatgaggatgggattaaaaaccctagcttc
tatctctataaagaagatcaactcacaggtttgaaacaagcattgagtcaaaaa---gag
atccaaaacaaagtggatttcatggaatttcttgcaaaaaacaacgctaga---------
ttagataacttgagcgagaaagagaaagaagaattccaaactgagattgaagatttccaa
aaaaaccctaaggcttatttagacgccctagggaatgatcacattgcttttgtttctaaa
aaagacaaaaaacatttagctttagttactgagtttggtaatggggaagtgagctacact
ctcaaagattatgggaaaaaacaagataaagctttagatggggagacaaaaactactctt
caaggtagcctaaaatatgatggc---gtgatgtttgttaattattctaatttcaaatac
acc---aacgcctccaagagtcctgataagggtgtgggcactacgaatggc---gtttcc
catttggaagcaaat---tttagcaaggtagctgtctttaatttgcctaatttaaataat
ctcgctatcactaat---tatataaggcgagatttagaagataaattgttc---gctaga
ggattgtcccca---caagaagctaataagctcatcaaagactttttgaacagcaacaaa
gaattgcttggaaaagtttcaaacttcaataaagctgtagctgaagctaaaaacacaggc
aattatgacgaagtgaaaaaggctcagaaagatcttgaaaaatctctaaggaaacgagag
catttagagaaagaagtagcgaaaaaattggagagcagaaacgacaac---aaaaataga
atggaagcaaaagctcaagctaacagccaaaaagataagatttttgcacttatcaatcaa
gaggctagtaaggaagcaagagcggctgctttcgatccgaatcttaaaggcatcaggaac
---------gaattgtctgataaacttgaaaatatcaacaagaatttgaaagactttggc
aaatcttttgatgaactcaaaaatggcaaaaataatgatttcaacaaggcagaagaaacg
ctaaaagcccttaaagacttggtgaaagatttaggtatcaatcca---gaatggatttca
aaaattgaaaaccttaatgcagctttgaatgatttcaaaaatggcaaaaataaggatttc
agcaag---gtaacacaagcaaaaagcgaccttgaaaattccattaaggatgtgatcatt
aat---caaaagataacggataaagttgacaatctcaatcaggctgtatcagagactaaa
ttaacaggcgatttcagtaaggtagagcaagccctagccgaactcaaaaacttgtca---
------------------------------------ttggatcttggaaaaaattctgat
ctacaaaaatccgttaaaaatggtgtaaatggaaccctagtcggtaat------------
------------------------------------------------------------
------------------------------------------------------------
------------------------------------------------------------
------------------------------------------------------------
---------------------------------------------gggttgtctaaaaca
gaagccacaacgctcaccaaaaatttttcggacatcaggaaagaattgaacgagaaatta
tttggaaattccaataacaataataat---------------------------------
------------------------------------------------------------
------------------------------------------------------------
------------------------------------------------------------
------------------------------------------------------------
---------ggactcaaaaacagcaca---------------------------------
------------------------gagcctatttacgctaaagttaataaaaagaaaaca
------------------------------------------------------------
------------------------------------------------ggacaagcagct
agccctgaagag------------------------------------------------
------------------------------------------------------------
------------------------------------------------------cctatt
tacgctcaagttgctaaaaaggtgagtgcaaaaattgaccaactcaacgaagctacatca
gcaataaat---------------------------------------------------
------------------------------------------------------------
------------------------------------------------------------
------------------------------------------------------------
------------------------------------------------agaaaaattgac
cggattaac---------------------------------------------------
------------------------------------------------------------
------------------------------------------------------------
------------------------------------------------------------
------------------------------aaaattgcatcagcaggtaaaggagtgggc
------------------------------------------------------------
------------------------------------------------------------
---------------------------------------------ggtttcagtggagta
ggacaagcaactagccctgaa---cccatttacgctacaattgattttgatgaggcaaat
------------------------------------------------------------
------------------------------------------------------------
------------------------------------------------------------
------------------------------------------------------------
------------------------------------------------------------
------------------------------------------------------------
---------------------------------------caagcaggcttccctttgagg
agaagtgctgcagttaat---------------------------gatctcagtaaagta
gggctttcaagggaacaagaattgactcgtagaattggc---------------------
gatctcaatcaggcggtatcagaagctaaaacaggtcattttggcaacctagaacaaaag
atagatgagctcaaagattctacaaaaaagaatgctttgaagctatgggttgaaagcgcg
aaacaagtgcctactggtttgcaa---------gcgaaattggacaattacgctactaac
agccacacacgcattaatagcaatgtccaaagtggagcaatcaatgaaaaagcgactggc
atgctaacgcaa---aaaaaccctgagtggctcaagctcgtgaatgataagatagttgca
cataatgtgggaagcgctcctttgtca---gagtatgataaaattggattcaaccaaaag
aatatgaaagattattctgattcgttcaagttttccaccagg---ttgagcaatgccgta
aaagacattaagtctggctttgtgcaatttttaaccaatgcattttctacaggatct---
------tacagcttgatgaaagcaaatgcggaacatggagtcaaaaatactaatacaaaa
ggtggtttccaaaaatct------------------------------------------
>OK306
------------------------------------------------atgactaacgaa
actattgaacaaaca------------------ccggatcaaacagattttgttccacaa
cgatttatcaataatcttcaagtagcttttattaaagttgataacgctgtcgcttcattt
gatcctgatcaaaaaccaatcgttgataagaatgatagggataacaggcaagcttttgag
aaaatctcgcaattaagggaagaatacgccaataaagcgatcaaaaatcctaccaaaaag
aatcagtatttttcagactttatcaataagagcaatgatttgatcaacaaagacaatctc
attgctgtagattcttccgtagagagctttcggaaatttggggatcagcgttac---caa
atttttacgagttgggtgtcccttcaaaaagatccgtctaaaatcaacacccaacaaatc
caaaattttatggaaaatatcatacaaccccctatctctgatgataaagaaaaagcggag
tttttgaggtctgccaaacaatcttttgcaggaattatcatagggaaccaaatccgatcg
gatcaaaaattcatgggcgtgttt------------------------------------
------------gatgaatctttgaaagcaaggcaagaagcagaaaaaaat---------
---gcagagcctgctggtggggattggcttgatatttttttatcatttgtgtttaac---
aaaaaacaatcttccgatctcaaagaaacgctcaatcaagagccaaggcctgattttgaa
caaaatatagccactaccaccaccagcatacaaggcttaccgcctgaagctagagatttg
cttgatgaaaggggt---aatttttttaaattc---actcttggtgatgtggagatgttg
gatgttgagggtgtcgctgacaaggatcccaattacaagttcaatcaa---ttattgatc
cacaataacgctttatcttctgtgctaatggggagt---cataataacatagaacctgaa
aaagtttcattattgtatggggataatggtggtcctgaagctaggcatgattggaacgcc
accgttggttataaaaaccaacaaggcaacaatgtggccacactcattaatgcgcatctt
aataacggcagtgggttagtcatagcgggtaatgaggatgggattaaaaaccctagcttc
tatctctataaagaagatcaactcacaggcttgaaacaagcaatgagtcaagaa---gag
atccaaaacaaagtggatttcatggaatttctcgcgcaaaacaacgctaaa---------
ttagacaacttgagcgagaaagagaaagaaaaattccaaactgagattgaatatttccaa
aaagaccgtaaggcttatttagacgccctagggaatgatcacattgcttttgtttctaaa
aaagaccccaaacatttagctttggttactgagtttggtaatggggaagtgagctatact
ctcaaagattatgggaaaaaacaagataaagctttagatggggagacaaaaaccactctt
caaggtagcctaaaatatgatggc---gtgatgtttgtcaattattccaatttcaaatac
acc---aacgcctccaagagtcctaataagggtttaggcactacgaatggc---gtttcc
catttggaggcaaat---tttagcaaggtagctgtctttaatttacctaatttaaataat
ctcgctatcactaat---tatataaggcgagatttagaagataaattgttg---gctaaa
ggattgtcccca---caagaagctaataagctcatcaaagactttttgaacagcaacaaa
gaaatgcttggaaaagtttcaaacttcaataaagctgtagctgaagctaaaaacacaggc
aattatgatgaagtgaaaaaagctcagaaagatcttgaaaaatctctaaggaaacgagag
catttagagaaagaagtagcgaaaaaattggagagcagaaacgacaac---aaaaataga
atggaagcaaaagctcaagctaacagccaaaaagataagatttttgcacttatcaatcaa
gaggctagtaaggaagcaagagcggctgctttcgatccgaatcttaaaggcatcaggaac
---------gaattgtctgataaacttgaaaatatcaacaagaatttgaaagactttggc
aaatcttttgatgaactcaaaaatggcaaaaataatgattccagcaaggcagaagaaacg
ctaaaagcccttaaagactcggtgaaagatttaggtatcaatcca---gaatggatttca
aaaattgaaaaccttaatgcagctttgaatgatttcaaaaatggcaaaaataaggatttc
agcaag---gtaacacaagcaaaaagcgaccttgaaaattccattaaggatgtgatcatt
aat---caaaagataacggataaagttgacaatctcaatcaggctgtatcagagactaaa
ttaacaggcgatttcagtaaggtagagcaagccctagccgaactcaaaaacttgtca---
------------------------------------ttggatcttggaaaaaattctgat
ctacaaaaatccgttaaaaatggtgtaaatggaaccctagtcggtaat------------
------------------------------------------------------------
------------------------------------------------------------
------------------------------------------------------------
------------------------------------------------------------
---------------------------------------------gggttgtctaaaaca
gaagccacaacgctcaccaaaaatttttcggacatcaggaaagaattgaacgagaaatta
tttggaaattccaataacaataataat---------------------------------
------------------------------------------------------------
------------------------------------------------------------
------------------------------------------------------------
------------------------------------------------------------
---------ggactcaaaaacagcaca---------------------------------
------------------------gagcctatttacgctaaagttaataaaaagaaaaca
------------------------------------------------------------
------------------------------------------------ggacaagcagct
agccctgaagag------------------------------------------------
------------------------------------------------------------
------------------------------------------------------cctatt
tacgctcaagttgctaaaaaggtgagtgcaaaaattgaccaactcaacgaagctacatca
gcaataaat---------------------------------------------------
------------------------------------------------------------
------------------------------------------------------------
------------------------------------------------------------
------------------------------------------------agaaaaattgac
cggattaac---------------------------------------------------
------------------------------------------------------------
------------------------------------------------------------
------------------------------------------------------------
------------------------------aaaattgcatcagcaggtaaaggagtgggc
------------------------------------------------------------
------------------------------------------------------------
---------------------------------------------ggtttcagtggagta
ggacaagcaactagccctgaa---cccatttacgctacaattgattttgatgaggcaaat
------------------------------------------------------------
------------------------------------------------------------
------------------------------------------------------------
------------------------------------------------------------
------------------------------------------------------------
------------------------------------------------------------
---------------------------------------caagcaggcttccctttgaga
agaagtgctgcagttaat---------------------------gatctcagtaaagta
gggctttcaagggaacaagaattgactcgtagaattggc---------------------
gatctcaatcaggcggtatcagaagctaaaacaggtcattttggcaacctagaacaaaag
atagatgagctcaaagattctacaaaaaagaatgctttgaagctatgggttgaaagtgca
aaacaagtgcctactggtttgcaa---------gcgaaattggacaattacgctactaac
agccacacacgcattaatagcaatgtccaaagtggagcaatcaatgaaaaagcgactggc
atgctaacgcaa---aaaaaccctgagtggctcaagctcgtgaatgataagatagttgca
cataatgtgggaagcgctcatttgtca---gagtatgataaaattggattcaaccaaaag
aatatgaaagattattctgattcgttcaagttttccaccaag---ttgaacaatgccgta
aaagacattaagtctagctttgtgcaatttttaaccaatacattttctacaggatct---
------tacagcttgatgaaagcaaatgtggaacatggagtcaaaaatact---acaaaa
ggtggtttccaaaaatct------------------------------------------
>J-241
------------------------------------------------atgactaatgaa
accattgatcaaacaataacaccagatcaaacaccaaaccaaacggattttgttccgcaa
cgatttatcaacaatcttcaagtggcttttattaaagttgatagcgctgtcgcttcattt
gatcctgatcaaaaaccaatcgttgataagaatgatagggataacaggcaagcttttgag
aaaatctcgcaactaagggaagaatacgccaataaagcgatcaaaaatcctgccaaaaag
aatcagtatttttcagactttatcaataagagcaatgatttgatcaacaaagacaatctc
attgctgtagattcttccgtagagagctttcggaaatttggggatcagcgttac---cta
aattttacgagttgggtgtcccttcaaaaagatccgtctaaaatcaacacccaacaaatc
caaaattttatggaaaatatcatacaaccccctatctctgatgataaggaaaaagcggag
tttttgaggtctgccaaacaatcttttgcaggaattatcataggaaatcaaatccgatcg
gatgaaaaattcatgggtgtgttt------------------------------------
------------gatgaatctttgaaagcaaggcaagaagcagaaaaaaat---------
---gaacagcctgctggtggggattggcttgatatttttttatcatttgtgtttaac---
aaaaaacaatcttccgatctcaaagaaacgctcaatcaagagccaaggcctagtgttgaa
caaaatatagccactaccaccaccgacatacaaggcttaccgcctgaagctagagatttg
cttgatgaaaggggt---aatttttttaaattc---actcttggtgatgtggaaatgttg
gatgttgagggagtccctgacaaggatcccaattacaagttcaaccaa---ttattgatc
cacaataacgctttatcttccgtgctaatggggagt---catagcaacatagaacctgaa
aaagtttcattattgtatggggataatggtggtcctgaagctaggcatgattggaacgct
accgttggttataaagaccaacaaggcaacaatgtggccacactcattaatgcgcatctt
aataacggcagtgggttaatcatagcgggtaatgaggatgggattaaaaaccctagcttt
tatctctataaagaagaccaactcacaggtttgaaacaagcgtggagtcaaaaa---gag
atccaaaacaaagtggatttcatggaatttcttgcacaaaacaacgctaaa---------
ttagacaacttgagcgagaaagagaaagaaaaattccaaactgagattgaatatttccaa
aaagaccgtaaggcttatttagacgctctagggaatgatcacattgcttttgtttctaaa
aaagacccaaaacatttagctttggttactgagtttggtaatggggaagtgagctatact
ctcaaagattatgggaaaaaacaagataaagctttagatggggagacaaaaaccactctt
caaggtagcctaaaatatgatggc---gtgatgtttgtcaattattccaatttcaaatac
acc---aacgcttccaaaagtcctgataagggcgtgggcgctaccaatggc---gtttcc
catttggaagcaaat---tttagcaaggtagctgtctttaatttgcctaatttaaataat
ctcgctatcactaat---tatataaggcgagacttagaagataaactgtgg---gctaga
ggattgtcccca---caagaagctagtaagctcatcaaagactttttgaacagcaacaaa
gaattggttggaaaagctttaaacttcaataaagctgtagctgaagctaaaaacacaggc
aattatgatggagtgaaaaaagctcagaaagattttgaaaaatttttaaggaaacgagag
catttagagaaagaagtagcgaaaaaattggagagcagaaacgacaac---aaaaataga
atggaagcaaaagctcaagctaacagccaaaaagataagatttttgcacttatcaatcaa
gaggctagtaaggaagcaagagcggccgctttcgatccgaatcttaaaggcatcaggagc
---------gaattgtctgataaacttgaaaatatcaacaagaatttgaaagactttggc
aaatcttttgatgaactcaaaaatggcaaaaataatgatttcagcaaggcagaagaaacg
ctaaaagcccttaaagacttggtgaaagatttaaatatcaatcca---gaatggatttca
aaaattgaaaaccttaatgcagctttgaatgatttcaaaaatggcaaaaataaggatttc
agcaag---gtaacacaagcaaaaagcgaccttgaaaattccattaaggatgtgatcatt
aat---caaaagataacggataaagttgacaatctcaatcaggctgtatcagagactaaa
ttaacaggcgatttcagtaaggtagagcaagccctagccgaactcaaaaacttgtca---
------------------------------------ttggatcttggaaaaaattctgat
ctacaaaaatccgttaaaaatggtgtaaatggaaccctagtcggtaat------------
------------------------------------------------------------
------------------------------------------------------------
------------------------------------------------------------
------------------------------------------------------------
---------------------------------------------gggttgtctaaagca
gaagccacaacgctcaccaaaagtttttcggacatcaggaaagaattgaacgagaaatta
tttggaaattccaataacaataataat---------------------------------
------------------------------------------------------------
------------------------------------------------------------
------------------------------------------------------------
------------------------------------------------------------
---------ggactcaaaaacaacaca---------------------------------
------------------------gagcccatttacgctcaagttaataaaaagaaagca
------------------------------------------------------------
------------------------------------------------ggacaagcaact
agccctgaagag------------------------------------------------
------------------------------------------------------------
------------------------------------------------------cccgtt
tacgctcaagttgctaaaaaggtgagtgcaaaaattgaccaactcaacgaggctacatca
gcaataaat---------------------------------------------------
------------------------------------------------------------
------------------------------------------------------------
------------------------------------------------------------
------------------------------------------------agaaaaattgac
cggattaac---------------------------------------------------
------------------------------------------------------------
------------------------------------------------------------
------------------------------------------------------------
------------------------------aaaattgcatcagcaggtaaaggagtgggc
------------------------------------------------------------
------------------------------------------------------------
---------------------------------------------ggtttcagtggagca
gggcaatcagctagccctgaa---cccatttacgctacaattgattttgatgatgcaaat
------------------------------------------------------------
------------------------------------------------------------
------------------------------------------------------------
------------------------------------------------------------
------------------------------------------------------------
------------------------------------------------------------
---------------------------------------caagcaggcttccctcttagg
agaagtgctgcagttaat---------------------------gatctcagtaaagta
gggctttcaagggagcaagaattgactcgtagaattggc---------------------
gatctcaatcaggcggtatcagaagctaaaacaggtcattttggcaacctagaacaaaag
atagatgaactcaaagattctacaaaaaagaatgctttgaagctatgggttgaaagcgcg
aaacaagtgcctactggtttgcaa---------gcgaaattggacaattacgctactaac
agccacacacgcattaatagcaatgtccaaagtggaacaatcaatgaaaaagcgatcggt
gtgctaacgcaa---aaaaaccctgagtggctcaagctcgtgaatgataagatagttgca
cataatgtgggaagcactcctttgtca---gagtatgataaaattggattcaaccaaaag
aatatgaaagattattctgattcgttcaagttttccaccaag---ttgaacaatgccgta
aaagacattaagtctagctttgtgcaatttttaaccaatacattttctacaggatct---
------tacagcttgatgaaagcaaatgcggaacatggagtcaaaaatactaatacaaaa
ggtggtttccaaaagtct------------------------------------------
>OK305
------------------------------------------------atgactaacgaa
actattgatcaaacaataacaccagatcaaacaccaaaccaaacggattttgttccgcaa
cgatttatcaataatcttcaagtagcttttatcaaagttgataacgctgtcgcttcattt
gatcctgatcaaaaaccaatcgttgataagaatgatagggataacaggcaagcttttgag
aaaatctcgcaactaagggaagaatacgccaataaagcgatcaaaaatcccaccaaaaag
aatcagtatttttcagactttatcaataagagcaatgatttgatcaacaaagacaatctc
attgctgtagattcttccgtagagagctttcggaaatttggggatcagcgttac---caa
atttttacgagttgggtgtcccttcaaaaagatccgtctaaaatcaacacccaacaaatc
cgaaattttatggaaaatatcatacaaccccctatctctgatgataaagaaaaggcggag
tttttgaggtctgccaaacaatcttttgcaggaattatcataggaaaccaaatccgatcg
gatgaaaaattcatgggcgtgttt------------------------------------
------------gatgaatctttgaaagcaaggcaagaagcagaaaaaaat---------
---gcagagcctgctggtggggattggcttgatatttttttatcatttgtgtttaac---
aaaaaacaatcttccgatctcaaagaaacgctcgatcaagagccaaggcctgattttgaa
caaaatttagccactaccaccaccgacatacaaggcttaccgcctgaagctagagatttg
cttgatgaaaggggt---aatttttttaaattc---actcttggtgatgtggagatgttg
gatgttgagggagtcgctgacaaggatcccaattacaagttcaatcaa---ttattgatc
cacaataacgctttatcttctgtgctaatggggggt---catagcaacatagaacctgaa
aaggtttcattattgtatggggataatggtggccctgaagctaggcatgattggaacgcc
accgttggttataaaaaccaacaaggcaacaatgtggccacactcattaatgcgcatctt
aataacggcagtgggttagtcatagtgggtaatgaggatgggattaaaaatcctagcttc
tatctctataaagaagatcaactcacaggtttgaaacaagcaatgagtcaagaa---gag
atccaaaacaaagtggatttcatggaatttcttgcacaaaacaacgctaaa---------
ttagataacttgagcgagaaagagaaagaaaaattccaaactgagattgaaaatttccaa
aaagaccgtaaggcttatttggatgctctagggaatgatcacattgcttttgtttctaaa
aaagacccaaaacatttagctttggttactgagtttggtaatggggaagtgagctatact
ctcaaagattatgggaaaaaacaagataaagctttagatggggagacaaaaaccactctt
caaggtagcctaaaatatgatggc---gtgatgtttgtcaattattccaatttcaaatac
acc---aacgcttccaagagtcctgataagggcgtgggcgctacgaatggc---gtttcg
catttggaagcaaat---tttagcaagatagctgtctttaatttgcctaatttaaataat
ctcgctatcactaat---catataaggcgagatttagaagataaattgtgg---gctaaa
ggattgtcctca---caagaagctaataagctcatcaaagactttttgaatagcaacaaa
gaattggttagaaaagttttaaacttcaataaagctgtagctgaagctaaaaacacaggc
aattatgatgaagtgaaaaaagctcagaaagatcttgaaaaatctctaaggaaacgagag
catttagagaaagaagtagcgaaaaaattggagagcagaaacgacaac---aaaaataga
atggaaacaaaagctcaagctaacagccaaaaagataagatttttgcgttgatcaatcaa
gaggctagtaaggaagcaagagcagccgctttcgatccgagtcttaaaggtatcaggatc
---------gaattgtctgataaacttgaaaatatcaacaagaatttgaaagactttggc
aaatcttttgatgaactcaaaaatggcaaaaataatgatttcagcaagacagaagaaacg
ctaaaagcccttaaagactcggtggaagatttaggcatcaatcca---gaatggatttca
aaaattgaaaaccttaatgcagctttgaatgatttcaaaaatggcaaaaataaggatttc
agcaag---gtaacacaagcaaaaagcgaccttgaaaattccattaaggatgtgatcatt
aat---caaaagataacggataaagttgacaatctcaatcaggctgtatcagagactaaa
ttaacaggcgatttcagtaaggtagagcaagccctagccgaactcaaaaacttgtca---
------------------------------------ttggatcttggaaaaaattctgat
ctacaaaaatccgttaaaaatggtgtaaatggaaccctagtcggtaat------------
------------------------------------------------------------
------------------------------------------------------------
------------------------------------------------------------
------------------------------------------------------------
---------------------------------------------gggttgtctaaaaca
gaagccacaacgctcaccaaaaatttttcggatatcaggaaagaattgaacgagaaatta
tttggaaattccaataacaataataat---------------------------------
------------------------------------------------------------
------------------------------------------------------------
------------------------------------------------------------
------------------------------------------------------------
---------ggactcaaaaacaacaca---------------------------------
------------------------gagcccatttatgctcaagttaataaaaagaaaaca
------------------------------------------------------------
------------------------------------------------ggacaagcaact
agccctgaagag------------------------------------------------
------------------------------------------------------------
------------------------------------------------------cccatt
tacgctcaagttgctaaaaaggtgagtgcaaaaattgaccaactcaacgaagctacatca
gcaataaat---------------------------------------------------
------------------------------------------------------------
------------------------------------------------------------
------------------------------------------------------------
------------------------------------------------agaaaaattgac
cggattaac---------------------------------------------------
------------------------------------------------------------
------------------------------------------------------------
------------------------------------------------------------
------------------------------aaaattgcatcagcaggtaaaggagtgggc
------------------------------------------------------------
------------------------------------------------------------
---------------------------------------------ggtttcagtggagca
gggcgatcagctagccctgaa---cccatttacgctacaattgattttgatgaggcaaat
------------------------------------------------------------
------------------------------------------------------------
------------------------------------------------------------
------------------------------------------------------------
------------------------------------------------------------
------------------------------------------------------------
---------------------------------------caagcaggtttccctttgaga
agaagtgctgcagttaat---------------------------gatctcagtaaagta
gggctttcaagggaacaagaattgactcgtagaattggc---------------------
gatctcaatcaggcggtatcagaagctaaaacaggtcgttttggcaacctagaacaaaag
atagatgaactcaaagattctacgaaaaagaatgctttgaagttatgggttgaaagcgcg
aaacaagtgcctattggtttgcaa---------gcgaaattggacaattacgctactaac
agccacacacgcattaatagcaatgtccaaagtggaacaatcaatgaaaaagcgaccggc
atgctgacgcaa---aaaaaccctgagtggctcaagctcgtgaataataagatagttgca
cataatgtgggaagcgctcatttgtca---gagtatgataaaattggattcaaccaaaag
aatatgaaagattattctgattcgttcaagttttccaccaag---ttgaacaacgccgta
aaagacattaagtctagctttgtgcaatttttaaccaatacattttctacaggatct---
------tacagcttgatgaaagcaaatgcggaacatggcgtcaaaaatactaatacaaaa
ggtggtttccaaaaatct------------------------------------------
>OK158
------------------------------------------------atggctaacgaa
actattgatcaaacaataacaccagatcaaaca------------gattttgttccgcaa
cgatttatcaataatcttcaagtagcttttatcaaagttgataatgctgtcgcttcattt
gatcccgatcaaaaaccaatcgttgataagaatgatagggataacaggcaagcttttgag
aaaatctcgcaactaagggaagaatacgccaataaagcgatcaaaaatcctaccaaaaag
aatcagtatttttcagactttatcaataagagcaatgatttgatcaacaaagacaatctt
attgctgtagattcttccgtagagagctttcggaaatttggggatcagcgttac---caa
atttttacgagttgggtgtcccttcaaaaagatccgtctaaaatcaacacccaacaaatc
cgaaattttatggaaaatatcatacaaccccctatctttgatgataaagaaaaagcggag
tttctgaggtctgccaaacaatcttttgcaggaattatcatagggaatcaaatccgatcg
gatgaaaaattcatgggcgtgttt------------------------------------
------------gatgaatctttgaaagcaaggcaagaagcagaaaaaaat---------
---gcagagcctgctggtggggattggcttgatatttttttatcatttgtgtttaac---
aaaaaacaatcttccgatctcaaagaaacgctcaatcaagagccaaggcctgattttgaa
caaaatatagccactaccaccaccgacatacaaggcttaccgcctgaagctagagatttg
cttgatgaaaggggt---aatttttttaaattc---actcttggtgatgtggagatgttg
gatgttgagggagtcgctgacaaggatcctaattacaagttcaatcaa---ttattgatc
cacaataacgctctatcttctgtgctaatggggggt---catagtaacatagaacctgaa
aaagtttcattattgtatggggacaatggtggtcctgaagctaggcatgattggaacgcc
accgttggttataaaaaccaacaaggtaacaatgtggccacactcattaatgtgcatctt
aataacggcagtgggttagtcatagcgggtaatgaaaatgggattaaaaaccctagcttc
tatctctataaagaagatcaactcacaggtttgaaacaagcgttgagtcaagaa---gag
atccaaaacaaagtggatttcatggaatttcttgcgcaaaacaacgctaaa---------
ttagacaacttgagcgagaaagagaaagaaaaattccaaactgagattgaatatttccaa
aaagaccgtaaggcttatttagacgctctagggaatgatcacattgcttttgtttctaaa
aaagacccaaaacatttagctttggttactgagtttggtaatggggaagtgagctatact
ctcaaagattatgggaaaaaacaagataaagctttagatggggagacaaaaaccactctt
caaggtagcctaaaatatgatggc---gtgatgtttgtcaattattctaatttcaaatac
acc---aacgcttccaagagtcctgataagggcgtgggcgctacgaatggc---gtttcc
catttggaagcaaat---tttagcaaggtagctgtctttaatttgcctaatttaaataat
ctcgctatcactaat---tatataaggcgagatttagaagataaattgtgg---gctaaa
ggattgtcctca---caagaagctaataagctcatcaaagactttttgaacagcaacaaa
gaattgcttggaaaagtttcaaacttcaataaagctgtagctgaagctaaaaacacaggc
aattatgacgaagtgaaaaaggctcagaaagatcttgaaaaatctctaaggaaacgagag
catttagagaaagaagtagcgaaaaaattggagagcagaaacgacagc---aaaaataga
atggaagcaaaagctcaagctaacagccaaaaagataagatttttatgttgatcaatcaa
gaggctagtaaggaagcaagagcggctgctttcgatccgaatcttaaaggcatcaggaac
---------gaattgtctgataaacttgaaaatatcaacaagaatttgaaagactttggc
aaatcttttgatgaactcaaaaatggcaaaaataatgatttcaacaaggcagaagaaacg
ctaaaagcccttaaagactcggtgaaagatttaggtatcaatcca---gaatggatttca
aaaattgaaaaccttaatgcagctttgaatgatttcaaaaatggcaaaaataaggatttc
agcaag---gtaacacaagcaaaaagcgaccttgaaaattccattaaggatgtgatcatt
aat---caaaagataacggataaagttgacaatctcaatcaggctgtatcagagactaaa
ttaacaggcgatttcagtaaggtagagcaagccctagccgaactcaaaaacttgtca---
------------------------------------ttggatcttggaaaaaattctgat
ctacaaaaatccgttaaaaatggtgtaaatggaaccctagtcggtaat------------
------------------------------------------------------------
------------------------------------------------------------
------------------------------------------------------------
------------------------------------------------------------
---------------------------------------------gggttgtctaaaaca
gaagccacaacgctcaccaaaaatttttcggacatcaggaaagaattgaacgagaaatta
tttggaaattccaataacaataataat---------------------------------
------------------------------------------------------------
------------------------------------------------------------
------------------------------------------------------------
------------------------------------------------------------
---------ggactcaaaaacagcaca---------------------------------
------------------------gagcctatttacgctaaagttaataaaaagaaaaca
------------------------------------------------------------
------------------------------------------------ggacaagcagct
agccctgaagag------------------------------------------------
------------------------------------------------------------
------------------------------------------------------cctatt
tacgctcaagttgctaaaaaggtgagtgcaaaaattgaccaactcaacgaagctacatca
gcaataaat---------------------------------------------------
------------------------------------------------------------
------------------------------------------------------------
------------------------------------------------------------
------------------------------------------------agaaaaattgac
cggattaac---------------------------------------------------
------------------------------------------------------------
------------------------------------------------------------
------------------------------------------------------------
------------------------------aaaattgcatcagcaggtaaaggagtgggc
------------------------------------------------------------
------------------------------------------------------------
---------------------------------------------ggtttcagtggagca
aggcaatcagctagccctgaa---cccatttacgctacaattgattttgatgaggcaaat
------------------------------------------------------------
[truncated: 396,204 more chars]
