# Supplementary material for: Evolution of cagA Oncogene of Helicobacter pylori through Recombination
Source: PLoS One. 2011 Aug 11;6(8):e23499. doi: 10.1371/journal.pone.0023499 (PMC3154945; doi:10.1371/journal.pone.0023499)
Supplement: Table S1 — Sequence types of CagA with a recombination process proposed for their formation. (XLS) [file pone.0023499.s006.xls]

## Sheet: Table S1
Table S1 Sequence types of CagA with a recombination process proposed for their formation.
			Accession number			Sequence used for	EPIYA/EPIYA sequencesb
Classification	Strains	Country	Nucleotide	Amino acid	CagA typea	short homology	Nucleotide sequence							Amino acid sequence
(A) Majority type
	Du23:2	Sweden	AY330644	AAR03970	ABCC		gaacccatttatgct	gaacccatttatgct	gaacccatttatgct					epiya	epiya	epiya
	Ca52	Sweden	AY330637	AAR03881	ABCC		gaacccatttatgct	gaacccatttacgct	gaacccatttacgct					epiya	epiya	epiya
	OSC42B	India: West Bengal	EU089775	ABY49158	ABCC		gaacccatttacgct	gaacccatttacgct	gaacccatttacgct					epiya	epiya	epiya
	OSC40A	India: West Bengal	EU089774	ABY49157	ABCC		gaacccatttacgct	gagcccatttacgct	gaacccatttacgct					epiya	epiya	epiya
	SAN10	India: West Bengal	EU089770	ABY49153	ABCC		gaacccatttatgct	gagcccatttacgct	gaacccatttacgct					epiya	epiya	epiya
	I-109	India: West Bengal	EU089768	ABY49151	ABCC		gaacccatttatgct	gaacccatttatact	gaacccatttatgct					epiya	epiyt	epiya
	PCR144ii	India: West Bengal	EU089765	ABY49148	ABCC		gaacccatttatgct	gaacccatttacgct	gaacccatttatgct					epiya	epiya	epiya
	PCR29i	India: West Bengal	EU089761	ABY49144	ABCC		gaacccatttacgct	gaacccatttactct	gaacccatttacgct					epiya	epiys	epiya
	BSC-8A	India: West Bengal	EU089759	ABY49142	ABCC		gaacccatttatgct	gaacccatttacgct	gaacccatttatgct					epiya	epiya	epiya
	BSC-5A	India: West Bengal	EU089758	ABY49141	ABCC		gaacccatttacgct	gaacccatttacgct	gaacccatttatgct					epiya	epiya	epiya
	BSC-3B	India: West Bengal	EU089757	ABY49140	ABCC		gaacccatttacgct	gaacccatttatact	gaacccatttacgct					epiya	epiyt	epiya
	PD682	Italy	EF450167	ABO33895	ABCC		gaacccatttatgct	gaacccatttacact	gaacccatttacgct					epiya	epiyt	epiya
	PD638	Italy	EF450166	ABO33894	ABCC		gaacccatttatgct	gaacccatttacgct	gaacccatttatgct					epiya	epiya	epiya
	PD636	Italy	EF450165	ABO33893	ABCC		gaacccatttatgct	gaacccatttacgct	gaacccatttatgct					epiya	epiya	epiya
	PD634	Italy	EF450164	ABO33892	ABCC		gaacccatttatgct	gaacccatttatgct	gaacccatttatgct					epiya	epiya	epiya
	PD521	Italy	EF450163	ABO33891	ABCC		gaacccatttatgct	gaacccatttacgct	gaacccatttatgct					epiya	epiya	epiya
	PD308	Italy	EF450162	ABO33890	ABCC		gaacccatttatgct	gaacccatttacgct	gaacccatttatgct					epiya	epiya	epiya
	PD488	Italy	EF450161	ABO33889	ABCC		gaacccatttatgct	gaacccatttatact	gaacccatttatgct					epiya	epiyt	epiya
	PD537	Italy	EF450160	ABO33888	ABCC		gaacccatttatgct	gaacccatttacgct	gaacccatctatgct					epiya	epiya	epiya
	PD501	Italy	EF450159	ABO33887	ABCC		gaacccatttatgct	gaacccatttacgct	gaacccatttatgct					epiya	epiya	epiya
	PD348	Italy	EF450157	ABO33885	ABCC		gaacccatttatgct	gaacccatttacgct	gaacccatttatgct					epiya	epiya	epiya
	PD492	Italy	EF450156	ABO33884	ABCC		gaacccatttatgct	gaacccatttacgct	gaacccatttatgct					epiya	epiya	epiya
	PD94	Italy	EF450154	ABO33882	ABCC		gaacccatttatgct	gaacccatttatact	gaacccatttacgct					epiya	epiyt	epiya
	PD6481K	Italy	EF450153	ABO33881	ABCC		gaacccatttacgct	gaatccatttacgct	gaacccatttacgct					epiya	esiya	epiya
	PD3085K	Italy	EF450150	ABO33878	ABCC		gaacccatttatgct	gaacccatttacgct	gaacccatttatgct					epiya	epiya	epiya
	PD2968K_1	Italy	EF450148	ABO33876	ABCC		gaacccatttatgct	gaacccatttacgct	gaacccatttatgct					epiya	epiya	epiya
	PD3497K_1	Italy	EF450145	ABO33873	ABCC		gaacccatttatgct	gagtccatttacgct	gaacccatttatgct					epiya	esiya	epiya
	PD4123K	Italy	EF450143	ABO33871	ABCC		gaacccatttatgct	gaacccatttacgct	gaacccatttatgct					epiya	epiya	epiya
	PD3202K	Italy	EF450142	ABO33870	ABCC		gaacccatttatgct	gaacccatttacgct	gaacccatttatgct					epiya	epiya	epiya
	PD5670K	Italy	EF450140	ABO33868	ABCC		gaacccatttatgct	gaatccatttacgct	gaacccatttatgct					epiya	esiya	epiya
	PD5951K_1	Italy	EF450138	ABO33866	ABCC		gaacccatttatgct	gaacccatttacgct	gaacccatttatgct					epiya	epiya	epiya
	PD5305K	Italy	EF450137	ABO33865	ABCC		gaacccatttatgct	gaacccatttacgct	gaacccatttatgct					epiya	epiya	epiya
	PD4086K	Italy	EF450136	ABO33864	ABCC		gaacccatttatgct	gaacccatttacgct	gaacccatttatgct					epiya	epiya	epiya
	307G	Turkey	GU132849	ACY69671	ABCC		gaacccatttatgct	gaacccatttatgct	gaacccatttacgct					epiya	epiya	epiya
	144G	Turkey	GU132848	ACY69670	ABCC		gaacccatttatgct	gaacccatttacgct	gaacccatttatgct					epiya	epiya	epiya
	216G	Turkey	GQ899171	ACX71747	ABCC		gaacccatttatgct	gaacccatttacgct	gaacccatttatgct					epiya	epiya	epiya
	96G	Turkey	GQ899170	ACX71746	ABCC		gaacccatttatgct	gaacccatttacgct	gaacccatttatgct					epiya	epiya	epiya
	M49	Colombia	EU938380	ACL14413	ABCC		gaacccatttatgct	gaacccatttatact	gaacccatttatgct					epiya	epiyt	epiya
	M28	Colombia	EU938379	ACL14412	ABCC		gaacccatttatgct	gaacccatttacgct	gaacccatttatgct					epiya	epiya	epiya
	M3	Colombia	EU938376	ACL14409	ABCC		gaacccatttatgct	gaacccatttatgct	gaacccatttatgct					epiya	epiya	epiya
	HPI-14	Iran	FJ849792	ACP43314	ABCC		gaacccatttatgct	gaacccatttacgct	gaacccatttatgct					epiya	epiya	epiya
	HPI-13	Iran	FJ849791	ACP43313	ABCC		gaacccatttatgct	gaacccatttacgct	gaacccatttatgct					epiya	epiya	epiya
	HPI-9	Iran	FJ849787	ACP43309	ABCC		gaacccatttatgct	gaacccatttacgct	gaacccatttatgct					epiya	epiya	epiya
	HPI-8	Iran	FJ849786	ACP43308	ABCC		gaacccatttatgct	gaacccatttacgct	gaacccatttatgct					epiya	epiya	epiya
	HPI-7	Iran	FJ849785	ACP43307	ABCC		gaacccatttatgct	gaacccatttatact	gaacccatttacgct					epiya	epiyt	epiya
	HPI-6	Iran	FJ849784	ACP43306	ABCC		gaacccatttatgct	gaacccatttacgct	gaacccatttatgct					epiya	epiya	epiya
	HPI-5	Iran	FJ849783	ACP43305	ABCC		gaacccatttatgct	gaacccatttatgct	gaacccatttatgct					epiya	epiya	epiya
	HPI-4	Iran	FJ849782	ACP43304	ABCC		gaacccatttatgct	gaacccatttacgct	gaacccatctatgct					epiya	epiya	epiya
	HPI-3	Iran	FJ849781	ACP43303	ABCC		gaacccatttatgct	gaacccatttacgct	gaacccatttatgct					epiya	epiya	epiya
	HPI-2	Iran	FJ849780	ACP43302	ABCC		gaacccatttatgct	gaacccatttacgct	gaacccatttatgct					epiya	epiya	epiya
	HPI-1	Iran	FJ849779	ACP43301	ABCC		gaacccatttatgct	gaacccatttacgct	gaacccatttatgct					epiya	epiya	epiya
	ATCC43579	Japan	AB015414	BAB20924	ABCC		gaacccatttatgct	gaacccatttacact	gaacccatttatgct					epiya	epiyt	epiya
	India91	India	AF222808	AAF35341	ABCC		gaacccatttatgct	gaacccatttacgct	gaacccatttacgct					epiya	epiya	epiya
	Ca73	Sweden	AY330639	AAR03909	ABCC		gaacccatttatgct	gaacccatttacgct	gaacccatttacgct					epiya	epiya	epiya
	NCTC 11639	Japan	DQ141575	ACS34715	ABCC		gaacccatttatgct	gaacccatttatact	gaacccatttacgct					epiya	epiyt	epiya
	CR59	Costa Rica	AF289430	AAG09912	ABCC		gaacccatttatgct	gaacccatttatgct	gaacccatttatgct					epiya	epiya	epiya
	CR58	Costa Rica	AF289429	AAG09911	ABCC		gaacccatttatgct	gaacccatttatact	gaacccatttatgct					epiya	epiyt	epiya
	CR57	Costa Rica	AF289428	AAG09910	ABCC		gaacccatttatgct	gaacccatttatgct	gaacccatttatgct					epiya	epiya	epiya
	CR56	Costa Rica	AF289427	AAG09909	ABCC		gaacccatttatgct	gaacccatttacgct	gaacccatttatgct					epiya	epiya	epiya
	CR54	Costa Rica	AF289425	AAG09907	ABCC		gaacccatttatgct	gaacccatttatgct	gaacccatttatgct					epiya	epiya	epiya
	CR53	Costa Rica	AF289424	AAG09906	ABCC		gaacccatttatgct	gaacccatttacgct	gaacccatttatgct					epiya	epiya	epiya
	CR42	Costa Rica	AF289417	AAG09899	ABCC		gaacccatttatgct	gaacccatttacgct	gaacccatttatgct					epiya	epiya	epiya
	CR35	Costa Rica	AF289415	AAG09897	ABCC		gaacccatttatgct	gaacccatttatgct	gaacccatttatgct					epiya	epiya	epiya
	CR29	Costa Rica	AF289414	AAG09896	ABCC		gaacccatttatgct	gaacccatttatgct	gaacccatttatgct					epiya	epiya	epiya
	CR22	Costa Rica	AF289412	AAG09894	ABCC		gaacccatttatgct	gaacccatttacgct	gaacccatttatgct					epiya	epiya	epiya
	CR21	Costa Rica	AF289411	AAG09893	ABCC		gaacccatttacgct	gagcccatttacgct	gaacccatttatgct					epiya	epiya	epiya
	CR20	Costa Rica	AF289410	AAG09892	ABCC		gaacccatttatgct	gaacccatttatact	gaacccatttatgct					epiya	epiyt	epiya
	CR19	Costa Rica	AF289409	AAG09891	ABCC		gaacccatttatgct	gaacccatttacgct	gaacccatttatgct					epiya	epiya	epiya
	CR12	Costa Rica	AF289407	AAG09889	ABCC		gaacccatttatgct	gaacccatttacgct	gaacccatttatgct					epiya	epiya	epiya
	CR9	Costa Rica	AF289406	AAG09888	ABCC		gaacccatttatgct	gaacccatttatgct	gaacccatttatgct					epiya	epiya	epiya
	CR7	Costa Rica	AF289404	AAG09886	ABCC		gaacccatttatgct	gaacccatttacgct	gaacccatttatgct					epiya	epiya	epiya
	CR6	Costa Rica	AF289403	AAG09885	ABCC		gaacccatttatgct	gaacccatttacgct	gaacccatttatgct					epiya	epiya	epiya
	CR2	Costa Rica	AF289400	AAG09882	ABCC		gaacccatttatgct	gaacccatttacgct	gaacccatttatgct					epiya	epiya	epiya
	P310	Germany	DQ011620	AAY18598	ABCC		gaacccatttatgct	gaacccatttacgct	gaacccatttatgct					epiya	epiya	epiya
	G2048A	Greece	FN562025	CBH29722	ABCC		gaacccatttacgct	gaacccatttacgct	gaacccatttatgct					epiya	epiya	epiya
	G2041A	Greece	FN562024	CBH29721	ABCC		gaacccatttatgct	gaacccatttacgct	gaacccatttatgct					epiya	epiya	epiya
	G2038F	Greece	FN562023	CBH29720	ABCC		gaacccatttatgct	gaacccatttacgct	gaacccatttatgct					epiya	epiya	epiya
	G2037A	Greece	FN562022	CBH29719	ABCC		gaacccatttatgct	gaacccatttacact	gaacccatttatgct					epiya	epiyt	epiya
	G2034A	Greece	FN562021	CBH29718	ABCC		gaacccatttatgct	gaacccatttacgct	gaacccatttatgct					epiya	epiya	epiya
	G2030A	Greece	FN562020	CBH29717	ABCC		gaacccatttatgct	gaacccatttacgct	gaacccatttatgct					epiya	epiya	epiya
	G2026F	Greece	FN562019	CBH29716	ABCC		gaacccatttatgct	gaacccatttatgct	gaacccatttatgct					epiya	epiya	epiya
	G2024A	Greece	FN562017	CBH29714	ABCC		gaacccatttatgct	gaacccatttatgct	gaacccatttatgct					epiya	epiya	epiya
	G2023F	Greece	FN562016	CBH29713	ABCC		gaacccatttatgct	gaacccatttatgct	gaacccatttatgct					epiya	epiya	epiya
	G2012F	Greece	FN562015	CBH29712	ABCC		gaacccatttatgct	gaacccatttacgct	gaacccatttatgct					epiya	epiya	epiya
	G1073F	Greece	FN562012	CBH29709	ABCC		gaacccatttatgct	gaacccatttatact	gaacccatttatgct					epiya	epiyt	epiya
	G1059A	Greece	FN562009	CBH29706	ABCC		gaacccatttatgct	gaacccatttatact	gaacccatttatgct					epiya	epiyt	epiya
	G1058F	Greece	FN562008	CBH29705	ABCC		gaacccatttatgct	gaacccatttacgct	gaacccatttatgct					epiya	epiya	epiya
	G1051A	Greece	FN562006	CBH29703	ABCC		gaacccatttatgct	gaacccatttatact	gaacccatttatgct					epiya	epiyt	epiya
	G1050F	Greece	FN562005	CBH29702	ABCC		gaacccatttatgct	gaacccatttacgct	gaacccatttatgct					epiya	epiya	epiya
	G1048A	Greece	FN562002	CBH29699	ABCC		gaacccatttatgct	gaacccatttacgct	gaacccatttatgct					epiya	epiya	epiya
	G1045A	Greece	FN562000	CBH29697	ABCC		gaacccatttatgct	gaacccatttacgct	gaacccatttatgct					epiya	epiya	epiya
	G1042A	Greece	FN561998	CBH29695	ABCC		gaacccatttatgct	gaacccatttacgct	gaacccatttatgct					epiya	epiya	epiya
	G1040F	Greece	FN561997	CBH29694	ABCC		gaacccatttatgct	gaacccatttacgct	gaacccatttatgct					epiya	epiya	epiya
	G1038A	Greece	FN561996	CBH29693	ABCC		gaacccatttatgct	gaacccatttacgct	gaacccatttatgct					epiya	epiya	epiya
	G1037F	Greece	FN561995	CBH29692	ABCC		gaacccatttacgct	gagcccatttacgct	gaacccatttatgct					epiya	epiya	epiya
	G1034F	Greece	FN561994	CBH29691	ABCC		gaacccatttatgct	gaacccatttatact	gaacccatttatgct					epiya	epiyt	epiya
	G1032F	Greece	FN561993	CBH29690	ABCC		gaacccatttatgct	gaacccatttacgct	gaacccatttacgct					epiya	epiya	epiya
	G1031A	Greece	FN561992	CBH29689	ABCC		gaacccatttacgct	gagcccatttacgct	gaacccatttatgct					epiya	epiya	epiya
	G1028A	Greece	FN561991	CBH29688	ABCC		gaacccatttatgct	gaacccatttacact	gaacccatttatgct					epiya	epiyt	epiya
	G1020A	Greece	FN561988	CBH29685	ABCC		gaacccatttatgct	gaacccatttacgct	gaacccatttacgct					epiya	epiya	epiya
	G1019F	Greece	FN561987	CBH29684	ABCC		gaacccatttatgct	gaacccatttacgct	gaacccatttacgct					epiya	epiya	epiya
	G1017A	Greece	FN561986	CBH29683	ABCC		gaacccatttatgct	gaacccatttacact	gaacccatttatgct					epiya	epiyt	epiya
	G1013F	Greece	FN561985	CBH29682	ABCC		gaacccatttatgct	gagcccatttacgct	gaacccatttatgct					epiya	epiya	epiya
	G1009F	Greece	FN561984	CBH29681	ABCC		gaacccatttatgct	gaacccatttacgct	gaacccatctatgct					epiya	epiya	epiya
	G1006A	Greece	FN561982	CBH29679	ABCC		gaacccatttatgct	gaacccatttacgct	gaacccatttatgct					epiya	epiya	epiya
	G1005F	Greece	FN561981	CBH29678	ABCC		gaacccatttatgct	gaacccatttacgct	gaacccatctatgct					epiya	epiya	epiya
	G1004A	Greece	FN561980	CBH29677	ABCC		gaacccatttatgct	gaacccatttacgct	gaacccatttacgct					epiya	epiya	epiya
	G1001A	Greece	FN561979	CBH29676	ABCC		gaacccatttatgct	gaacccatttatact	gaacccatttacgct					epiya	epiyt	epiya
	SS1	Australia	AJ239731	AAF63759	ABCC		gaacccatttacgct	gagcccatttacgct	gaacccatttatgct					epiya	epiya	epiya
	356W (GU)	Turkey	GQ899173	ACX71749	ABCC		gaacccatttatgct	gaacccatttacgct	gaacccatttatgct					epiya	epiya	epiya
	Alaska12	USA	AB056962	BAB87434	ABCC		gaacccatttatgct	gaacccatttacgct	gaacccatttatgct					epiya	epiya	epiya
	Alaska15	USA	AB056964	BAB87436	ABCC		gaaccaatttatgct	gaacccatttatgct	gaacccatttatgct					epiya	epiya	epiya
	Alaska17	USA	AB056966	BAB87438	ABCC		gaacccatttatgct	gaacccatttacgct	gaacccatttacgct					epiya	epiya	epiya
	USA2791	USA	AB056995	BAB87466	ABCC		gaacccatttatgct	gaacccatttatact	gaacccatttacgct					epiya	epiyt	epiya
	Kazak3	Kazakhstan	AB056993	BAB87465	ABCC		gaacccatttacgct	gaacccatttacgct	gaacccatttacgct					epiya	epiya	epiya
	Kazak1	Kazakhstan	AB056991	BAB87463	ABCC		gaacccatttatgct	gaacccatttacgct	gaacccatttacgct					epiya	epiya	epiya
	USA35	USA	AB056990	BAB87462	ABCC		gaacccatttatgct	gaacccatttacgct	gaacccatttatgct					epiya	epiya	epiya
	Italy329	Italy	AB056989	BAB87461	ABCC		gaacccatttatgct	gaacccatttacgct	gaacccatttatgct					epiya	epiya	epiya
	Colombia69	Colombia	AB056985	BAB87457	ABCC		gaacccatttatgct	gaacccatttatact	gaacccatttatgct					epiya	epiyt	epiya
	ColombiaNA2012	Colombia	AB056983	BAB87455	ABCC		gaacccatttatgct	gaacccatttatact	gaacccatttatgct					epiya	epiyt	epiya
	ColombiaNA1987	Colombia	AB056980	BAB87452	ABCC		gaacccatttatgct	gaacccatttatgct	gaacccatttatgct					epiya	epiya	epiya
	ColombiaNA1770	Colombia	AB056979	BAB87451	ABCC		gaacccatttatgct	gaacccatttatact	gaacccatttatgct					epiya	epiyt	epiya
	ColombiaNA1693	Colombia	AB056973	BAB87445	ABCC		gaacccatttatgct	gaacccatttacgct	gaacccatttatgct					epiya	epiya	epiya
	Arizona1	USA	AB056969	BAB87441	ABCC		gaacccatttatgct	gaacccatttatgct	gaacccatttatgct					epiya	epiya	epiya
	Alaska18	USA	AB056967	BAB87439	ABCC		gaacccatttatgct	gaacccatttacgct	gaacccatttacgct					epiya	epiya	epiya
	Alaska16	USA	AB056965	BAB87437	ABCC		gaaccaatttatgct	gaacccatttatgct	gaacccatttacgct					epiya	epiya	epiya
	Alaska13	USA	AB056963	BAB87435	ABCC		gaacccatttatgct	gaacccatttatact	gaacccatttatgct					epiya	epiyt	epiya
	Alaska6	USA	AB056960	BAB87432	ABCC		gaacccatttatgct	gaacccatttatact	gaacccatttacgct					epiya	epiyt	epiya
	Alaska1	USA	AB056959	BAB87431	ABCC		gaacccatttatgct	gaacccatttatact	gaacccatttatgct					epiya	epiyt	epiya
	Thailand8W	Thailand	AB056956	BAB87428	ABCC		gaacccatttacgct	gaacccatttacgct	gaacccatttatgct					epiya	epiya	epiya
	Thailand7W	Thailand	AB056955	BAB87427	ABCC		gaacccatttacgct	gaacccatttatgct	gaacccatttacgct					epiya	epiya	epiya
	patient #10-260707	Russia: St. Petersburg	FJ428215	ACR15106	ABCC		gaacccatttatgct	gagcccatttatgat	gaacccatttacgct					epiya	epiyd	epiya
	K198	South Korea	FJ458150	ACK37329	ABCC		gaacccatttatgct	gaacccatttatact	gaacccatttacgct					epiya	epiyt	epiya
	K115	South Korea	FJ458135	ACK37314	ABCC		gaacccatttatgct	gaacccatttatact	gaacccatttacgct					epiya	epiyt	epiya
	K70	South Korea	FJ458130	ACK37309	ABCC		gaacccatttatgct	gaacccatttatact	gaacccatttacgct					epiya	epiyt	epiya
	OK155	Japan: Okinawa	AB190943	BAD51753	ABCC		gaacccatttatgct	gagtccatttatact	gaacccatttacgct					epiya	esiyt	epiya
	Hpcnic-16	Cuba	EU444061	ACC95389	ABCC		gaacccatttatgcc	gaacccatttatgct	gaacccatctatgct					epiya	epiya	epiya
	Hpcnic-15	Cuba	EU444060	ACC95388	ABCC		gaacccatttatgct	gaacccatttatact	gaacccatttatgct					epiya	epiyt	epiya
	Co5007	Colombia	EU251000	ABX39015	ABCC		gaacccatttatgct	gaacccatttatact	gaacccatttatgct					epiya	epiyt	epiya
	Co5034	Colombia	EU250997	ABX39012	ABCC		gaacccatttatgct	gaacccatttatgct	gaacccatttatgct					epiya	epiya	epiya
	Co5017	Colombia	EU250993	ABX39008	ABCC		gaacccatttatgct	gaacccatttatact	gaacccatttatgct					epiya	epiyt	epiya
	Co5004	Colombia	EU250991	ABX39006	ABCC		gaacccatttatgct	gaacccatttatact	gaacccatttatgct					epiya	epiyt	epiya
	Co5001	Colombia	EU250990	ABX39005	ABCC		gaacccatttacgct	gaacccatttatact	gaacccatttatgct					epiya	epiyt	epiya
	patient #12-260707	Russia: St. Petersburg	GQ892188	ACX37408	ABCC		gaacccatttacgct	gaacccatttacgct	gaacccatttacgct					epiya	epiya	epiya
	97551	Ireland	AF427099	AAL28092	ABCC		gaacccatttatgct	gaacccatttatact	gaacccatttacgct					epiya	epiyt	epiya
	patient #03-288	Japan: Oita	AB354393	BAG06837	ABCC		gaacccatttatgct	gagtccatttatact	gaacccatttacgct					epiya	esiyt	epiya
	patient #04-362	Japan: Oita	AB354392	BAG06836	ABCC		gaacccatttatgct	gagtccatttatact	gaacccatttacgct					epiya	esiyt	epiya
	patient #04-302	Japan: Oita	AB354391	BAG06835	ABCC		gaacccatttacgct	gagcccatttacgct	gaacccatttatgct					epiya	epiya	epiya
	alcag7-7	Greece	AM295790	CAL29808	ABCC		gaacccatttatgct	gaacccatttacgct	gaacccatttatgct					epiya	epiya	epiya
	eva21	Greece	AM295788	CAL29806	ABCC		gaacccatttatgct	gaacccatttatgct	gaacccatttatgct					epiya	epiya	epiya
	eva12-2-4	Greece	AM295787	CAL29805	ABCC		gaacccatttatgct	gaacccatttatact	gaacccatttatgct					epiya	epiyt	epiya
	alcag115	Greece	AM292599	CAL23523	ABCC		gaacccatttacgct	gaacccgtttacgct	gaacccatttatgct					epiya	epvya	epiya
	alcag76	Greece	AM292598	CAL23522	ABCC		gaacccatttatgct	gaacccatttatact	gaacccatttatgct					epiya	epiyt	epiya
	eva9-2-1	Greece	AM292597	CAL23521	ABCC		gaacccatttatgct	gaacccatttacgct	gaacccatttatgct					epiya	epiya	epiya
	Hp92	Greece	AM292595	CAL23519	ABCC		gaacccatttatgct	gaacccatttacgct	gaacccatttatgct					epiya	epiya	epiya
	Hp77-5	Greece	AM292593	CAL23517	ABCC		gaacccatttatgct	gaacccatttacgct	gaacccatttatgct					epiya	epiya	epiya
	Hp35	Greece	AM292590	CAL23514	ABCC		gaacccatttatgct	gaacccatttacgct	gaacccatttatgct					epiya	epiya	epiya
	Hp45	Greece	AM292589	CAL23513	ABCC		gaacccatttatgct	gaacccatttacgct	gaacccatttatgct					epiya	epiya	epiya
	Hp64	Greece	AM292587	CAL23511	ABCC		gaacccatttatgct	gaaccaatttacgct	gaacccatctatgct					epiya	epiya	epiya
	Hp43	Greece	AM292586	CAL23510	ABCC		gaacccatttatgct	gaacccatttacgct	gagccaagatatgct					epiya	epiya	eprya
	Hp30	Greece	AM292585	CAL23509	ABCC		gaacccatttatgct	gaacccatttacact	gaacccatttatgct					epiya	epiyt	epiya
	Hp6	Greece	AM292584	CAL23508	ABCC		gaacccatttatgct	gaacccatttacgct	gaacccatttatgct					epiya	epiya	epiya
	Hp82	Greece	AM292583	CAL23507	ABCC		gaacccatttatgct	gaacccatttatgct	gaacccatttatgct					epiya	epiya	epiya
	Hp89	Greece	AM292582	CAL23506	ABCC		gaacccatttatgct	gaacccatttacgct	gaacccatttacgct					epiya	epiya	epiya
	Hp5	Greece	AM292581	CAL23505	ABCC		gaacccatttatgct	gaacccatttacgct	gaacccatttatgct					epiya	epiya	epiya
	Hp75	Greece	AM292580	CAL23504	ABCC		gaacccatttatgct	gaacccatttacact	gaacccatttatgct					epiya	epiyt	epiya
	Hp94	Greece	AM292579	CAL23503	ABCC		gaacccatttatgct	gaacccatttacgct	gaacccatttatgct					epiya	epiya	epiya
	alcag40-2	Greece	AM292577	CAL23501	ABCC		gaacccatttatgct	gaacccatttatact	gaacccatttatgct					epiya	epiyt	epiya
	Hp97	Greece	AM292576	CAL23500	ABCC		gaacccatttatgct	gaacccatttacgct	gaacccatttatgct					epiya	epiya	epiya
	Hp90	Greece	AM292575	CAL23499	ABCC		gaacccatttatgct	gaacccatttacact	gaacccatttatgct					epiya	epiyt	epiya
	Hp88	Greece	AM292574	CAL23498	ABCC		gaacccatttatgct	gaacccatttacgct	gaacccatttatgct					epiya	epiya	epiya
	Hp83	Greece	AM292573	CAL23497	ABCC		gaacccatttatgct	gaacccatttacgct	gaacccatttatgct					epiya	epiya	epiya
	Hp81	Greece	AM292572	CAL23496	ABCC		gaacccatttatgct	gaacccatttacgct	gaacccatttatgct					epiya	epiya	epiya
	Hp80	Greece	AM292571	CAL23495	ABCC		gaacccatttatgct	gaacccatttatact	gaacccatttatgct					epiya	epiyt	epiya
	Hp78	Greece	AM292570	CAL23494	ABCC		gaacccatttacgct	gaacccatttacgct	gaacccatttatgct					epiya	epiya	epiya
	Hp29	Greece	AM292569	CAL23493	ABCC		gaacccatttatgct	gaacccatttacgct	gaacccatttatgct					epiya	epiya	epiya
	Hp24	Greece	AM292568	CAL23492	ABCC		gaacccatttatgct	gaacccatttacgct	gaacccatttacgct					epiya	epiya	epiya
	Hp19	Greece	AM292567	CAL23491	ABCC		gaacccatttatgct	gaacccatttatact	gaacccatttatgct					epiya	epiyt	epiya
	Hp12	Greece	AM292566	CAL23490	ABCC		gaacccatttatgct	gaacccatttatgct	gaacccatttatgct					epiya	epiya	epiya
	Hp91	Greece	AM292565	CAL23489	ABCC		gaacccatttatgct	gaacccatttacgct	gaacccatttatgct					epiya	epiya	epiya
	Hp96	Greece	AM292564	CAL23488	ABCC		gaacccatttatgct	gaacccatttatact	gaacccatttacgct					epiya	epiyt	epiya
	alcag4-1	Greece	AM292554	CAL23478	ABCC		gaacccatttatgct	gaacccatttacact	gaacccatttatgct					epiya	epiyt	epiya
	259a1	Mexico	FJ869790	ACZ50023	ABCC		gaacccatttatgct	gaacccatttatgct	gaacccatttatgct					epiya	epiya	epiya
	550c12	Mexico	FJ869795	ACZ50022	ABCC		gaacccatttatgct	gaacccatttatact	gaacctatttatgct					epiya	epiyt	epiya
	482a6	Mexico	FJ869794	ACZ50021	ABCC		gaacccatttatgct	gaacccatttacgct	gaacccatttatgct					epiya	epiya	epiya
	248f9	Mexico	FJ869787	ACZ50016	ABCC		gaacccatttatgct	gaacccacttatgct	gaacccatttatgct					epiya	eptya	epiya
	14a2	Mexico	FJ869782	ACZ50014	ABCC		gaacccatttatgct	gaacccatttatact	gaacccatttatgct					epiya	epiyt	epiya
	261a1	Mexico	EF552417	ABS10597	ABCC		gaacccatttatgct	gaacccatttatact	gaacccatttatgct					epiya	epiyt	epiya
	259a6	Mexico	EF552416	ABS10596	ABCC		gaacccatttatgct	gaacccatttatgct	gaacccatttatgct					epiya	epiya	epiya
	248c7	Mexico	EF552415	ABS10595	ABCC		gaacccatttatgct	gaacccacttatgct	gaacccatttatgct					epiya	eptya	epiya
	648c6	Mexico	EF552414	ABS10594	ABCC		gaacccatttatgct	gaacccatttatact	gaacctatttatgct					epiya	epiyt	epiya
	CH-CTX1	Chile	AF479032	AAL86902	ABCC		gaacccatttatgct	gaacccatttatact	gaacccatttatgct					epiya	epiyt	epiya
	Hp167005	Greece	FM957562	CAX16153	ABCC		gaacccatttatgct	gaacccatttatact	gaacccatttacgct					epiya	epiyt	epiya
	Hp153085	Greece	FM957560	CAX16151	ABCC		gaacccatttatgct	gaacccatttacgct	gaacccatttatgct					epiya	epiya	epiya
	Hp150453	Greece	FM957556	CAX16147	ABCC		gaacccatttatgct	gaacccatttacgct	gaacccatttatgct					epiya	epiya	epiya
	Hp148455	Greece	FM957555	CAX16146	ABCC		gaacccatttatgct	gaacccatttacgct	gaacccatttatgct					epiya	epiya	epiya
	Hp147570	Greece	FM957554	CAX16145	ABCC		gaacccatttatgct	gaacccatttatact	gaacccatttatgct					epiya	epiyt	epiya
	Hp146931	Greece	FM957552	CAX16143	ABCC		gaacccatttatgct	gaacccatttacgct	gaacccatttatgct					epiya	epiya	epiya
	Hp145910	Greece	FM957551	CAX16142	ABCC		gaacccatttatgct	gaacccatttacgct	gaacccatttatgct					epiya	epiya	epiya
	Hp115	Greece	FM957547	CAX16138	ABCC		gaacccatttatgct	gaacccatttacgct	gaacccatttacgct					epiya	epiya	epiya
	Hp111	Greece	FM957546	CAX16137	ABCC		gaacccatttatgct	gaacccatttacgct	gaacccatttatgct					epiya	epiya	epiya
	PZ5114	Colombia	FJ542252	ACM61952	ABCC		gaacccatttatgct	gaacccatttatact	gaacccatttatgct					epiya	epiyt	epiya
	PZ5106	Colombia: Narino	FJ542251	ACM61951	ABCC		gaacccatttatgct	gaacccatttatgct	gaacccatttacgct					epiya	epiya	epiya
	PZ5084	Colombia: Narino	FJ542250	ACM61950	ABCC		gaacccatttatgct	gaacccatttatact	gaacccatttatgct					epiya	epiyt	epiya
	PZ5105	Colombia: Narino	FJ542249	ACM61949	ABCC		gaacccatttatgct	gaacccatttatgct	gaacccatttatgct					epiya	epiya	epiya
	PZ5104	Colombia	FJ542248	ACM61948	ABCC		gaacccatttatgct	gaacccatttacgct	gaacccatttatgct					epiya	epiya	epiya
	PZ5094	Colombia	FJ542245	ACM61945	ABCC		gaacccatttatgct	gaacccatttacact	gaacccatttatgct					epiya	epiyt	epiya
	PZ5090	Colombia	FJ542244	ACM61944	ABCC		gaacccatttatgct	gaacccatttatgct	gaacccatttatgct					epiya	epiya	epiya
	PZ5088	Colombia	FJ542243	ACM61943	ABCC		gaacccatttatgct	gaacccatttatact	gaacccatttatgct					epiya	epiyt	epiya
	PZ5087	Colombia	FJ542242	ACM61942	ABCC		gaacccatttatgct	gaacccatttatact	gaacccatttatgct					epiya	epiyt	epiya
	PZ5086	Colombia	FJ542241	ACM61941	ABCC		gaacccatttatgct	gaacccatttatact	gaacccatttatgct					epiya	epiyt	epiya
	PZ5079	Colombia	FJ542238	ACM61938	ABCC		gaacccatttatgct	gaacccatttatgct	gaacccatttatgct					epiya	epiya	epiya
	PZ5075	Colombia	FJ542237	ACM61937	ABCC		gaacccatttatgct	gaacccatttacgct	gaacccatttatgct					epiya	epiya	epiya
	PZ5072	Colombia	FJ542236	ACM61936	ABCC		gaacccatttatgct	gaacccatttatact	gaacccatttatgct					epiya	epiyt	epiya
	PZ5069	Colombia	FJ542235	ACM61935	ABCC		gaacccatttatgct	gaacccatttatact	gaacccatttatgct					epiya	epiyt	epiya
	PZ5065	Colombia	FJ542234	ACM61934	ABCC		gaacccatttatgct	gaacccatttatgct	gaacccatttatgct					epiya	epiya	epiya
	PZ5062	Colombia	FJ542233	ACM61933	ABCC		gaacccatttatgct	gaacccatttatact	gaacccatttatgct					epiya	epiyt	epiya
	PZ5058	Colombia	FJ542232	ACM61932	ABCC		gaacccatttatgct	gaacccatttatact	gaacccatttatgct					epiya	epiyt	epiya
	PZ5057	Colombia	FJ542231	ACM61931	ABCC		gaacccatttatgct	gaacccatttatact	gaacccatttatgct					epiya	epiyt	epiya
	PZ5054	Colombia	FJ542230	ACM61930	ABCC		gaacccatttatgct	gaacccatttatact	gaacccatttatgct					epiya	epiyt	epiya
	PZ5032	Colombia	FJ542228	ACM61928	ABCC		gaacccatttatgct	gaacccatttatgct	gaacccatttatgct					epiya	epiya	epiya
	PZ5028	Colombia	FJ542227	ACM61927	ABCC		gaacccatttatgct	gaacccatttatact	gaacccatttatgct					epiya	epiyt	epiya
	PZ5024	Colombia	FJ542226	ACM61926	ABCC		gaacccatttatgct	gaacccatttatact	gaacccatttatgct					epiya	epiyt	epiya
	PZ5014	Colombia	FJ542225	ACM61925	ABCC		gaacccatttatgct	gaacccatttatgct	gaacccatttatgct					epiya	epiya	epiya
	PZ5009	Colombia	FJ542223	ACM61923	ABCC		gaacccatttatgct	gaacccatttatact	gaacccatttatgct					epiya	epiyt	epiya
	PZ5018	Colombia	FJ542222	ACM61922	ABCC		gaacccatttatgct	gaacccatttatgct	gaacccatttatgct					epiya	epiya	epiya
	FD541	Malaysia	EU369656	ABY68574	ABCC		gaacccatttacgct	gaacccatttacgct	gaacccatttacgct					epiya	epiya	epiya
	C039/LD	Iran	EU009486	ABS32290	ABCC		gaacccatttatgct	gaacccatttacgct	gaacccatttatgct					epiya	epiya	epiya
	alcag40	Greece	AM279303	CAK49204	ABCC		gaacccatttatgct	gaacccatttatact	gaacccatttatgct					epiya	epiyt	epiya
	alcag123	Greece	AM279314	CAK49215	ABCC		gaacccatttatgct	gagcccatttacgct	gaacccatttatgct					epiya	epiya	epiya
	alcag113	Greece	AM279313	CAK49214	ABCC		gaacccatttatgct	gaacccatttacgca	gaacccatttatgct					epiya	epiya	epiya
	alcag49	Greece	AM279322	CAK49223	ABCC		gaacccatttatgct	gaacccatttatact	gaacccatttacgct					epiya	epiyt	epiya
	eva25	Greece	AM279328	CAK49229	ABCC		gaacccatttatgct	gaacccatttacgct	gaacccatttatgct					epiya	epiya	epiya
	eva15	Greece	AM279327	CAK49228	ABCC		gaacccatttatgct	gaacccatttacact	gaacccatttatgct					epiya	epiyt	epiya
	eva8	Greece	AM279326	CAK49227	ABCC		gaacccatttatgct	gaacccatttacgct	gaacccatttatgct					epiya	epiya	epiya
	alcag73	Greece	AM279334	CAK49235	ABCC		gaacccatttatgct	gaacccatttacgct	gaacccatttatgct					epiya	epiya	epiya
	alcag184	Greece	AM279333	CAK49234	ABCC		gaacccatttatgct	gaacccatttacgct	gaacccatttatgct					epiya	epiya	epiya
	alcag10	Greece	AM279332	CAK49233	ABCC		gaacccatttatgct	gagcccatttacgct	gaacccatttatgct					epiya	epiya	epiya
	alcag101	Greece	AM279331	CAK49232	ABCC		gaacccatttatgct	gaacccatttacgct	gaacccatttatgct					epiya	epiya	epiya
	alcag159	Greece	AM279330	CAK49231	ABCC		gaacccatttatgct	gaacccatttatact	gaaccaatttacgct					epiya	epiyt	epiya
	alcag212	Greece	AM279325	CAK49226	ABCC		gaacccatttatgct	gaacccatttacgct	gaacccatttatgct					epiya	epiya	epiya
	alcag177	Greece	AM279324	CAK49225	ABCC		gaacccatttatgct	gaacccatttatgct	gaacccatttatgct					epiya	epiya	epiya
	eva19	Greece	AM279335	CAK49236	ABCC		gaaccaatttatgct	gaaccaatttacgct	gaacccatttatgct					epiya	epiya	epiya
	alcag161	Greece	AM279321	CAK49222	ABCC		gaacccatttatgct	gaacccatttacgat	gaacccatttatgct					epiya	epiyd	epiya
	alcag37	Greece	AM279320	CAK49221	ABCC		gaacccatttatgct	gaacccatttatact	gaacccatttatgct					epiya	epiyt	epiya
	alcag245	Greece	AM279319	CAK49220	ABCC		gaacccatttatgct	gaacccatttacgct	gaacccatttatgct					epiya	epiya	epiya
	alcag237	Greece	AM279318	CAK49219	ABCC		gaacccatttatgct	gagcccatttacgct	gaacccatttatgct					epiya	epiya	epiya
	alcag196	Greece	AM279317	CAK49218	ABCC		gaacccatttatgct	gaacccatttacgct	gaacccatttacgct					epiya	epiya	epiya
	alcag154	Greece	AM279316	CAK49217	ABCC		gaacccatttatgct	gaacccatttacgct	gaacccatttatgct					epiya	epiya	epiya
	alcag145	Greece	AM279315	CAK49216	ABCC		gaacccatttatgct	gaacccatttacgct	gaacccatttatgct					epiya	epiya	epiya
	alcag102	Greece	AM279312	CAK49213	ABCC		gaacccatttatgct	gaacccatttacgct	gaacccatttatgct					epiya	epiya	epiya
	alcag84	Greece	AM279311	CAK49212	ABCC		gaacccatttacgct	gaacccatttacgct	gaacccatttatgct					epiya	epiya	epiya
	alcag81	Greece	AM279310	CAK49211	ABCC		gaacccatttatgct	gaacccatttacgct	gaacccatttatgct					epiya	epiya	epiya
	alcag80	Greece	AM279309	CAK49210	ABCC		gaacccatttatgct	gaacccatttacgct	gaacccatttatgct					epiya	epiya	epiya
	alcag54	Greece	AM279308	CAK49209	ABCC		gaacccatttatgct	gaacccatttatact	gaacccatttatgct					epiya	epiyt	epiya
	alcag50	Greece	AM279307	CAK49208	ABCC		gaacccatttatgct	gaacccatttacgct	gaacccatttatgct					epiya	epiya	epiya
	alcag42	Greece	AM279306	CAK49207	ABCC		gaacccatttatgct	gaacccatttatgct	gaacccatttatgct					epiya	epiya	epiya
	alcag35	Greece	AM279305	CAK49206	ABCC		gaacccatttatgct	gaacccatttatgct	gaacccatttatgct					epiya	epiya	epiya
	alcag9	Greece	AM279304	CAK49205	ABCC		gaacccatttatgct	gaacccatttatact	gaacccatttacgct					epiya	epiyt	epiya
	alcag224	Greece	AM279302	CAK49203	ABCC		gaacccatttatgct	gagcacatttacgct	gaacccatttacgct					epiya	ehiya	epiya
	alcag244	Greece	AM279301	CAK49202	ABCC		gaacccatttatgcc	gaacccatttacact	gaacccatttatgct					epiya	epiyt	epiya
	alcag144	Greece	AM279300	CAK49201	ABCC		gaacccatttatgct	gaacccatttacgct	gaacccatttatgct					epiya	epiya	epiya
	OK160	Japan: Okinawa	AB190946	BAD51756	ABCC		gaacccatttatgct	gagtccatttatact	gaacccatttacgct					epiya	esiyt	epiya
	HC-84	Viet Nam: Ho Chi Minh	AB469598	BAH58144	ABCC		gaacccatttacgct	gaacccatttacgct	gaacccatttatgct					epiya	epiya	epiya
	MV036/A	Iran	EU221282	ABY77770	ABCC		gaacccatttatgct	gaacccatttacgct	gaacccatttatgct					epiya	epiya	epiya
	MV069/A	Iran	EF661851	ABS11156	ABCC		gaacccatttatgct	gaacccatttatgct	gaacccatttatgct					epiya	epiya	epiya
	OK112	Japan: Okinawa	AB120425	BAD14045	ABCC		gaacccatttatgct	gaacccatttacgct	gaacccatttatgct					epiya	epiya	epiya
	26695	UK	AE000511	AAD07614	ABCC		gaacccatttatgct	gaacccatttatact	gaacccatttacgct					epiya	epiyt	epiya
	15818	Austria	AF083352	AAC32880	ABCC		gaacccatttatgtc	gaacccatttatact	gaacccatttacgct					epiyv	epiyt	epiya
	PD351	Italy	EF450158	ABO33886	ABCC		gaacccatttatgct	gaacccatttatact	gaacccatttatgct					epiya	epiyt	epiya
	PD4467K	Italy	EF450144	ABO33872	ABCC		gaacccatttatgct	gaacccatttatact	gaacccatttatgct					epiya	epiyt	epiya
	351W (GU)	Turkey	GQ899172	ACX71748	ABCC		gaacccatttatgct	gaacccatttacgct	gaacccatttatgct					epiya	epiya	epiya
	HPI-12	Iran	FJ849790	ACP43312	ABCC		gaacccatttatgct	gaacccatttacact	gaacccatttatgct					epiya	epiyt	epiya
	CR48	Costa Rica	AF289419	AAG09901	ABCC		gaacccatttatgct	gaacccatttatgct	gaacccatttatgct					epiya	epiya	epiya
	Arizona2	USA	AB056970	BAB87442	ABCC		gaacccatttatgct	gaacccatttacact	gaacccatttacgct					epiya	epiyt	epiya
	K93	South Korea	FJ458133	ACK37312	ABCC		gaacccatttatgct	gaacccatttatact	gaacccatttacgct					epiya	epiyt	epiya
	K33	South Korea	FJ458123	ACK37302	ABCC		gaacccatttatgct	gaacccatttatact	gaacccatttacgct					epiya	epiyt	epiya
	OK187	Japan: Okinawa	AB190951	BAD51761	ABCC		gaacccatttatgct	gaacccatttatact	gaacccatttacgct					epiya	epiyt	epiya
	OK185	Japan: Okinawa	AB190950	BAD51760	ABCC		gaacccatttatgct	gaacccatttatact	gaacccatttacgct					epiya	epiyt	epiya
	OK180	Japan: Okinawa	AB190948	BAD51758	ABCC		gaacccatttatgct	gaacccatttatact	gaacccatttacgct					epiya	epiyt	epiya
	OK144	Japan: Okinawa	AB190942	BAD51752	ABCC		gaacccatttatgct	gaacccatttatact	gaacccatttacgct					epiya	epiyt	epiya
	OK139	Japan: Okinawa	AB190941	BAD51751	ABCC		gaacccatttatgct	gaacccatttatact	gaacccatttacgct					epiya	epiyt	epiya
	OK130	Japan: Okinawa	AB190940	BAD51750	ABCC		gaacccatttatgct	gaacccatttatact	gaacccatttacgct					epiya	epiyt	epiya
	OK210	Japan: Okinawa	AB190956	BAD51766	ABCC		gaacccatttatgct	gaacccatttatact	gaacccatttacgct					epiya	epiyt	epiya
	OK197	Japan: Okinawa	AB190953	BAD51763	ABCC		gaacccatttatgct	gaacccatttatact	gaacccatttacgct					epiya	epiyt	epiya
	Hpcnic-17	Cuba	EU444062	ACC95390	ABCC		gaacccatttatgct	gaacccgtttatgct	gaacccatttatgct					epiya	epvya	epiya
	Hpcnic-14	Cuba	EU444059	ACC95387	ABCC		gaacccatttatgct	gaacccatttacgct	gaacccatttatgct					epiya	epiya	epiya
	Hpcnic-10	Cuba	EU444058	ACC95386	ABCC		gaacccatttatgct	gaacccatttatgct	gaacccatttatgct					epiya	epiya	epiya
	Hpcnic-8	Cuba	EU444057	ACC95385	ABCC		gaacccatttatgct	gaacccatttatgct	gaacccatttatgct					epiya	epiya	epiya
	Hpcnic-2	Cuba	EU444056	ACC95384	ABCC		gaacccatttatgct	gaacccatttatact	gaacccatttacgct					epiya	epiyt	epiya
	Co5047	Colombia	EU251001	ABX39016	ABCC		gaacccatttacgct	gaacccatttatgct	gaacccatttatgct					epiya	epiya	epiya
	Co5039	Colombia	EU250999	ABX39014	ABCC		gaacccatttatgct	gaacccatttatgct	gaacccatttatgct					epiya	epiya	epiya
	Co5035	Colombia	EU250998	ABX39013	ABCC		gaacccatttatgct	gaacccatttatgct	gaacccatttatgct					epiya	epiya	epiya
	Co5029	Colombia	EU250996	ABX39011	ABCC		gaacccatttatgct	gaacccatttatgct	gaacccatttatgct					epiya	epiya	epiya
	Co5023	Colombia	EU250995	ABX39010	ABCC		gaacccatttacgct	gaacccatttatgct	gaacccatttatgct					epiya	epiya	epiya
	Co5021	Colombia	EU250994	ABX39009	ABCC		gaacccatttacgct	gaacccatttatgct	gaacccatttatgct					epiya	epiya	epiya
	Hp18	Greece	AM295789	CAL29807	ABCC		gaacccatttatgct	gaacccatttatact	gaacccatttatgct					epiya	epiyt	epiya
	Hp95	Greece	AM292588	CAL23512	ABCC		gaacccatttatgct	gaacccatttatact	gaacccatttatgct					epiya	epiyt	epiya
	Patient #03-376	Japan: Oita	AB267225	BAF45268	ABCC		gaacccatttatgct	gagtccatttatact	gaacccatttacgct					epiya	esiyt	epiya
	147C	Korea	AY884089	AAX16013	ABCC		gaacccatttacgct	gaacccatttatact	gaacccatttacgct					epiya	epiyt	epiya
	33a1	Mexico	FJ869784	ACZ50015	ABCC		gaacccatttatgct	gaacccatttacgct	gaacccatttatgct					epiya	epiya	epiya
	291a7	Mexico	EF552411	ABS10591	ABCC		gaacccatttatgct	gaacccatttacgct	gaacccatttatgct					epiya	epiya	epiya
	236c6	Mexico	EF552410	ABS10590	ABCC		gaacccatttatgct	gaacccatttatgct	gaacccatttatgct					epiya	epiya	epiya
	Hp151795	Greece	FM957557	CAX16148	ABCC		gaacccatttatgct	gaacccatttacgct	gaacccatttatgct					epiya	epiya	epiya
	PZ5068	Colombia	FJ542279	ACM61979	ABCC		gaacccatttatgct	gaacccatttatgct	gaacccatttatgct					epiya	epiya	epiya
	PZ5100	Colombia	FJ542247	ACM61947	ABCC		gaacccatttatgct	gaacccatttatgct	gaacccatttatgct					epiya	epiya	epiya
	PZ5099	Colombia	FJ542246	ACM61946	ABCC		gaacccatttatgct	gaacccatttatgct	gaacccatttatgct					epiya	epiya	epiya
	PZ5083	Colombia	FJ542240	ACM61940	ABCC		gaacccatttatgct	gaacccatttatgct	gaacccatttatgct					epiya	epiya	epiya
	PZ5080	Colombia	FJ542239	ACM61939	ABCC		gaacccatttatgct	gaacccatttatgct	gaacccatttatgct					epiya	epiya	epiya
	PZ5010	Colombia	FJ542224	ACM61924	ABCC		gaacccatttatgct	gaacccatttatgct	gaacccatttatgct					epiya	epiya	epiya
	PZ5005	Colombia	FJ542221	ACM61921	ABCC		gaacccatttatgct	gaacccatttatgct	gaacccatttatgct					epiya	epiya	epiya
	alcag118	Greece	AM279329	CAK49230	ABCC		gaacccatttatgct	gaacccatttatact	gaacccatttatgct					epiya	epiyt	epiya
	alcag166	Greece	AM279323	CAK49224	ABCC		gaacccatttatgct	gaacccatttatact	gaacccatttatgct					epiya	epiyt	epiya
	B8	Germany	FN598874	CBI66298	ABCC		gaacccatttatgct	gaacccatttatact	gaacccatttacgct					epiya	epiyt	epiya
	B128	USA	ABSY01000051	EEC23800	ABCC		gaacccatttatgct	gaacccatttatact	gaacccatttacgct					epiya	epiyt	epiya
	ColombiaNA1769	Colombia	AB056978	BAB87450	ABCC		gaacccatttatgct	gaacccatttacgct	gaacccatttatgct					epiya	epiya	epiya
	ColombiaNA1685	Colombia	AB056977	BAB87449	ABCC		gagcccatttacgct	gaacccatttacgct	gaacccatttatgct					epiya	epiya	epiya
	Hp98	Greece	FM957545	CAX16136	ABCC		gaacccaccgatgct	gaacccatttacgct	gaacccatttatgct					eptda	epiya	epiya
	Co5006	Colombia	EU250992	ABX39007	ABCC		gaacccatttatgct	gaacccatttatgct	gaacccatttatgct					epiya	epiya	epiya
	256c2	Mexico	FJ869789	ACZ50018	ABCC		gaacccatttatgct	gaacccatttatgct	gaacccatttatgct					epiya	epiya	epiya
	555a1	Mexico	EF552413	ABS10593	ABCC		gaacccatttatgct	gaacccatttatgct	gaacccatttatgct					epiya	epiya	epiya
	525c1	Mexico	EF552412	ABS10592	ABCC		gaacccatttatgct	gaacccatttatgct	gaacccatttatgct					epiya	epiya	epiya
	256a5	Mexico	EF552423	ABS10603	ABCC		gaacccatttatgct	gaacccatttacgct	gaacctatttatgct					epiya	epiya	epiya
	ATCC 53726	USA: Texas	L11714	P55746	ABCC		gaacccatttatgct	gaacccatttatgct	gaacccatttatgct					epiya	epiya	epiya
	CPY2052	Japan	DQ091000	AAZ23952	ABDD		gagcctatttatgct	gagcctatttatgct	gaacccatttacgct					epiya	epiya	epiya
	MEL-HP27	China	DQ306710	ABC41119	ABDD		gaacccatttacgct	gagcccatttacgct	gaacccatttacgct					epiya	epiya	epiya
	CPY3401	Japan	AY121840	AAM88613	ABDD		gagcctatttatgct	gagcccatttacgct	gaacccatttacgct					epiya	epiya	epiya
	GC401(F32)	Japan: Fukui	AF202972	AAF17597	ABDD		gagcctatttatgct	gagcccatttacgct	gaacccatttacgct					epiya	epiya	epiya
	JS0603	China	EF202845	ABM97495	ABDD		gagcctatttacgct	gagcccatttacgct	gaacccatttacgct					epiya	epiya	epiya
	JS0602	China	EF202844	ABM97494	ABDD		gagcccatttatgct	gagcctatttacgct	gagcccatttacgct					epiya	epiya	epiya
	China:125a	China	AB110973	BAC77016	ABDD		gagcccatttacgct	gagcccatttacgct	gaacccatttacgct					epiya	epiya	epiya
	China:108a	China	AB110969	BAC77012	ABDD		gagcccatttatgct	gagcccatttacgct	gaacccatttacgct					epiya	epiya	epiya
	China:106a	China	AB110968	BAC77011	ABDD		gagcctatttatgct	gagcccatttacgct	gaacccatttacgct					epiya	epiya	epiya
	China:105a	China	AB110967	BAC77010	ABDD		gaacccatttatgct	gagcccatttacgct	gaacccatttatgct					epiya	epiya	epiya
	China:103a	China	AB110966	BAC77009	ABDD		gaacccatttacgct	gagcccatttacgct	gaacccatttacgct					epiya	epiya	epiya
	China:073b	China	AB110962	BAC77005	ABDD		gagcccatttatgct	gagcccatttacgct	gaacccatttacgct					epiya	epiya	epiya
	China:067a	China	AB110960	BAC77003	ABDD		gagcccatttacgct	gagcccatttacgct	gaacccatttacgct					epiya	epiya	epiya
	China:038a	China	AB110959	BAC77002	ABDD		gagcctatttatgct	gagcccatttacgct	gagcccatttacgct					epiya	epiya	epiya
	China:028a	China	AB110958	BAC77001	ABDD		gagcccatttacgct	gagcccatttacgct	gaacccatttacgct					epiya	epiya	epiya
	OK200	Japan	AB090152	BAC10498	ABDD		gagcctatttacgct	gagcctatttacgct	gaacccatttacgct					epiya	epiya	epiya
	OK146	Japan	AB090148	BAC10494	ABDD		gagcccatttatgct	gagcccatttacgct	gaacccatttacgct					epiya	epiya	epiya
	OK134	Japan	AB090145	BAC10491	ABDD		gagcctatttacgct	gagcctatttacgct	gaacccatttacgct					epiya	epiya	epiya
	OK131	Japan	AB090144	BAC10490	ABDD		gagcccatttatgct	gagtccatttacgct	gaacccatttacgct					epiya	esiya	epiya
	OK103	Japan	AB090139	BAC10485	ABDD		gagcctatttatgct	gagtccatttacgct	gaacccatttacgct					epiya	esiya	epiya
	OK100	Japan	AB090138	BAC10484	ABDD		gagcccatttacgct	gagcccatttacgct	gaacccatttacgct					epiya	epiya	epiya
	OK099	Japan	AB090137	BAC10483	ABDD		gagcccatttatgct	gagcccatttacgct	gaacccatttacgct					epiya	epiya	epiya
	MK M-11	Japan	AB090136	BAC10482	ABDD		gagcctatttacgct	gagcccatttacgct	gaacccatttacgct					epiya	epiya	epiya
	MK M-10	Japan	AB090135	BAC10481	ABDD		gagcctatttacgct	gagtccatttatgct	gaacccatttacgct					epiya	esiya	epiya
	MK M-08	Japan	AB090133	BAC10479	ABDD		gagcctatttatgct	gagcccatttacgct	gaacccatttacgct					epiya	epiya	epiya
	MK M-07	Japan	AB090132	BAC10478	ABDD		gagcctatttatgct	gagcccatttacgct	gaacccatttacgct					epiya	epiya	epiya
	MK M-04	Japan	AB090129	BAC10475	ABDD		gagcctatttacgct	gagcctatttacgct	gaacccatttacgct					epiya	epiya	epiya
	MK M-01	Japan	AB090126	BAC10472	ABDD		gagcccatttacgct	gagcccatttacgct	gaacccatttacgct					epiya	epiya	epiya
	MK F-11	Japan	AB090125	BAC10471	ABDD		gagcctatttacgct	gagcccatttatgct	gaacccatttacgct					epiya	epiya	epiya
	MK F-10	Japan	AB090124	BAC10470	ABDD		gagcctatttacgct	gagcccatttatgct	gaacccatttacgct					epiya	epiya	epiya
	MK F-08	Japan	AB090122	BAC10468	ABDD		gagcccatttacgct	gagcccatttacgct	gaacccatttacgct					epiya	epiya	epiya
	MK F-07	Japan	AB090121	BAC10467	ABDD		gagcctatttacgct	gagcccatttacgct	gaacccatttacgct					epiya	epiya	epiya
	MK F-06	Japan	AB090120	BAC10466	ABDD		gagcctatttatgct	gagcccatttatgct	gaacccatttacgct					epiya	epiya	epiya
	MK F-05	Japan	AB090119	BAC10465	ABDD		gaacccatttatgct	gagcccatttacgct	gaacccatttacgct					epiya	epiya	epiya
	MK F-01	Japan	AB090115	BAC10461	ABDD		gagcccatttacgct	gagcccatttacgct	gaacccatttacgct					epiya	epiya	epiya
	FGC141-1	Japan	AB090113	BAC10459	ABDD		gagcccatttacgct	gagcccatttacgct	gaacccatttacgct					epiya	epiya	epiya
	FGC118-1	Japan	AB090112	BAC10458	ABDD		gagcctatttatgct	gagcccatttacgct	gaacccatttacgct					epiya	epiya	epiya
	FGC058-1	Japan	AB090111	BAC10457	ABDD		gagcctatttacgct	gagcccatttacgct	gaacccatttacgct					epiya	epiya	epiya
	FGC057-1	Japan	AB090110	BAC10456	ABDD		gagcctatttacgct	gagcccatttacgct	gaacccatttacgct					epiya	epiya	epiya
	F87	Japan	AB090108	BAC10454	ABDD		gagcccatttacgct	gagcccatttacgct	gaacccatttacgct					epiya	epiya	epiya
	F73	Japan	AB090105	BAC10451	ABDD		gagcccatttatgct	gagcccatttacgct	gaacccatttacgct					epiya	epiya	epiya
	F51	Japan	AB090101	BAC10447	ABDD		gagcctatttacgct	gagcccatttacgct	gaacccatttacgct					epiya	epiya	epiya
	F47	Japan	AB090100	BAC10446	ABDD		gagcccatttacgct	gagcctatttacgct	gaacccatttacgct					epiya	epiya	epiya
	F43	Japan	AB090097	BAC10443	ABDD		gagcccatttacgct	gagcccatttacgct	gagcccatttacgct					epiya	epiya	epiya
	F41	Japan	AB090096	BAC10442	ABDD		gagcccatttacgct	gagcctatttacgct	gaacccatttacgct					epiya	epiya	epiya
	F35	Japan	AB090095	BAC10441	ABDD		gagcctatttatgct	gagcccatttacgct	gaacccatttacgct					epiya	epiya	epiya
	F33	Japan	AB090094	BAC10440	ABDD		gagcctatttatgct	gagtccatttacgct	gaacccatttacgct					epiya	esiya	epiya
	F30	Japan	AB090093	BAC10439	ABDD		gaacccatttatgct	gagcccatttacgct	gaacccatttacgct					epiya	epiya	epiya
	F15	Japan	AB090074	BAC10420	ABDD		gagcccatttacgct	gagcccatttacgct	gaacctatttacgct					epiya	epiya	epiya
	F13	Japan	AB090073	BAC10419	ABDD		gaacccatttatgct	gagcccatttacgct	gaacccatttacgct					epiya	epiya	epiya
	J-578	Japan	AB017923	BAB20929	ABDD		gagcctatttatgct	gagcccatttacgct	gaacccatttacgct					epiya	epiya	epiya
	J-566	Japan	AB017922	BAB20928	ABDD		gaacccatttatgct	gagcccatttacgct	gaacccatttacgct					epiya	epiya	epiya
	J-241	Japan	AB015411	BAB20921	ABDD		gagcccatttacgct	gagcccgtttacgct	gaacccatttacgct					epiya	epvya	epiya
	J-230	Japan	AB015410	BAB20920	ABDD		gagcctatttacgct	gagcctatttatgct	gaacccatttacgct					epiya	epiya	epiya
	J-207	Japan	AB015408	BAB20918	ABDD		gagcctatttacgct	gagcccatttacgct	gaacccatttacgct					epiya	epiya	epiya
	J-198	Japan	AB015407	BAB20917	ABDD		gaacccatttacgct	gagcctatttacgct	gaacccatttacgct					epiya	epiya	epiya
	J-149	Japan	AB015405	BAB20915	ABDD		gagcccatttacgct	gagcccatttacgct	gaacccatttacgct					epiya	epiya	epiya
	Hong Kong	Hong Kong	AY550124	AAS67294	ABDD		gagcccatttacgct	gagcccatttacgct	gaacccatttacgct					epiya	epiya	epiya
	HP 167	Malaysia	AY769770	AAV66530	ABDD		gagcccatttacgct	gagcccatttacgct	gagcccatttacgct					epiya	epiya	epiya
	Ying	China	DQ812087	ABG89385	ABDD		gagcctatttacgct	gagcccatttacgct	gaacccatttacgct					epiya	epiya	epiya
	THP432(DU6)	Japan	AB116768	BAC81822	ABDD		gagcctatttatgct	gagcccatttacgct	gaacccatttacgct					epiya	epiya	epiya
	THP464(DU5)	Japan	AB116767	BAC81821	ABDD		gagcctatttacgct	gagcctatttacgct	gaacccatttacgct					epiya	epiya	epiya
	THP585(DU3)	Japan	AB116765	BAC81819	ABDD		gagcccatttatgct	gagtccatttacgct	gaacccatttacgct					epiya	esiya	epiya
	THP428(GU6)	Japan	AB116762	BAC81816	ABDD		gagcctatttacgct	gagcccatttacgct	gaacccatttacgct					epiya	epiya	epiya
	THP418(GU5)	Japan	AB116761	BAC81815	ABDD		gagcctatttatgct	gagcctatttacgct	gaacccatttacgct					epiya	epiya	epiya
	THP385(GU4)	Japan	AB116760	BAC81814	ABDD		gagcctatttatgct	gagcccatttacgct	gaacccatttacgct					epiya	epiya	epiya
	THP1756(GP6)	Japan	AB116757	BAC81811	ABDD		gagcccatttatgct	gagcccatttacgct	gaacccatttacgct					epiya	epiya	epiya
	THP1779(GP5)	Japan	AB116756	BAC81810	ABDD		gagcccatttatgct	gagcccatttacgct	gaacccatttacgct					epiya	epiya	epiya
	THP1771(GP4)	Japan	AB116755	BAC81809	ABDD		gagcctatttatgct	gagcctatttacgct	gaacccatttacgct					epiya	epiya	epiya
	THP356(GP3)	Japan	AB116754	BAC81808	ABDD		gagcctatttatgct	gagcccatttacgct	gaacccatttacgct					epiya	epiya	epiya
	THP465(GP1)	Japan	AB116752	BAC81806	ABDD		gaacccatttatgct	gagtccatttacgct	gaacccatttacgct					epiya	esiya	epiya
	THP444(CG6)	Japan	AB116751	BAC81805	ABDD		gagcctatttacgct	gagcccatttacgct	gaacccatttacgct					epiya	epiya	epiya
	THP437(CG5)	Japan	AB116750	BAC81804	ABDD		gagcctatttatgct	gagcccatttacgct	gaacccatttacgct					epiya	epiya	epiya
	THP445(CG2)	Japan	AB116747	BAC81801	ABDD		gagcctatttacgct	gagcccatttacgct	gaacccatttacgct					epiya	epiya	epiya
	THP405(CG1)	Japan	AB116746	BAC81800	ABDD		gagcctatttatgct	gagcccatttacgct	gaacccatttacgct					epiya	epiya	epiya
	M2(ML6)	Japan	AB116745	BAC81799	ABDD		gagcctatttatgct	gagaccatttacgct	gaacccatttacgct					epiya	etiya	epiya
	THP1477(ML5)	Japan	AB116744	BAC81798	ABDD		gagcctatttatgct	gagcccatttacgct	gaacccatttacgct					epiya	epiya	epiya
	THP1475(ML4)	Japan	AB116743	BAC81797	ABDD		gagcctatttatgct	gagcccatttacgct	gaacccatttacgct					epiya	epiya	epiya
	THP1260(ML3)	Japan	AB116742	BAC81796	ABDD		gagcccatttacgct	gagcctatttacgct	gaacccatttacgct					epiya	epiya	epiya
	THP221(ML2)	Japan	AB116741	BAC81795	ABDD		gagcccatttacgct	gagcccatttacgct	gaacccatttacgct					epiya	epiya	epiya
	M3(ML1)	Japan	AB116740	BAC81794	ABDD		gagcctatttatgct	gagcccatttacgct	gaacccatttacgct					epiya	epiya	epiya
	THP1659(GC6)	Japan	AB116739	BAC81793	ABDD		gagcctatttatgct	gagcccatttacgct	gaacccatttacgct					epiya	epiya	epiya
	THP1632(GC5)	Japan	AB116738	BAC81792	ABDD		gagcctatttatgct	gagcccatttacgct	gaacccatttacgct					epiya	epiya	epiya
	THP1730(GC4)	Japan	AB116737	BAC81791	ABDD		gagcctatttacgct	gagcccatttacgct	gaacccatttacgct					epiya	epiya	epiya
	THP455(GC3)	Japan	AB116736	BAC81790	ABDD		gagcctatttatgct	gagcccatttacgct	gaacccatttacgct					epiya	epiya	epiya
	THP463(GC2)	Japan	AB116735	BAC81789	ABDD		gagcctatttatgct	gagcccatttacgct	gaacccatttacgct					epiya	epiya	epiya
	THP349(GC1)	Japan	AB116734	BAC81788	ABDD		gagcctatttacgct	gagcccatttacgct	gaacccatttacgct					epiya	epiya	epiya
	TN2(GU1)	Japan	AB116733	BAC81787	ABDD		gagcctatttatgct	gagcccatttacgct	gaacccatttacgct					epiya	epiya	epiya
	China:128a	China	AB110974	BAC77017	ABDD		gagcctatttacgct	gagcccatttacgct	gaacccatttacgct					epiya	epiya	epiya
	China:122b	China	AB110972	BAC77015	ABDD		gagcctatttacgct	gagcccatttacgct	gaacccatttacgct					epiya	epiya	epiya
	China:120a	China	AB110971	BAC77014	ABDD		gagcctatttacgct	gagcccatttacgct	gaacccatttacgct					epiya	epiya	epiya
	China:113b	China	AB110970	BAC77013	ABDD		gagcctatttacgct	gagcccatttacgct	gaacccatttacgct					epiya	epiya	epiya
	China:102a	China	AB110965	BAC77008	ABDD		gagcccatttacgct	gagcccatttacgct	gaacccatttacgct					epiya	epiya	epiya
	China:018a	China	AB110957	BAC77000	ABDD		gaacccatttatgct	gagcccatttacgct	gaacccatttacgct					epiya	epiya	epiya
	MK M-09	Japan	AB090134	BAC10480	ABDD		gagcccatttacgct	gagcccatttacgct	gaacccatttacgct					epiya	epiya	epiya
	MK M-02	Japan	AB090127	BAC10473	ABDD		gagcccatttacgct	gagcctatttatgct	gaacccatttacgct					epiya	epiya	epiya
	MK F-03	Japan	AB090117	BAC10463	ABDD		gagcctatttatgct	gagcccatttacgct	gaacccatttacgct					epiya	epiya	epiya
	F25	Japan	AB090092	BAC10438	ABDD		gaacccatttatgct	gagcccatttacgct	gaacccatttacgct					epiya	epiya	epiya
	I-N	Hong Kong	EU105206	ABV03443	ABDD		gagcccatttatgct	gagcccatttacgct	gaacccatttacgct					epiya	epiya	epiya
	I-M	Hong Kong	EU105205	ABV03442	ABDD		gagcccatttatgct	gagtccatttacgct	gaacccatttacgct					epiya	esiya	epiya
	I-L	Hong Kong	EU105204	ABV03441	ABDD		gagcccatttacgct	gagcccatttacgct	gaacccatttacgct					epiya	epiya	epiya
	I-K	Hong Kong	EU105203	ABV03440	ABDD		gagcctatttatgct	gagcccatttacgct	gaacccatttacgct					epiya	epiya	epiya
	I-J	Hong Kong	EU105202	ABV03439	ABDD		gagcccatttacgct	gagcccatttacgct	gaacccatttacgct					epiya	epiya	epiya
	I-I	Hong Kong	EU105201	ABV03438	ABDD		gaacccatttacgct	gagcccatttacgct	gaacccatttacgct					epiya	epiya	epiya
	I-G	Hong Kong	EU105199	ABV03436	ABDD		gagcccatttacgct	gagcccatttacgct	gaacccatttacgct					epiya	epiya	epiya
	I-F	Hong Kong	EU105198	ABV03435	ABDD		gaacccatttacgct	gagcccatttacgct	gaacccatttacgct					epiya	epiya	epiya
	I-E	Hong Kong	EU105197	ABV03434	ABDD		gagcccatttacgct	gagcccatttacgct	gagcccatttacgct					epiya	epiya	epiya
	I-D	Hong Kong	EU105196	ABV03433	ABDD		gagcctatttacgct	gagcccatttacgct	gaacccatttacgct					epiya	epiya	epiya
	I-C	Hong Kong	EU105195	ABV03432	ABDD		gagcccatttacgct	gagcccatttacgct	gaacccatttacgct					epiya	epiya	epiya
	I-B	Hong Kong	EU105194	ABV03431	ABDD		gagcctatttacgct	gagcccatttacact	gaacccatttacgct					epiya	epiyt	epiya
	I-A	Hong Kong	EU105193	ABV03430	ABDD		gaacccatttacgct	gagcccatttacgct	gaacccatttacgct					epiya	epiya	epiya
	Z50	China: Jiangsu	AJ832149	CAH55620	ABDD		gagcctatttatgct	gagcctatttacgct	gaacccatttacgct					epiya	epiya	epiya
	Z47	China: Jiangsu	AJ832148	CAH55619	ABDD		gagcccatttacgct	gagcccatttacgct	gaacccatttacgct					epiya	epiya	epiya
	Z37	China: Jiangsu	AJ832147	CAH55618	ABDD		gagcctatttatgct	gagcccatttacgct	gaacccatttacgct					epiya	epiya	epiya
	Z28	China: Jiangsu	AJ832145	CAH55616	ABDD		gagcccatttacgct	gagcccatttacgct	gaacctatttacgct					epiya	epiya	epiya
	Z23	China: Jiangsu	AJ832144	CAH55615	ABDD		gagcccatttacgct	gagcccatttacgct	gaacccatttacgct					epiya	epiya	epiya
	Z19	China: Jiangsu	AJ832143	CAH55614	ABDD		gagcctatttatgct	gagcccatttacgct	gaacccatttacgct					epiya	epiya	epiya
	Z7	China: Jiangsu	AJ832141	CAH55612	ABDD		gagcccatttacgct	gagcccatttacgct	gaacccatttacgct					epiya	epiya	epiya
	Taiwan188	Taiwan	AB056942	BAB87414	ABDD		gagcccatttacgct	gagcccatttacgct	gaacccatttacgct					epiya	epiya	epiya
	Taiwan179	Taiwan	AB056941	BAB87413	ABDD		gagcccatttacgct	gagcccatttacgct	gaacccatttacgct					epiya	epiya	epiya
	HongKong246	Hong Kong	AB056949	BAB87421	ABDD		gagcccatttacgct	gagcccatttacgct	gaacccatttacgct					epiya	epiya	epiya
	HongKong230	Hong Kong	AB056948	BAB87420	ABDD		gagcccatttacgct	gagcccatttacgct	gaacccatttacgct					epiya	epiya	epiya
	HongKong222	Hong Kong	AB056947	BAB87419	ABDD		gaacccatttacgct	gagcccatttacgct	gaacccatttacgct					epiya	epiya	epiya
	Thailand15A	Thailand	AB056958	BAB87430	ABDD		gagcccatttacgct	gagtccatttacgct	gagcccatttacgct					epiya	esiya	epiya
	Thailand13A	Thailand	AB056957	BAB87429	ABDD		gagcccatttacgct	gagcccatttatgct	gaacccatttacgct					epiya	epiya	epiya
	Thailand4A	Thailand	AB056954	BAB87426	ABDD		gagcctatttacgct	gagcccatttacgct	gagcccatttacgct					epiya	epiya	epiya
	Vietnam2706	Viet Nam	AB056953	BAB87425	ABDD		gagcccatttacgct	gagcccatttacgct	gaacccatttacgct					epiya	epiya	epiya
	Vietnam2705	Viet Nam	AB056952	BAB87424	ABDD		gagcccatttacgct	gagcccatttacgct	gaacccatttacgct					epiya	epiya	epiya
	Vietnam2704	Viet Nam	AB056951	BAB87423	ABDD		gagcccatttacgct	gagcccatttacgct	gaacccatttacgct					epiya	epiya	epiya
	Vietnam2692	Viet Nam	AB056950	BAB87422	ABDD		gagcctatttacgct	gagcccatttacgct	gaacccatttacgct					epiya	epiya	epiya
	HongKong218	Hong Kong	AB056946	BAB87418	ABDD		gagcccatttacgct	gagcccatttacgct	gaacccatttacgct					epiya	epiya	epiya
	HongKong209	Hong Kong	AB056945	BAB87417	ABDD		gaacccatttacgct	gagtccatttacgct	gaacccatttacgct					epiya	esiya	epiya
	Taiwan198	Taiwan	AB056944	BAB87416	ABDD		gagcccatttacgct	gagcccatttacgct	gaacccatttacgct					epiya	epiya	epiya
	Taiwan190	Taiwan	AB056943	BAB87415	ABDD		gagcctatttatgct	gagcccatttacgct	gaacccatttacgct					epiya	epiya	epiya
	Taiwan175	Taiwan	AB056940	BAB87412	ABDD		gagcccatttacgct	gagcccatttacgct	gaacccatttacgct					epiya	epiya	epiya
	Korea23	South Korea	AB056939	BAB87411	ABDD		gaacccatttacgct	gagcccatttacgct	gaacccatttacgct					epiya	epiya	epiya
	Korea12	South Korea	AB056938	BAB87410	ABDD		gaacccatttatgct	gaacccatttatgct	gaacccatttacgct					epiya	epiya	epiya
	Korea9	South Korea	AB056937	BAB87409	ABDD		gagcctatttacgct	gagcccatttacgct	gaacccatttacgct					epiya	epiya	epiya
	Korea7	South Korea	AB056936	BAB87408	ABDD		gagcccatttacgct	gagcccatttatgct	gaacccatttacgct					epiya	epiya	epiya
	Korea2-3	South Korea	AB056935	BAB87407	ABDD		gagcccatttacgct	gagcctatttacgct	gaacccatttacgct					epiya	epiya	epiya
	JapanO873	Japan	AB056934	BAB87406	ABDD		gagcctatttatgct	gagcccatttacgct	gaacccatttacgct					epiya	epiya	epiya
	JapanO552	Japan	AB056933	BAB87405	ABDD		gagcctatttatgct	gagcccatttacgct	gaacccatttacgct					epiya	epiya	epiya
	JapanK260	Japan	AB056931	BAB87403	ABDD		gaacctatttacgct	gagcctatttacgct	gaacccatttacgct					epiya	epiya	epiya
	JapanK217	Japan	AB056929	BAB87401	ABDD		gaacccatttatgct	gagcccatttacgct	gaacccatttacgct					epiya	epiya	epiya
	JapanK85	Japan	AB056925	BAB87397	ABDD		gagcctatttatgct	gagcccatttacgct	gaacccatttacgct					epiya	epiya	epiya
	JapanK83	Japan	AB056924	BAB87396	ABDD		gaacctatttacgct	gagcccatttacgct	gaacccatttacgct					epiya	epiya	epiya
	JapanK69	Japan	AB056921	BAB87393	ABDD		gagcctatttatgct	gagcccatttacgct	gaacccatttacgct					epiya	epiya	epiya
	JapanK61	Japan	AB056919	BAB87391	ABDD		gagcccatttacgct	gagcccatttacgct	gaacccatttacgct					epiya	epiya	epiya
	JapanK55	Japan	AB056918	BAB87390	ABDD		gagcccatttatgct	gagcccatttacgct	gagcccatttacgct					epiya	epiya	epiya
	JapanK48	Japan	AB056917	BAB87389	ABDD		gagcctatttatgct	gagcccatttacgct	gaacccatttacgct					epiya	epiya	epiya
	JapanK47	Japan	AB056916	BAB87388	ABDD		gaacccatttacgct	gagcccatttacgct	gaacccatttacgct					epiya	epiya	epiya
	JapanK46	Japan	AB056915	BAB87387	ABDD		gagcctatttatgct	gagcctatttacgct	gaacccatttacgct					epiya	epiya	epiya
	JapanK44	Japan	AB056914	BAB87386	ABDD		gagcctatttatgct	gagcccatttacgct	gaacccatttacgct					epiya	epiya	epiya
	JapanK43	Japan	AB056913	BAB87385	ABDD		gagcccatttacgct	gaacccatttacgct	gaacccatttacgct					epiya	epiya	epiya
	JapanK42	Japan	AB056912	BAB87384	ABDD		gaacccatttatgct	gagcccatttacgct	gaacccatttacgct					epiya	epiya	epiya
	JapanK41	Japan	AB056911	BAB87383	ABDD		gaacccatttatgct	gagcccatttacgct	gaacccatttacgct					epiya	epiya	epiya
	JapanK35	Japan	AB056910	BAB87382	ABDD		gagcctatttatgct	gagcccatttacgct	gaacccatttacgct					epiya	epiya	epiya
	JapanK34	Japan	AB056909	BAB87381	ABDD		gagcccatttacgct	gagcccatttacgct	gaacccatttatgct					epiya	epiya	epiya
	JapanK32	Japan	AB056908	BAB87380	ABDD		gagcccatttacgct	gagcctatttacgct	gaacccatttacgct					epiya	epiya	epiya
	JapanK31	Japan	AB056907	BAB87379	ABDD		gagcctatttacgct	gagcccatttacgct	gaacccatttacgct					epiya	epiya	epiya
	JapanK30	Japan	AB056906	BAB87378	ABDD		gagcccatttatgct	gagcccatttacgct	gaacccatttacgct					epiya	epiya	epiya
	JapanK26	Japan	AB056905	BAB87377	ABDD		gagcctatttacgct	gagcccatttatgct	gaacccatttacgct					epiya	epiya	epiya
	JapanK25	Japan	AB056904	BAB87376	ABDD		gagcctatttatgct	gagcccatttacgct	gaacccatttacgct					epiya	epiya	epiya
	JapanK18	Japan	AB056903	BAB87375	ABDD		gagcccatttacgct	gagcccatttacgct	gaacccatttacgct					epiya	epiya	epiya
	JapanK12	Japan	AB056901	BAB87373	ABDD		gagcctatttatgct	gagcccatttacgct	gaacccatttacgct					epiya	epiya	epiya
	JapanK9	Japan	AB056900	BAB87372	ABDD		gagcccatttacgct	gagcccatttacgct	gaacccatttacgct					epiya	epiya	epiya
	JapanK1	Japan	AB056899	BAB87371	ABDD		gagcctatttatgct	gagcccatttacgct	gaacccatttacgct					epiya	epiya	epiya
	JS0601	China	EF199548	ABM90639	ABDD		gagcctatttatgct	gagcccatttacgct	gaacccatttacgct					epiya	epiya	epiya
	K266	South Korea	FJ458163	ACK37342	ABDD		gagcccatttacgct	gagcccatttacgct	gaacccatttacgct					epiya	epiya	epiya
	K265	South Korea	FJ458162	ACK37341	ABDD		gaacccatttacgct	gagcccatttacgct	gaacccatttacgct					epiya	epiya	epiya
	K264	South Korea	FJ458161	ACK37340	ABDD		gaacccatttatgct	gagcccatttacgct	gaacccatttacgct					epiya	epiya	epiya
	K261	South Korea	FJ458158	ACK37337	ABDD		gagcccatttacgct	gagcccatttacgct	gaacccatttacgct					epiya	epiya	epiya
	K260	South Korea	FJ458157	ACK37336	ABDD		gagcccatttacgct	gagcccatttacgct	gaacccatttacgct					epiya	epiya	epiya
	K259	South Korea	FJ458156	ACK37335	ABDD		gaacccatttacgct	gaacccatttacgct	gaacccatttacgct					epiya	epiya	epiya
	K258	South Korea	FJ458155	ACK37334	ABDD		gagcccatttacgct	gagcccatttacgct	gaacccatttacgct					epiya	epiya	epiya
	K255	South Korea	FJ458154	ACK37333	ABDD		gagcctatttatgct	gagcccatttacact	gaacccatttacgct					epiya	epiyt	epiya
	K223	South Korea	FJ458153	ACK37332	ABDD		gagcccatttacgct	gagcccatttacgct	gaacccatttacgct					epiya	epiya	epiya
	K219	South Korea	FJ458152	ACK37331	ABDD		gaacccatttacgct	gagcccatttacgct	gaacccatttacgct					epiya	epiya	epiya
	K208	South Korea	FJ458151	ACK37330	ABDD		gaacccatttatgct	gaacccatttacgct	gaacccatttacgct					epiya	epiya	epiya
	K195	South Korea	FJ458149	ACK37328	ABDD		gaacccatttatgct	gagcccatttacgct	gaacccatttacgct					epiya	epiya	epiya
	K173	South Korea	FJ458146	ACK37325	ABDD		gagcccatttacgct	gagcccatttacgct	gaacccatttacgct					epiya	epiya	epiya
	K171	South Korea	FJ458144	ACK37323	ABDD		gaacccatttatgct	gaacccatttacgct	gaacccatttacgct					epiya	epiya	epiya
	K170	South Korea	FJ458143	ACK37322	ABDD		gaacccatttacgct	gagtccatttacgct	gaacccatttacgct					epiya	esiya	epiya
	K151	South Korea	FJ458141	ACK37320	ABDD		gaacccatttatgct	gaacccatttacgct	gaacccatttacgct					epiya	epiya	epiya
	K146	South Korea	FJ458140	ACK37319	ABDD		gagcccatttacgct	gagtccatttacgct	gaacccatttacgct					epiya	esiya	epiya
	K131	South Korea	FJ458139	ACK37318	ABDD		gagcctatttatgct	gagcccatttacgct	gaacccatttacgct					epiya	epiya	epiya
	K123	South Korea	FJ458138	ACK37317	ABDD		gagcctatttacgct	gagcctatttacgct	gagcccatttacgct					epiya	epiya	epiya
	K119	South Korea	FJ458137	ACK37316	ABDD		gagcccatttacgct	gagcccatttacgct	gaacccatttacgct					epiya	epiya	epiya
	K117	South Korea	FJ458136	ACK37315	ABDD		gaacccatttacgct	gagcccatttacgct	gaacccatttacgct					epiya	epiya	epiya
	K82	South Korea	FJ458132	ACK37311	ABDD		gagcctatttacgct	gagcccatttacgct	gaacccatttacgct					epiya	epiya	epiya
	K69	South Korea	FJ458129	ACK37308	ABDD		gagcctatttacgct	gagcccatttacgct	gaacccatttacgct					epiya	epiya	epiya
	K54	South Korea	FJ458126	ACK37305	ABDD		gagcccatttacgct	gagcccatttacgct	gaacccatttacgct					epiya	epiya	epiya
	K45	South Korea	FJ458125	ACK37304	ABDD		gagcctatttatgct	gagcccatttacgct	gaacccatttacgct					epiya	epiya	epiya
	K34	South Korea	FJ458124	ACK37303	ABDD		gagcctatttacgct	gagcccatttacgct	gaacccatttacgct					epiya	epiya	epiya
	K24	South Korea	FJ458121	ACK37300	ABDD		gagcctatttacgct	gagcccatttacgct	gaacccatttacgct					epiya	epiya	epiya
	K15	South Korea	FJ458120	ACK37299	ABDD		gaacccatttacgct	gagcctatttacgct	gaacccatttacgct					epiya	epiya	epiya
	K9	South Korea	FJ458119	ACK37298	ABDD		gagcccatttacgct	gagcccatttacgct	gaacccatttacgct					epiya	epiya	epiya
	K3	South Korea	FJ458118	ACK37297	ABDD		gagcctatttatgct	gagcccatttacgct	gaacccatttacgct					epiya	epiya	epiya
	K1	South Korea	FJ458117	ACK37296	ABDD		gaacccatttatgct	gagcctatttacgct	gaacccatttacgct					epiya	epiya	epiya
	JS6149	China	EU368559	ABY89185	ABDD		gagcctatttatgct	gagcccatttacgct	gaacccatttacgct					epiya	epiya	epiya
	JS5176	China	EU368548	ABY89174	ABDD		gagcccatttacgct	gagcccatttacgct	gaacccatttacgct					epiya	epiya	epiya
	JS4256	China	EU368546	ABY89172	ABDD		gagcctatttatgct	gagtccatttacgct	gaacccatttacgct					epiya	esiya	epiya
	JS3296	China	EU368544	ABY89170	ABDD		gagcctatttacgct	gagcccatttacgct	gaacccatttacgct					epiya	epiya	epiya
	JS3286	China	EU368542	ABY89168	ABDD		gagcctatttacgct	gagcccatttacgct	gaacccatttacgct					epiya	epiya	epiya
	JS3282	China	EU368541	ABY89167	ABDD		gagcccatttatgct	gagcccatttacgct	gaacccatttacgct					epiya	epiya	epiya
	JS3226	China	EU368539	ABY89165	ABDD		gagcctatttatgct	gagcccatttacgct	gaacccatttacgct					epiya	epiya	epiya
	JS3076	China	EU368535	ABY89161	ABDD		gagcccatttacgct	gagcccatttacgct	gaacccatttacgct					epiya	epiya	epiya
	JS2242	China	EU368532	ABY89158	ABDD		gatcctatttacgct	gagcccatttacgct	gaacccatttacgct					dpiya	epiya	epiya
	JS6158	China	EU368523	ABY89149	ABDD		gagcctatttacgct	gagcctatttatgct	gaacccatttacgct					epiya	epiya	epiya
	JS0111	China	EU368522	ABY89148	ABDD		gagcccatttacgct	gagcccatttacgct	gaacccatttacgct					epiya	epiya	epiya
	CAPM N93	China	AF367251	AAK54720	ABDD		gagcctatttatgct	gagcccatttacgct	gaacccatttacgct					epiya	epiya	epiya
	CAPM N111	China	AF367250	AAK54719	ABDD		gagcctatttacgct	gagcccatttacgct	gaacccatttacgct					epiya	epiya	epiya
	VietnamHP-No36	Viet Nam: Ho Chi Minh	FJ798973	ACV92820	ABDD		gagcccatttacgct	gagcccatttacgct	gaacccatttacgct					epiya	epiya	epiya
	VietnamHP-No32	Viet Nam: Ho Chi Minh	FJ798971	ACV92818	ABDD		gagcccatttacgct	gagcccatttacgct	gaacccatttacgct					epiya	epiya	epiya
	VietnamHP-No27	Viet Nam: Ho Chi Minh	FJ798968	ACV92815	ABDD		gagcccatttacgct	gagcccatttacgct	gaacccatttacgct					epiya	epiya	epiya
	VietnamHP-No25	Viet Nam: Ho Chi Minh	FJ798967	ACV92814	ABDD		gagcccatttacgct	gagcccatttacgct	gagcccatttacgct					epiya	epiya	epiya
	VietnamHP-No24	Viet Nam: Ho Chi Minh	FJ798966	ACV92813	ABDD		gagcccatttacgct	gagcccatttacgct	gagcccatttacgct					epiya	epiya	epiya
	VietnamHP-No23	Viet Nam: Ho Chi Minh	FJ798965	ACV92812	ABDD		gagcccatttacgct	gagcccatttacgct	gaacccatttacgct					epiya	epiya	epiya
	VietnamHP-No22	Viet Nam: Ho Chi Minh	FJ798964	ACV92811	ABDD		gagcccatttacgct	gagcccatttacgct	gagcccatttacgct					epiya	epiya	epiya
	VietnamHP-No17	Viet Nam: Ho Chi Minh	FJ798962	ACV92809	ABDD		gagcccatttacgct	gagcccatttacgct	gagcccatttacgct					epiya	epiya	epiya
	VietnamHP-No15	Viet Nam: Ho Chi Minh	FJ798960	ACV92807	ABDD		gagcccatttacgct	gagcccatttacgct	gaacccatttacgct					epiya	epiya	epiya
	VietnamHP-No14	Viet Nam: Ho Chi Minh	FJ798959	ACV92806	ABDD		gagcccatttacgct	gagtccatttacgct	gaacccatttacgct					epiya	esiya	epiya
	VietnamHP-No8	Viet Nam: Ho Chi Minh	FJ798958	ACV92805	ABDD		gagcccatttacgct	gagcccatttacgct	gagcccatttatgct					epiya	epiya	epiya
	VietnamHP-No7	Viet Nam: Ho Chi Minh	FJ798957	ACV92804	ABDD		gagcccatttacgct	gagcccatttacgct	gagcccatttacgct					epiya	epiya	epiya
	VietnamHP-No6	Viet Nam: Ho Chi Minh	FJ798956	ACV92803	ABDD		gagcccatttacgct	gagcccatttacgct	gagcccatttacgct					epiya	epiya	epiya
	VietnamHP-No5	Viet Nam: Ho Chi Minh	FJ798955	ACV92802	ABDD		gagcccatttatgct	gagcccatttacgct	gaacccatttacgct					epiya	epiya	epiya
	VietnamHP-No4	Viet Nam: Ho Chi Minh	FJ798954	ACV92801	ABDD		gagcccatttacgct	gagcccatttatact	gagcccatttacgct					epiya	epiyt	epiya
	VietnamHP-No3	Viet Nam: Ho Chi Minh	FJ798953	ACV92800	ABDD		gagcccatttacgct	gagcccatttacgct	gagcccatttacgct					epiya	epiya	epiya
	VietnamHP-No2	Viet Nam: Ho Chi Minh	FJ798952	ACV92799	ABDD		gagcccatttacgct	gagcccatttacgct	gaacccatttacgct					epiya	epiya	epiya
	42G	Hong Kong	FJ389581	ACJ11677	ABDD		gagcctatttatgct	gagcccatttacgct	gaacctatttacgct					epiya	epiya	epiya
	OK317	Japan: Okinawa	AB246743	BAE97708	ABDD		gagcctatttatgct	gagcccatttacgct	gaacccatttacgct					epiya	epiya	epiya
	OK316	Japan: Okinawa	AB246742	BAE97707	ABDD		gagcccatttacgct	gagcccatttacgct	gaacccatttacgct					epiya	epiya	epiya
	OK314	Japan: Okinawa	AB246741	BAE97706	ABDD		gagcccatttacgct	gagcccatttacgct	gaacccatttacgct					epiya	epiya	epiya
	OK313	Japan: Okinawa	AB246740	BAE97705	ABDD		gagcctatttatgct	gagcccatttacgct	gaacccatttacgct					epiya	epiya	epiya
	OK312	Japan: Okinawa	AB246739	BAE97704	ABDD		gagcccatttatgct	gagcccatttacgct	gaacccatttacgct					epiya	epiya	epiya
	OK311	Japan: Okinawa	AB246738	BAE97703	ABDD		gagcctatttacgct	gagcctatttacgct	gaacccatttacgct					epiya	epiya	epiya
	OK309	Japan: Okinawa	AB246736	BAE97701	ABDD		gagcccatttatgct	gagcccatttacgct	gaacccatttacgct					epiya	epiya	epiya
	OK306	Japan: Okinawa	AB246734	BAE97699	ABDD		gagcctatttacgct	gagcctatttacgct	gaacccatttacgct					epiya	epiya	epiya
	OK305	Japan: Okinawa	AB246733	BAE97698	ABDD		gagcccatttatgct	gagcccatttacgct	gaacccatttacgct					epiya	epiya	epiya
	OK302	Japan: Okinawa	AB246732	BAE97697	ABDD		gagcctatttacgct	gagcctatttacgct	gaacccatttacgct					epiya	epiya	epiya
	OK301	Japan: Okinawa	AB246731	BAE97696	ABDD		gagcctatttacgct	gagcctatttacgct	gaacccatttacgct					epiya	epiya	epiya
	OK204	Japan: Okinawa	AB190954	BAD51764	ABDD		gagcccatttatgct	gagtccatttacgct	gaacccatttacgct					epiya	esiya	epiya
	OK194	Japan: Okinawa	AB190952	BAD51762	ABDD		gagcctatttatgct	gagcccatttacgct	gaacccatttacgct					epiya	epiya	epiya
	OK159	Japan: Okinawa	AB190945	BAD51755	ABDD		gagcctatttacgct	gagtctatttacgct	gaacccatttacgct					epiya	esiya	epiya
	OK158	Japan: Okinawa	AB190944	BAD51754	ABDD		gagcctatttacgct	gagcctatttacgct	gaacccatttacgct					epiya	epiya	epiya
	F37	Japan: Fukui	AB190934	BAD51744	ABDD		aatcctatttatgct	gagcccatttacgct	gaacccatttacgct					npiya	epiya	epiya
	OK212	Japan: Okinawa	AB190957	BAD51767	ABDD		gagcctatttatgct	gagcccatttacgct	gaacccatttacgct					epiya	epiya	epiya
	OK206	Japan: Okinawa	AB190955	BAD51765	ABDD		gagcctatttacgct	gagcccatttacgct	gaacccatttacgct					epiya	epiya	epiya
	OK113	Japan: Okinawa	AB190938	BAD51748	ABDD		gagcctatttacgct	gagcctatttacgct	gaacccatttacgct					epiya	epiya	epiya
	F57	Japan: Fukui	AB190935	BAD51745	ABDD		gagcctatttacgct	gagcccatttacgct	gaacccatttacgct					epiya	epiya	epiya
	F24	Japan: Fukui	AB190933	BAD51743	ABDD		gagcctatttatgct	gagcccatttacgct	gaacccatttacgct					epiya	epiya	epiya
	F23	Japan: Fukui	AB190932	BAD51742	ABDD		gagcccatttacgct	gagtccatttacgct	gagcccatttacgct					epiya	esiya	epiya
	HC-58	Viet Nam: Ho Chi Minh	AB469657	BAH58203	ABDD		gaacccatttacgct	gagcccatttacgct	gagcccatttacgct					epiya	epiya	epiya
	HN-27	Viet Nam: Hanoi	AB469655	BAH58201	ABDD		gagcccatttacgct	gagcccatttacgct	gaacccatttacgct					epiya	epiya	epiya
	HN-147	Viet Nam: Hanoi	AB469653	BAH58199	ABDD		gagcccatttacgct	gagcccatttatgct	gaacccatttacgct					epiya	epiya	epiya
	HN-146	Viet Nam: Hanoi	AB469652	BAH58198	ABDD		gagcccatttacgct	gagcccatttacgct	gaacccatttacgct					epiya	epiya	epiya
	HN-145	Viet Nam: Hanoi	AB469651	BAH58197	ABDD		gagcccatttacgct	gagcccatttatact	gaacccatttacgct					epiya	epiyt	epiya
	HN-142	Viet Nam: Hanoi	AB469648	BAH58194	ABDD		gagcccatttacgct	gagcccatttacgct	gaacccatttacgct					epiya	epiya	epiya
	HN-136	Viet Nam: Hanoi	AB469647	BAH58193	ABDD		gagcctatttacgct	gagcccatttacgct	gaacccatttacgct					epiya	epiya	epiya
	HN-128	Viet Nam: Hanoi	AB469645	BAH58191	ABDD		gagcccatttacgct	gagcccatttacgct	gaacccatttacgct					epiya	epiya	epiya
	HN-122	Viet Nam: Hanoi	AB469641	BAH58187	ABDD		gagcccatttacgct	gagcccatttacgct	gaacccatttacgct					epiya	epiya	epiya
	HN-120	Viet Nam: Hanoi	AB469640	BAH58186	ABDD		gagcccatttacgct	gagcccatttacgct	gagcccatttacgct					epiya	epiya	epiya
	HN-118	Viet Nam: Hanoi	AB469639	BAH58185	ABDD		gagcccatttacgct	gagcccatttacgct	gaacccatttacgct					epiya	epiya	epiya
	HN-115	Viet Nam: Hanoi	AB469637	BAH58183	ABDD		gagcccatttacgct	gagcccatttacgct	gagcccatttacgct					epiya	epiya	epiya
	HN-111	Viet Nam: Hanoi	AB469633	BAH58179	ABDD		gagcccatttatgct	gagcccatttacgct	gagcccatttacgct					epiya	epiya	epiya
	HN-108	Viet Nam: Hanoi	AB469631	BAH58177	ABDD		gagcccatttacgct	gagcccatttacgct	gagcccatttacgct					epiya	epiya	epiya
	HN-100	Viet Nam: Hanoi	AB469630	BAH58176	ABDD		gagcccatttacgct	gagcccatttacgct	gaacccatttacgct					epiya	epiya	epiya
	HN-96	Viet Nam: Hanoi	AB469628	BAH58174	ABDD		gagcccatttacgct	gagcccatttacgct	gaacccatttacgct					epiya	epiya	epiya
	HN-84	Viet Nam: Hanoi	AB469623	BAH58169	ABDD		gagcccatttatgct	gagcccatttacgct	gaacccatttacgct					epiya	epiya	epiya
	HN-54	Viet Nam: Hanoi	AB469618	BAH58164	ABDD		gagcccatttatgct	gagcccatttacgct	gaacccatttacgct					epiya	epiya	epiya
	HN-52	Viet Nam: Hanoi	AB469617	BAH58163	ABDD		gagcccatttacgct	gagcccatttacgct	gaacccatttacgct					epiya	epiya	epiya
	HN-49	Viet Nam: Hanoi	AB469616	BAH58162	ABDD		gagcccatttacgct	gagcccatttacgct	gaacccatttacgct					epiya	epiya	epiya
	HN-45	Viet Nam: Hanoi	AB469615	BAH58161	ABDD		gagcccatttacgct	gagcctatttacgct	gaacccatttacgct					epiya	epiya	epiya
	HN-34	Viet Nam: Hanoi	AB469612	BAH58158	ABDD		gagcctatttacgct	gagcccatttacgct	gagcccatttacgct					epiya	epiya	epiya
	HN-30	Viet Nam: Hanoi	AB469611	BAH58157	ABDD		gagcccatttacgct	gagcccatttacgct	gaacccatttacgct					epiya	epiya	epiya
	HN-33	Viet Nam: Hanoi	AB469610	BAH58156	ABDD		gagcccatttacgct	gagcccatttacgct	gagcccatttacgct					epiya	epiya	epiya
	HN-29	Viet Nam: Hanoi	AB469608	BAH58154	ABDD		gagcccatttacgct	gagtccatttacgct	gagcccatttacgct					epiya	esiya	epiya
	HN-24	Viet Nam: Hanoi	AB469607	BAH58153	ABDD		gagcccatttacgct	gagcccatttacgct	gaacccatttacgct					epiya	epiya	epiya
	HN-21	Viet Nam: Hanoi	AB469605	BAH58151	ABDD		gagcccatttacgct	gagtccatttactct	gagcccatttacgct					epiya	esiys	epiya
	HN-14	Viet Nam: Hanoi	AB469604	BAH58150	ABDD		gagcccatttatgct	gagcccatttacgct	gagcccatttacgct					epiya	epiya	epiya
	HC-135	Viet Nam: Ho Chi Minh	AB469603	BAH58149	ABDD		gagcccatttacgct	gagcccatttacgct	gaacccatttacgct					epiya	epiya	epiya
	HC-150	Viet Nam: Ho Chi Minh	AB469602	BAH58148	ABDD		gagccaatttacgct	gagcccatttacgct	gaacccatttacgct					epiya	epiya	epiya
	HC-132	Viet Nam: Ho Chi Minh	AB469601	BAH58147	ABDD		gagcccatttacgct	gagcccatttacgct	gagcccatttacgct					epiya	epiya	epiya
	HC-128	Viet Nam: Ho Chi Minh	AB469600	BAH58146	ABDD		gagcccatttacgct	gagcccatttacgct	gaacccatttacgct					epiya	epiya	epiya
	HC-148	Viet Nam: Ho Chi Minh	AB469596	BAH58142	ABDD		gagcccatttacgct	gagcccatttacgct	gaacccatttacgct					epiya	epiya	epiya
	HC-143	Viet Nam: Ho Chi Minh	AB469595	BAH58141	ABDD		gagcccatttacgct	gagcccatttacgct	gaacccatttacgct					epiya	epiya	epiya
	HC-79	Viet Nam: Ho Chi Minh	AB469594	BAH58140	ABDD		gagcccatttacgct	gagcccatttacgct	gaacccatttacgct					epiya	epiya	epiya
	HC-77	Viet Nam: Ho Chi Minh	AB469593	BAH58139	ABDD		gagcccatttatgct	gagcccatttacgct	gagcccatttacgct					epiya	epiya	epiya
	HC-62	Viet Nam: Ho Chi Minh	AB469592	BAH58138	ABDD		gagcccatttacgct	gagcccatttacgct	gaacccatttacgct					epiya	epiya	epiya
	HC-149	Viet Nam: Ho Chi Minh	AB469591	BAH58137	ABDD		gagcccatttacgct	gagcccatttacgct	gaacccatttacgct					epiya	epiya	epiya
	HC-133	Viet Nam: Ho Chi Minh	AB469590	BAH58136	ABDD		gagcccatttacgct	gagcccatttacgct	gaacccatttacgct					epiya	epiya	epiya
	HC-130	Viet Nam: Ho Chi Minh	AB469589	BAH58135	ABDD		gagcccatttacgct	gagcccatttacgct	gagcccatttacgct					epiya	epiya	epiya
	HC-123	Viet Nam: Ho Chi Minh	AB469586	BAH58132	ABDD		gagcccatttacgct	gagcccatttacgct	gagcccatttacgct					epiya	epiya	epiya
	HC-120	Viet Nam: Ho Chi Minh	AB469585	BAH58131	ABDD		gagcccatttacgct	gagcccatttacgct	gagcccatttacgct					epiya	epiya	epiya
	HC-116	Viet Nam: Ho Chi Minh	AB469584	BAH58130	ABDD		gagcccatttatgct	gaacccatttacgct	gagcccatttacgct					epiya	epiya	epiya
	HC-110	Viet Nam: Ho Chi Minh	AB469583	BAH58129	ABDD		gagcccatttacgct	gagcccatttacgct	gagcccatttacgct					epiya	epiya	epiya
	HC-105	Viet Nam: Ho Chi Minh	AB469581	BAH58127	ABDD		gagcccatttacgct	gagcccatttacgct	gagcccatttacgct					epiya	epiya	epiya
	HC-71	Viet Nam: Ho Chi Minh	AB469579	BAH58125	ABDD		gagcccatttacgct	gagcccatttacgct	gaacccatttacgct					epiya	epiya	epiya
	HC-63	Viet Nam: Ho Chi Minh	AB469578	BAH58124	ABDD		gagcccatttacgct	gaacccatttacgct	gaacccatttacgct					epiya	epiya	epiya
	HC-61	Viet Nam: Ho Chi Minh	AB469577	BAH58123	ABDD		gaacccatttacgct	gagcccatttacgct	gagcccatttacgct					epiya	epiya	epiya
	HC-57	Viet Nam: Ho Chi Minh	AB469576	BAH58122	ABDD		gagcccatttacgct	gagcccatttacgct	gaacccatttacgct					epiya	epiya	epiya
	HC-37	Viet Nam: Ho Chi Minh	AB469574	BAH58120	ABDD		gagcccatttatgct	gagcccatttacgct	gaacccatttacgct					epiya	epiya	epiya
	HC-33	Viet Nam: Ho Chi Minh	AB469572	BAH58118	ABDD		gagcccatttatgct	gagcccatttacgct	gaacccatttacgct					epiya	epiya	epiya
	HC-29	Viet Nam: Ho Chi Minh	AB469571	BAH58117	ABDD		gagcccatttacgct	gagcccatttacgct	gaacccatttacgct					epiya	epiya	epiya
	HC-26	Viet Nam: Ho Chi Minh	AB469570	BAH58116	ABDD		gagcccatttacgct	gagcccatttacgct	gaacccatttacgct					epiya	epiya	epiya
	HC-25	Viet Nam: Ho Chi Minh	AB469569	BAH58115	ABDD		gagcccatttacgct	gagcccatttacgct	gagcccatttacgct					epiya	epiya	epiya
	HC-21	Viet Nam: Ho Chi Minh	AB469568	BAH58114	ABDD		gagcccatttacgct	gagcccatttacgct	gaacccatttacgct					epiya	epiya	epiya
	HC-17	Viet Nam: Ho Chi Minh	AB469567	BAH58113	ABDD		gagcccatttacgct	gagcccatttacgct	gagcccatttacgct					epiya	epiya	epiya
	HC-12	Viet Nam: Ho Chi Minh	AB469565	BAH58111	ABDD		gagcccatttatgct	gagcccatttacgct	gaacccatttacgct					epiya	epiya	epiya
	HC-11	Viet Nam: Ho Chi Minh	AB469564	BAH58110	ABDD		gagcccatttacgct	gagcccatttacgct	gaacccatttacgct					epiya	epiya	epiya
	HC-10	Viet Nam: Ho Chi Minh	AB469563	BAH58109	ABDD		gagcccatttacgct	gagcccatttacgct	gaacccatttacgct					epiya	epiya	epiya
	HC-6	Viet Nam: Ho Chi Minh	AB469562	BAH58108	ABDD		gagcccatttacgct	gagcccatttacgct	gaacccatttacgct					epiya	epiya	epiya
	HC-5	Viet Nam: Ho Chi Minh	AB469561	BAH58107	ABDD		gagcccatttacgct	gagcccatttacgct	gaacccatttacgct					epiya	epiya	epiya
	patient #04-304	Japan: Oita	AB354305	BAG06749	ABDD		gagcccatttacgct	gagcccatttacgct	gaacccatttacgct					epiya	epiya	epiya
	132C	Hong Kong	EU681369	ACD47130	ABDD		gagcctatttatgct	gagcccatttacgct	gaacccatttacgct					epiya	epiya	epiya
	patient #05-134	Japan: Oita	AB354389	BAG06833	ABDD		gagcctatttatgct	gagcccatttacgct	gaacccatttacgct					epiya	epiya	epiya
	patient #03-24	Japan: Oita	AB354388	BAG06832	ABDD		gagcctatttatgct	gagcccatttacgct	gaacccatttacgct					epiya	epiya	epiya
	patient #03-251	Japan: Oita	AB354387	BAG06831	ABDD		gagcctatttacgct	gagcctatttatgct	gaacccatttacgct					epiya	epiya	epiya
	patient #03-404	Japan: Oita	AB354386	BAG06830	ABDD		gagcctatttatgct	gagcccatttacgct	gaacccatttacgct					epiya	epiya	epiya
	patient #03-50	Japan: Oita	AB354385	BAG06829	ABDD		gagcccatttacgct	gagtctatttatgct	gaacccatttacgct					epiya	esiya	epiya
	patient #03-698	Japan: Oita	AB354384	BAG06828	ABDD		gagcctatttatgct	gagcccatttacgct	gaacccatttacgct					epiya	epiya	epiya
	patient #04-134	Japan: Oita	AB354383	BAG06827	ABDD		gagcctatttacgct	gagcccatttacgct	gaaccaatttacgct					epiya	epiya	epiya
	patient #03-90	Japan: Oita	AB354382	BAG06826	ABDD		gagcctatttatgct	gagcccatttacgct	gaacccatttacgct					epiya	epiya	epiya
	patient #03-171	Japan: Oita	AB354381	BAG06825	ABDD		gagcccatttacgct	gagtccatttacgct	gaacccatttacgct					epiya	esiya	epiya
	patient #03-256	Japan: Oita	AB354380	BAG06824	ABDD		gagcctatttatgct	gagcccatttacgct	gaacccatttacgct					epiya	epiya	epiya
	patient #05-108	Japan: Oita	AB354379	BAG06823	ABDD		gaacctatttatgct	gagcccatttacgct	gaacccatttacgct					epiya	epiya	epiya
	patient #05-296	Japan: Oita	AB354378	BAG06822	ABDD		gagcccatttacgct	gagtctatttatgct	gaacccatttacgct					epiya	esiya	epiya
	patient #05-84	Japan: Oita	AB354377	BAG06821	ABDD		gagcctatttacgct	gagcccatttacgct	gaacccatttacgct					epiya	epiya	epiya
	patient #03-122	Japan: Oita	AB354376	BAG06820	ABDD		gagcctatttatgct	gagcccatttacgct	gaacccatttacgct					epiya	epiya	epiya
	patient #03-250	Japan: Oita	AB354375	BAG06819	ABDD		gagcctatttatgct	gagcccatttacgct	gaacccatttacgct					epiya	epiya	epiya
	patient #05-142	Japan: Oita	AB354374	BAG06818	ABDD		gagcccatttacgct	gagtccatttacgct	gaacccatttacgct					epiya	esiya	epiya
	patient #05-368	Japan: Oita	AB354373	BAG06817	ABDD		gagcctatttatgct	gagcccatttacgct	gaacccatttacgct					epiya	epiya	epiya
	patient #05-384	Japan: Oita	AB354372	BAG06816	ABDD		gagcctatttatgct	gagtccatttacgct	gaacccatttacgct					epiya	esiya	epiya
	patient #05-286	Japan: Oita	AB354371	BAG06815	ABDD		gagcctatttatgct	gagcccatttacgct	gaacccatttacgct					epiya	epiya	epiya
	patient #03-158	Japan: Oita	AB354370	BAG06814	ABDD		gagcccatttacgct	gagcccatttacgct	gaacccatttacgct					epiya	epiya	epiya
	patient #03-16	Japan: Oita	AB354369	BAG06813	ABDD		gagcctatttatgct	gagcccatttacgct	gaacccatttacgct					epiya	epiya	epiya
	patient #03-18	Japan: Oita	AB354368	BAG06812	ABDD		gagcctatttatgct	gagcccatttacgct	gaacccatttacgct					epiya	epiya	epiya
	patient #03-208	Japan: Oita	AB354367	BAG06811	ABDD		gagcccatttacgct	gagcccatttacgct	gaacccatttacgct					epiya	epiya	epiya
	patient #03-291	Japan: Oita	AB354366	BAG06810	ABDD		gagcctatttatgct	gagcccatttacgct	gaacccatttacgct					epiya	epiya	epiya
	patient #03-398	Japan: Oita	AB354365	BAG06809	ABDD		gagcctatttatgct	gagcctatttatgct	gaacccatttacgct					epiya	epiya	epiya
	patient #03-425	Japan: Oita	AB354364	BAG06808	ABDD		gagcctatttacgct	gagcctatttatgct	gaacccatttacgct					epiya	epiya	epiya
	patient #03-82	Japan: Oita	AB354363	BAG06807	ABDD		gagcctatttatgct	gagctcatttacgct	gaacccatttacgct					epiya	eliya	epiya
	patient #04-350	Japan: Oita	AB354362	BAG06806	ABDD		gagcctatttatgct	gagcccatttacgct	gaacccatttacgct					epiya	epiya	epiya
	patient #04-530	Japan: Oita	AB354361	BAG06805	ABDD		gagcccatttacgct	gagcccatttacgct	gaacccatttacgct					epiya	epiya	epiya
	patient #04-658	Japan: Oita	AB354360	BAG06804	ABDD		gagcccatttacgct	gagcccatttacgct	gaacccatttacgct					epiya	epiya	epiya
	patient #05-116	Japan: Oita	AB354359	BAG06803	ABDD		gagcccatttacgct	gagcccatttacgct	gaacccatttacgct					epiya	epiya	epiya
	patient #05-224	Japan: Oita	AB354358	BAG06802	ABDD		gagcctatttatgct	gagcccatttacgct	gaacccatttacgct					epiya	epiya	epiya
	patient #05-290	Japan: Oita	AB354357	BAG06801	ABDD		gagcctatttatgct	gagcccatttatgct	gaacccatttacgct					epiya	epiya	epiya
	patient #05-314	Japan: Oita	AB354356	BAG06800	ABDD		gagcctatttatgct	gagcccatttacgct	gaacccatttacgct					epiya	epiya	epiya
	patient #05-64	Japan: Oita	AB354355	BAG06799	ABDD		gagcctatttacgct	gagcccatttacgct	gaacccatttacgct					epiya	epiya	epiya
	patient #03-144	Japan: Oita	AB354354	BAG06798	ABDD		gagcccatttatgct	gagctcatttacgct	gaacccatttacgct					epiya	eliya	epiya
	patient #03-428	Japan: Oita	AB354353	BAG06797	ABDD		gagcctatttacgct	gagcccatttacgct	gagcccatttacgct					epiya	epiya	epiya
	patient #03-472	Japan: Oita	AB354352	BAG06796	ABDD		gagcctatttatgct	gagcccatttacgct	gaacccatttacgct					epiya	epiya	epiya
	patient #03-520	Japan: Oita	AB354351	BAG06795	ABDD		gagcctatttatgct	gagcccatttacgct	gaacctatttacgct					epiya	epiya	epiya
	patient #05-128	Japan: Oita	AB354350	BAG06794	ABDD		gagcctatttacgct	gagcccatttacgct	gaacccatttacgct					epiya	epiya	epiya
	patient #05-150	Japan: Oita	AB354349	BAG06793	ABDD		gagcctatttacgct	gagcccatttacgct	gaacccatttacgct					epiya	epiya	epiya
	patient #05-206	Japan: Oita	AB354348	BAG06792	ABDD		gagcctatttacgct	gagcccatttacgct	gaacccatttacgct					epiya	epiya	epiya
	patient #05-292	Japan: Oita	AB354347	BAG06791	ABDD		gagcctatttatgct	gagcccatttacgct	gaacccatttacgct					epiya	epiya	epiya
	patient #03-438	Japan: Oita	AB354346	BAG06790	ABDD		gagcctatttatgct	gagtccatttacgat	gaacccatttacgct					epiya	esiyd	epiya
	patient #03-466	Japan: Oita	AB354345	BAG06789	ABDD		gagcctatttacgct	gagcccatttacgct	gaacccatttacgct					epiya	epiya	epiya
	patient #03-470	Japan: Oita	AB354344	BAG06788	ABDD		gagcctatttatgct	gagcccatttacgct	gaacccatttacgct					epiya	epiya	epiya
	patient #03-150	Japan: Oita	AB354343	BAG06787	ABDD		gagcctatttacgct	gagcccatttacgct	gaacccatttacgct					epiya	epiya	epiya
	patient #03-164	Japan: Oita	AB354342	BAG06786	ABDD		gagcctatttatgct	gagcccatttacgct	gaacccatttacgct					epiya	epiya	epiya
	patient #03-224	Japan: Oita	AB354341	BAG06785	ABDD		gagcctatttacgct	gagcccatttacgct	gaacccatttacgct					epiya	epiya	epiya
	patient #03-281	Japan: Oita	AB354340	BAG06784	ABDD		gagcctatttacgct	gagcccatttacgct	gaacccatttacgct					epiya	epiya	epiya
	patient #03-407	Japan: Oita	AB354339	BAG06783	ABDD		gagcctatttatgct	gagtccatttacgct	gaacccatttacgct					epiya	esiya	epiya
	patient #03-364	Japan: Oita	AB354338	BAG06782	ABDD		gagcccatttatgct	gagcccatttacgct	gaacccatttacgct					epiya	epiya	epiya
	patient #03-616	Japan: Oita	AB354337	BAG06781	ABDD		gagcctatttacgct	gagcccatttacgct	gaacccatttacgct					epiya	epiya	epiya
	patient #03-618	Japan: Oita	AB354336	BAG06780	ABDD		gagcccatttatgct	gagcccatttacgct	gaacccatttacgct					epiya	epiya	epiya
	patient #03-78	Japan: Oita	AB354335	BAG06779	ABDD		gagcctatttacgct	gagcctatttatgct	gaacccatttacgct					epiya	epiya	epiya
	patient #05-168	Japan: Oita	AB354310	BAG06778	ABDD		gagcccatttacgct	gagcccatttacact	gaacccatttacgct					epiya	epiyt	epiya
	patient #05-210	Japan: Oita	AB354333	BAG06777	ABDD		gagcctatttacgct	gagcccatttacgct	gaacccatttacgct					epiya	epiya	epiya
	patient #05-164	Japan: Oita	AB354332	BAG06776	ABDD		gagcctatttacgct	gagcctatttatgct	gaacccatttacgct					epiya	epiya	epiya
	patient #05-244	Japan: Oita	AB354331	BAG06775	ABDD		gagcctatttatgct	gagcctatttatgct	gaacccatttacgct					epiya	epiya	epiya
	patient #05-270	Japan: Oita	AB354330	BAG06774	ABDD		gagcctatttatgct	gagcccatttacgct	gaacccatttacgct					epiya	epiya	epiya
	patient #05-318	Japan: Oita	AB354329	BAG06773	ABDD		gagcctatttacgct	gagcccatttacgct	gaacccatttacgct					epiya	epiya	epiya
	patient #05-322	Japan: Oita	AB354328	BAG06772	ABDD		gagcccatttatgct	gagcccatttacgct	gaacccatttacgct					epiya	epiya	epiya
	patient #05-344	Japan: Oita	AB354327	BAG06771	ABDD		gagcctatttatgct	gagcccatttacgct	gaacccatttacgct					epiya	epiya	epiya
	patient #05-358	Japan: Oita	AB354326	BAG06770	ABDD		gaacccatttatgct	gagcccatttacgct	gaacccatttacgct					epiya	epiya	epiya
	patient #03-110	Japan: Oita	AB354325	BAG06769	ABDD		gagcctatttatgct	gagcccatttacgct	gaacccatttacgct					epiya	epiya	epiya
	patient #03-128	Japan: Oita	AB354324	BAG06768	ABDD		gagcctatttatgct	gagcccatttacgct	gaacccatttacgct					epiya	epiya	epiya
	patient #03-132	Japan: Oita	AB354323	BAG06767	ABDD		gagcctatttatgct	gagcccatttacgct	gaacccatttacgct					epiya	epiya	epiya
	patient #03-156	Japan: Oita	AB354322	BAG06766	ABDD		gagcccatttacgct	gagcccatttacgct	gaacccatttacgct					epiya	epiya	epiya
	patient #03-193	Japan: Oita	AB354321	BAG06765	ABDD		gaacccatttacgct	gagcccatttacgct	gaacccatttacgct					epiya	epiya	epiya
	patient #03-216	Japan: Oita	AB354320	BAG06764	ABDD		gagcctatttatgct	gagcccatttacgct	gaacccatttacgct					epiya	epiya	epiya
	patient #03-2	Japan: Oita	AB354319	BAG06763	ABDD		gagcctatttacgct	gagcccatttacgct	gaaccaatttacgct					epiya	epiya	epiya
	patient #03-232	Japan: Oita	AB354318	BAG06762	ABDD		gaacccatttatgct	gagcccatttacgct	gaacccatttacgct					epiya	epiya	epiya
	patient #03-278	Japan: Oita	AB354317	BAG06761	ABDD		gagcctatttatgct	gagcccatttacgct	gaacccatttacgct					epiya	epiya	epiya
	patient #03-400	Japan: Oita	AB354316	BAG06760	ABDD		gagcctatttacgct	gagcctatttatgct	gaacccatttacgct					epiya	epiya	epiya
	patient #03-430	Japan: Oita	AB354315	BAG06759	ABDD		gaacccatttatgct	gagcccatttacgct	gaacccatttacgct					epiya	epiya	epiya
	patient #03-436	Japan: Oita	AB354314	BAG06758	ABDD		gagcctatttatgct	gagcccatttacgct	gaacccatttacgct					epiya	epiya	epiya
	patient #03-8	Japan: Oita	AB354313	BAG06757	ABDD		gagcctatttatgct	gagcccatttacgct	gaacccatttacgct					epiya	epiya	epiya
	patient #04-500	Japan: Oita	AB354312	BAG06756	ABDD		gagcctatttatgct	gagcccatttacgct	gaacccatttacgct					epiya	epiya	epiya
	patient #04-614	Japan: Oita	AB354311	BAG06755	ABDD		gagcctatttatgct	gagcccatttacgct	gaacccatttacgct					epiya	epiya	epiya
	patient #05-208	Japan: Oita	AB354309	BAG06753	ABDD		gagcccatttatgct	gagcccatttacgct	gaacccatttacgct					epiya	epiya	epiya
	patient #05-250	Japan: Oita	AB354308	BAG06752	ABDD		gagcctatttatgct	gagtccatttacgct	gaacccatttacgct					epiya	esiya	epiya
	patient #05-324	Japan: Oita	AB354307	BAG06751	ABDD		gagcctatttatgct	gagcccatttatgct	gaacccatttacgct					epiya	epiya	epiya
	patient #05-360	Japan: Oita	AB354306	BAG06750	ABDD		gagcctatttatgct	gagcccatttacgct	gaacctatttacgct					epiya	epiya	epiya
	patient #04-592	Japan: Oita	AB354304	BAG06748	ABDD		gagcccatttacgct	gagcccatttacgct	gaacccatttacgct					epiya	epiya	epiya
	patient #04-124	Japan: Oita	AB354303	BAG06747	ABDD		gagcctatttatgct	gagcccatttacgct	gaacccatttacgct					epiya	epiya	epiya
	Patient #04-210	Japan: Oita	AB267264	BAF45307	ABDD		gagcctatttatgct	gagtccatttacgct	gaacccatttacgct					epiya	esiya	epiya
	Patient #02-160	Japan: Oita	AB267263	BAF45306	ABDD		gagcccatttacgct	gagcccatttacgct	gaacccatttacgct					epiya	epiya	epiya
	Patient #04-494	Japan: Oita	AB267262	BAF45305	ABDD		gagcccatttacgct	gagcccatttacgct	gaacccatttacgct					epiya	epiya	epiya
	Patient #04-288	Japan: Oita	AB267261	BAF45304	ABDD		gagcccatttatgct	gagcccatttacgct	gaacccatttacgct					epiya	epiya	epiya
	Patient #04-140	Japan: Oita	AB267260	BAF45303	ABDD		gagcctatttacgct	gagcccatttacgct	gaacccatttacgct					epiya	epiya	epiya
	Patient #04-304	Japan: Oita	AB267259	BAF45302	ABDD		gagcctatttatgct	gagcccatttacgct	gaacccatttacgct					epiya	epiya	epiya
	Patient #04-378	Japan: Oita	AB267258	BAF45301	ABDD		gagcctatttatgct	gagcccatttacgct	gaacccatttacgct					epiya	epiya	epiya
	Patient #04-236	Japan: Oita	AB267256	BAF45299	ABDD		gagcctatttatgct	gagcccatttacgct	gaacccatttacgct					epiya	epiya	epiya
	Patient #04-396	Japan: Oita	AB267255	BAF45298	ABDD		gagcctatttatgct	gagcccatttacgct	gaacccatttacgct					epiya	epiya	epiya
	Patient #04-264	Japan: Oita	AB267254	BAF45297	ABDD		gagcctatttatgct	gagcccatttacgct	gaacccatttacgct					epiya	epiya	epiya
	Patient #03-166	Japan: Oita	AB267253	BAF45296	ABDD		gagcctatttatgct	gagcccatttacgct	gaacccatttacgct					epiya	epiya	epiya
	Patient #04-518	Japan: Oita	AB267252	BAF45295	ABDD		gaacccatttatgct	gagcccatttacgct	gaacccatttacgct					epiya	epiya	epiya
	Patient #04-366	Japan: Oita	AB267251	BAF45294	ABDD		gagcccatttacgct	gagcccatttacgct	gaacccatttacgct					epiya	epiya	epiya
	Patient #03-292	Japan: Oita	AB267250	BAF45293	ABDD		gagcctatttatgct	gagcccatttacgct	gaacccatttacgct					epiya	epiya	epiya
	Patient #04-334	Japan: Oita	AB267249	BAF45292	ABDD		gagcctatttatgct	gagcccatttacgct	gaacccatttacgct					epiya	epiya	epiya
	Patient #04-72	Japan: Oita	AB267247	BAF45290	ABDD		gagcccatttacgct	gagcccatttacgct	gaacccatttacgct					epiya	epiya	epiya
	Patient #04-232	Japan: Oita	AB267246	BAF45289	ABDD		gagcctatttatgct	gagcccatttacgct	gaacccatttacgct					epiya	epiya	epiya
	Patient #02-241	Japan: Oita	AB267245	BAF45288	ABDD		gagcctatttatgct	gagcccatttacgct	gaacccatttacgct					epiya	epiya	epiya
	Patient #04-266	Japan: Oita	AB267244	BAF45287	ABDD		gagcctatttatgct	gagcctatttatgct	gaacccatttacgct					epiya	epiya	epiya
	Patient #04-512	Japan: Oita	AB267243	BAF45286	ABDD		gagcctatttacgct	gagcccatttacgct	gaacccatttacgct					epiya	epiya	epiya
	Patient #04-38	Japan: Oita	AB267242	BAF45285	ABDD		gagcctatttatgct	gagcccatttacgct	gaacccatttatgct					epiya	epiya	epiya
	Patient #03-276b	Japan: Oita	AB267241	BAF45284	ABDD		gagcctatttatgct	gagcccatttacgct	gaacccatttacgct					epiya	epiya	epiya
	Patient #04-156	Japan: Oita	AB267239	BAF45282	ABDD		gagcctatttatgct	gagcccatttacgct	gaacccatttacgct					epiya	epiya	epiya
	Patient #02-599	Japan: Oita	AB267238	BAF45281	ABDD		gagcccatttatgct	gagctcatttacgct	gaacccatttacgct					epiya	eliya	epiya
	Patient #02-596	Japan: Oita	AB267237	BAF45280	ABDD		gagcctatttacgct	gagcctatttatgct	gaacccatttacgct					epiya	epiya	epiya
	Patient #04-370	Japan: Oita	AB267236	BAF45279	ABDD		gagcctatttatgct	gagcccatttacgct	gaacccatttacgct					epiya	epiya	epiya
	Patient #04-116	Japan: Oita	AB267235	BAF45278	ABDD		gagcctatttatgct	gagcccatttacgct	gaacccatttacgct					epiya	epiya	epiya
	Patient #04-276	Japan: Oita	AB267234	BAF45277	ABDD		gagcccatttatgct	gagcccatttacgct	gaacccatttacgct					epiya	epiya	epiya
	Patient #04-456	Japan: Oita	AB267233	BAF45276	ABDD		gagcctatttatgct	gagcccatttacgct	gaacccatttacgct					epiya	epiya	epiya
	Patient #04-164	Japan: Oita	AB267232	BAF45275	ABDD		gagcccatttacgct	gagcccatttacgct	gaacccatttacgct					epiya	epiya	epiya
	Patient #04-392	Japan: Oita	AB267231	BAF45274	ABDD		gagcccatttatgct	gagcccatttacgct	gaacccatttacgct					epiya	epiya	epiya
	Patient #02-559	Japan: Oita	AB267230	BAF45273	ABDD		gagcctatttatgct	gagcccatttacgct	gaacccatttacgct					epiya	epiya	epiya
	Patient #03-530	Japan: Oita	AB267229	BAF45272	ABDD		gagcctatttatgct	gagcccatttacgct	gaacctatttacgct					epiya	epiya	epiya
	Patient #04-526	Japan: Oita	AB267228	BAF45271	ABDD		gagcctatttatgct	gagcccatttacgct	gaacccatttacgct					epiya	epiya	epiya
	Patient #04-16	Japan: Oita	AB267227	BAF45270	ABDD		gaacccatttatgct	gagcccatttacgct	gaacccatttacgct					epiya	epiya	epiya
	Patient #04-570	Japan: Oita	AB267226	BAF45269	ABDD		gagcctatttatgct	gagcccatttactct	gaacccatttacgct					epiya	epiys	epiya
	Patient #04-474	Japan: Oita	AB267224	BAF45267	ABDD		gagcccatttatgct	gagcccatttacgct	gaacccatttacgct					epiya	epiya	epiya
	Patient #04-306	Japan: Oita	AB267223	BAF45266	ABDD		gagcctatttatgct	gagcccatttacgct	gaacccatttacgct					epiya	epiya	epiya
	Patient #02-295	Japan: Oita	AB267222	BAF45265	ABDD		gagcccatttacgct	gagcccatttacgct	gaacccatttacgct					epiya	epiya	epiya
	Patient #04-416	Japan: Oita	AB267221	BAF45264	ABDD		gagcctatttatgct	gagcccatttacgct	gaacccatttacgct					epiya	epiya	epiya
	Patient #04-274	Japan: Oita	AB267220	BAF45263	ABDD		gagcctatttacgct	gagcctatttatgct	gaacccatttacgct					epiya	epiya	epiya
	Patient #02-211	Japan: Oita	AB267219	BAF45262	ABDD		gagcctatttacgct	gagcccatttacgct	gaacccatttacgct					epiya	epiya	epiya
	Patient #02-248	Japan: Oita	AB267218	BAF45261	ABDD		gagcctatttatgct	gagcccatttacgct	gaacccatttacgct					epiya	epiya	epiya
	Patient #05-70	Japan: Oita	AB267217	BAF45260	ABDD		gagcccatttacgct	gagcccatttacgct	gaacccatttacgct					epiya	epiya	epiya
	JS6147	China	EU368558	ABY89184	ABDD		gagcccatttacgct	gagcccatttacgct	gagcccatttacgct					epiya	epiya	epiya
	JS6133	China	EU368557	ABY89183	ABDD		gagcccatttatgct	gagcccatttacgct	gaacccatttacgct					epiya	epiya	epiya
	JS6122	China	EU368556	ABY89182	ABDD		gagcccatttacgct	gagcccatttacgct	gaacccatttacgct					epiya	epiya	epiya
	JS6088	China	EU368554	ABY89180	ABDD		gagcctatttatgct	gagcccatttacgct	gaacccatttacgct					epiya	epiya	epiya
	JS6015	China	EU368553	ABY89179	ABDD		gagcccatttacgct	gagcccatttacgct	gaacccatttacgct					epiya	epiya	epiya
	JS5244	China	EU368552	ABY89178	ABDD		gagcctatttacgct	gagcccatttacgct	gaacccatttacgct					epiya	epiya	epiya
	JS5242	China	EU368551	ABY89177	ABDD		gagcccatttatgct	gagcccatttacgct	gaacccatttacgct					epiya	epiya	epiya
	JS5241	China	EU368550	ABY89176	ABDD		gagcctatttacgct	gagcccatttacgct	gaacccatttacgct					epiya	epiya	epiya
	JS5214	China	EU368549	ABY89175	ABDD		gagcccatttatgct	gagcccatttacgct	gaacccatttacgct					epiya	epiya	epiya
	JS5163	China	EU368547	ABY89173	ABDD		gagcccatttacgct	gagcccatttacgct	gaacccatttacgct					epiya	epiya	epiya
	JS3315	China	EU368545	ABY89171	ABDD		gagcctatttatgct	gagcccatttacgct	gaacccatttacgct					epiya	epiya	epiya
	JS3238	China	EU368540	ABY89166	ABDD		gagcctatttatgct	gagcccatttacgct	gaacccatttacgct					epiya	epiya	epiya
	JS3138	China	EU368538	ABY89164	ABDD		gagcctatttatgct	gagcccatttacgct	gaacccatttacgct					epiya	epiya	epiya
	JS3109	China	EU368537	ABY89163	ABDD		gagcctatttatgct	gagcccatttacgct	gaacccatttacgct					epiya	epiya	epiya
	JS2248	China	EU368533	ABY89159	ABDD		gagcctatttacgct	gagcccatttacgct	gaacccatttacgct					epiya	epiya	epiya
	JS1215	China	EU368531	ABY89157	ABDD		gagcctatttacgct	gagcccatttacgct	gaacccatttacgct					epiya	epiya	epiya
	JS1125	China	EU368530	ABY89156	ABDD		gagcctatttatgct	gagcccatttacgct	gaacccatttacgct					epiya	epiya	epiya
	JS1119	China	EU368529	ABY89155	ABDD		gagcctatttatgct	gagcccatttacgct	gaacccatttacgct					epiya	epiya	epiya
	JS1115	China	EU368528	ABY89154	ABDD		gaacccatttatgct	gagcccatttacgct	gaacccatttacgct					epiya	epiya	epiya
	JS1104	China	EU368527	ABY89153	ABDD		gagcccatttacgct	gagcccatttatgct	gaacccatttacgct					epiya	epiya	epiya
	JS1101	China	EU368526	ABY89152	ABDD		gagcccatttacgct	gagcccatttacgct	gaacccatttacgct					epiya	epiya	epiya
	JS1066	China	EU368525	ABY89151	ABDD		gagcctatttacgct	gagcccatttacgct	gagcccatttacgct					epiya	epiya	epiya
	JS1051	China	EU368524	ABY89150	ABDD		gagcctatttacgct	gagcccatttacgct	gaacccatttacgct					epiya	epiya	epiya
	GC052	Malaysia	EU369655	ABY68573	ABDD		gagcccatttacgct	gagcccatttacgct	gaacccatttacgct					epiya	epiya	epiya
	FD577	Malaysia	EU369653	ABY68571	ABDD		gagcctatttatgct	gagcccatttacgct	gagcccatttacgct					epiya	epiya	epiya
	OK118	Japan: Okinawa	AB190939	BAD51749	ABDD		gagcctatttacgct	gagcctatttacgct	gaacccatttacgct					epiya	epiya	epiya
	HN-149	Viet Nam: Hanoi	AB469654	BAH58200	ABDD		gagcccatttacgct	gagcccatttacgct	gagcccatttacgct					epiya	epiya	epiya
	HN-144	Viet Nam: Hanoi	AB469650	BAH58196	ABDD		gagcccatttacgct	gagcccatttacgct	gagcccatttacgct					epiya	epiya	epiya
	HN-130	Viet Nam: Hanoi	AB469649	BAH58195	ABDD		gagcccatttacgct	gagcctatttatact	gagcccatttacgct					epiya	epiyt	epiya
	HN-126	Viet Nam: Hanoi	AB469644	BAH58190	ABDD		gagcccatttacgct	gagcccatttacgct	gaacccatttacgct					epiya	epiya	epiya
	HN-124	Viet Nam: Hanoi	AB469642	BAH58188	ABDD		gagcccatttacgct	gagcccatttacgct	gaacccatttacgct					epiya	epiya	epiya
	HN-116	Viet Nam: Hanoi	AB469638	BAH58184	ABDD		gagcccatttacgct	gagcccatttacgct	gagcccatttacgct					epiya	epiya	epiya
	HN-109	Viet Nam: Hanoi	AB469632	BAH58178	ABDD		gagcccatttacgct	gagcccatttacgct	gaacccatttacgct					epiya	epiya	epiya
	HN-92	Viet Nam: Hanoi	AB469627	BAH58173	ABDD		gagcccatttacgct	gagcccatttacgct	gaacccatttacgct					epiya	epiya	epiya
	HN-89	Viet Nam: Hanoi	AB469625	BAH58171	ABDD		gagcccatttacgct	gagcccatttacgct	gaacccatttacgct					epiya	epiya	epiya
	HN-86	Viet Nam: Hanoi	AB469624	BAH58170	ABDD		gaacccatttacgct	gagcccatttacgct	gagcccatttacgct					epiya	epiya	epiya
	HN-81	Viet Nam: Hanoi	AB469622	BAH58168	ABDD		gagcccatttacgct	gagcccatttacgct	gagcccatttacgct					epiya	epiya	epiya
	HN-74	Viet Nam: Hanoi	AB469620	BAH58166	ABDD		gagcccatttacgct	gagcccatttacgct	gagcccatttacgct					epiya	epiya	epiya
	HN-73	Viet Nam: Hanoi	AB469619	BAH58165	ABDD		gagcccatttacgct	gagcccatttacgct	gaacccatttacgct					epiya	epiya	epiya
	HN-36	Viet Nam: Hanoi	AB469613	BAH58159	ABDD		gagcccatttacgct	gagcccatttacgct	gaacccatttacgct					epiya	epiya	epiya
	HN-15	Viet Nam: Hanoi	AB469606	BAH58152	ABDD		gagcccatttacgct	gagcccatttacgct	gagcccatttacgct					epiya	epiya	epiya
	HC-126	Viet Nam: Ho Chi Minh	AB469588	BAH58134	ABDD		gagcccatttacgct	gagcccatttacgct	gaacccatttacgct					epiya	epiya	epiya
	HC-107	Viet Nam: Ho Chi Minh	AB469582	BAH58128	ABDD		gagcccatttacgct	gagcccatttacgct	gaacccatttacgct					epiya	epiya	epiya
	HC-3	Viet Nam: Ho Chi Minh	AB469580	BAH58126	ABDD		gagcccatttacgct	gagcccatttacgct	gaacccatttacgct					epiya	epiya	epiya
	HC-38	Viet Nam: Ho Chi Minh	AB469575	BAH58121	ABDD		gagcctatttatgct	gagcccatttacgct	gaacccatttacgct					epiya	epiya	epiya
	HC-34	Viet Nam: Ho Chi Minh	AB469573	BAH58119	ABDD		gaacccatttacgct	gagcccatttacact	gagcccatttacgct					epiya	epiyt	epiya
	OK129	Japan: Okinawa	AB120426	BAD14072	ABDD		gagcctatttatgct	gagcccatttacgct	gaacccatttacgct					epiya	epiya	epiya
	OK109	Japan: Okinawa	AB120424	BAD14018	ABDD		gagcctatttatgct	gagcccatttacgct	gaacccatttacgct					epiya	epiya	epiya
	OK101	Japan: Okinawa	AB120422	BAD13963	ABDD		gagcctatttacgct	gagcctatttacgct	gaacccatttacgct					epiya	epiya	epiya
	F32	Japan: Fukui	AB120419	BAD13880	ABDD		gagcctatttatgct	gagcccatttacgct	gaacccatttacgct					epiya	epiya	epiya
	F16	Japan: Fukui	AB120416	BAD13799	ABDD		gagcctatttacgct	gagcccatttatgct	gaacccatttacgct					epiya	epiya	epiya
	35A	Norway	ADVW01000001	EFI26346	ABDD		gagcctatttatgct	gagcccatttacgct	gaacccatttacgct					epiya	epiya	epiya
	51	South Korea	CP000012	ACX97976	ABDD		gagcctatttacgct	gagtccatttacgct	gaacccatttacgct					epiya	esiya	epiya
	98-10	Japan	ABSX01000003	EEC23450	ABDD		gagcccatttacgct	gagcccatttacgct	gaacccatttacgct					epiya	epiya	epiya
	China:101b	China	AB110964	BAC77007	ABDD		gagcccatttatgct	gagcccatttacgct	gaacccatttacgct					epiya	epiya	epiya
	China:071b	China	AB110961	BAC77004	ABDD		gagcccatttacgct	gagcccatttacgct	gaacccatttacgct					epiya	epiya	epiya
	MK F-09	Japan	AB090123	BAC10469	ABDD		gagcccatttacgct	gagcctatttacgct	gaacccatttacgct					epiya	epiya	epiya
	F36	Japan	AB090080	BAC10426	ABDD		gagcccatttacgct	gagcccatttacgct	gaacccatttacgct					epiya	epiya	epiya
	J-216	Japan	AB015409	BAB20919	ABDD		gagcctatttatgct	gagcacatttacgct	gaacccatttacgct					epiya	ehiya	epiya
	JapanK101	Japan	AB056928	BAB87400	ABDD		gagcccatttacgct	gagcccatttacgct	gaacccatttacgct					epiya	epiya	epiya
	JapanK96	Japan	AB056927	BAB87399	ABDD		gagcctatttatgct	gagcccatttacgct	gaacccatttacgct					epiya	epiya	epiya
	JapanK89	Japan	AB056926	BAB87398	ABDD		gagcccatttatgct	gagcccatttacgct	gaacccatttacgct					epiya	epiya	epiya
	JapanK80	Japan	AB056923	BAB87395	ABDD		gagcccatttacgct	gagcccatttacgct	gaacccatttacgct					epiya	epiya	epiya
	JS3293	China	EU368543	ABY89169	ABDD		gagcctatttatgct	gagcccatttacgct	gaacccatttacgct					epiya	epiya	epiya
	VietnamHP-No33	Viet Nam: Ho Chi Minh	FJ798972	ACV92819	ABDD		gagcccatttacgct	gagcccatttacgct	gaacccatttacgct					epiya	epiya	epiya
	CAPM N62	China	AF249275	AAF82477	ABDD		gaacccatttatgct	gagcccatttacgct	gaacccatttacgct					epiya	epiya	epiya
	HC-93	Viet Nam: Hanoi	AB469656	BAH58202	ABDD		gagcccatttacgct	gagcccatttacgct	gagcccatttacgct					epiya	epiya	epiya
	HN-125	Viet Nam: Hanoi	AB469643	BAH58189	ABDD		gagcccatttacgct	gagcccatttacgct	gaacccatttacgct					epiya	epiya	epiya
	HC-4	Viet Nam: Ho Chi Minh	AB469377	BAH58101	ABDD		gagcccatttacgct	gagcccatttacgct	gaacccatttacgct					epiya	epiya	epiya
	JS3031	China	EU368534	ABY89160	ABDD		gagcttatttacgct	gagcccatttacgct	gaacccatttacgct					eliya	epiya	epiya
	HN-135	Viet Nam: Hanoi	AB469646	BAH58192	ABDD		gagcccatttacgct	gagcccatttacgct	gagcccatttacgct					epiya	epiya	epiya
	HN-75	Viet Nam: Hanoi	AB469635	BAH58181	ABDD		gagcccatttacgct	gagcccatttacgct	gaacccatttacgct					epiya	epiya	epiya
	HN-53	Viet Nam: Hanoi	AB469634	BAH58180	ABDD		gagcccatttacgct	gagcccatttacgct	gaacccatttacgct					epiya	epiya	epiya
	HN-97	Viet Nam: Hanoi	AB469629	BAH58175	ABDD		gagcccatttacgct	gagcccatttacgct	gagcccatttatgct					epiya	epiya	epiya
	HN-44	Viet Nam: Hanoi	AB469614	BAH58160	ABDD		gagcccatttacgct	gagcccatttacgct	gagcccatttacgct					epiya	epiya	epiya
	HC-103	Viet Nam: Ho Chi Minh	AB469599	BAH58145	ABDD		gagcccatttacgct	gagcctatttacact	gaacccatttacgct					epiya	epiyt	epiya
	HN-31	Viet Nam: Hanoi	AB469609	BAH58155	ABDD		gagcccatttacgct	gagcccatttacgct	gaacccatttacgct					epiya	epiya	epiya
	HN-114	Viet Nam: Hanoi	AB469636	BAH58182	ABDD		gagcccatttacgct	gagcccatttacgct	gaacccatttacgct					epiya	epiya	epiya
	VietnamHP-No31	Viet Nam: Ho Chi Minh	FJ798970	ACV92817	ABDD		gagcccatttatgct	gagcccatttacgct	gaacccatttacgct					epiya	epiya	epiya
	VietnamHP-No20	Viet Nam: Ho Chi Minh	FJ798963	ACV92810	ABDD(frameshift inside)		gagcccatttacgct	gagcctatttacgct	gagcccatttacgct					epiya	epiya	epiya
(B) Homologous recombination at CM sequence
	Z11	China:Jiangsu	AJ832142	CAH55613	ABC		gaacccatttatgct	gaacccatttatact						epiya	epiyt
	OK181	Japan: Okinawa	AB190949	BAD51759	ABC		gaacccatttatgct	gaacccatttatact						epiya	epiyt
	PCR98i	India: West Bengal	EU089763	ABY49146	ABC		gaacccatttacgct	gaacccatttacgct						epiya	epiya
	PCR93ii	India: West Bengal	EU089762	ABY49145	ABC		gaacccatttacgct	gaacccatttacgct						epiya	epiya
	PD3515K	Italy	EF450141	ABO33869	ABC		gaacccatttatgct	gaacccatttacgct						epiya	epiya
	HP 280	Malaysia	AY769772	AAV66532	ABC		gaacccatttatgct	gaacccatttatact						epiya	epiyt
	China:079a	China	AB110963	BAC77006	ABC		gaacccatttatgct	gaacccatttatact						epiya	epiyt
	NCTC 11637	Japan	AJ239729	ACS34714	ABC		gaacccatttatgct	gaacccatttacgct						epiya	epiya
	2808	Germany	DQ011619	AAY18597	ABC		gaacccatttatgct	gaacccatttatact						epiya	epiyt
	Z33	China: Jiangsu	AJ832146	CAH55617	ABC		gaacccatttatgct	gagcccatttatact						epiya	epiyt
	USA2754	USA	AB056994	BAB87467	ABC		gaacccatttatgct	gaa---atttacact						epiya	e-iyt
	patient #05-188	Japan: Oita	AB354398	BAG06842	ABC		gaacccatttatgct	gagtccatttatact						epiya	esiyt
	patient #03-592	Japan: Oita	AB354397	BAG06841	ABC		gaacccatttatgct	gaacccatttatact						epiya	epiyt
	eva9-1	Greece	AM292596	CAL23520	ABC		gaacccatttatgct	gagtccatttacgct						epiya	esiya
	Hp77-2	Greece	AM292594	CAL23518	ABC		gaacccatttatgct	gaacccatttacgct						epiya	epiya
	MV022/P	Iran	EU009487	ABS32291	ABC		gaacccatttatgct	gaacccatttacgct						epiya	epiya
	CCUG 17874	Italy	X70039	CAA49633	ABC		gaacccatttatgct	gaacccatttacgct						epiya	epiya
	147A	Korea	AY884088	AAX16012	ABC		gaacccatttacgct	gaacccatttatact						epiya	epiyt
	F501	Japan: Fukui	AB089318	BAC07548	ABCCC		gaacccatttatgct	gaacccatttatact	gaacccatttatgct	gaacccatttatgct				epiya	epiyt	epiya	epiya
	OSC30	India: West Bengal	EU089773	ABY49156	ABCCC		gaacccatttatgct	gaacccatttatact	gaacccatttatgct	gaacccatttatgct				epiya	epiyt	epiya	epiya
	SAN53	India: West Bengal	EU089771	ABY49154	ABCCC		gaacccatttacgct	gagcccatttatgct	gaacccatctatgct	gaacccatttacgct				epiya	epiya	epiya	epiya
	PCR127i	India: West Bengal	EU089764	ABY49147	ABCCC		gaacccatttatgct	gaacccatttatgct	gaacccatttacgct	gaacccatttacgct				epiya	epiya	epiya	epiya
	PD335	Italy	EF450155	ABO33883	ABCCC		gaacccatttatgct	gaacccatttacgct	gaacccatttatgct	gaacccatttatgct				epiya	epiya	epiya	epiya
	PD5994K	Italy	EF450152	ABO33880	ABCCC		gaacccatttatgct	gaacccatttacgct	gaacccatttatgct	gaacccatttatgct				epiya	epiya	epiya	epiya
	PD3780K	Italy	EF450151	ABO33879	ABCCC		gaacccatttatgct	gaacccatttacgct	gaacccatttatgct	gaacccatttatgct				epiya	epiya	epiya	epiya
	PD2968K_2	Italy	EF450149	ABO33877	ABCCC		gaacccatttatgct	gaacccatttacgct	gaacccatttatgct	gaacccatttatgct				epiya	epiya	epiya	epiya
	PD3497K_2	Italy	EF450146	ABO33874	ABCCC		gaacccatttatgct	gagtccatttacgct	gaacccatttatgct	gaacccatttatgct				epiya	esiya	epiya	epiya
	PD5951K_2	Italy	EF450139	ABO33867	ABCCC		gaacccatttatgct	gaacccatttacgct	gaacccatttatgct	gaacccatttatgct				epiya	epiya	epiya	epiya
	45GU	Turkey	GU132850	ACY69672	ABCCC		gaacccatttatgct	gaacccatttacgct	gaacccatttatgct	gaacccatttatgct				epiya	epiya	epiya	epiya
	289W (GU)	Turkey	GQ899174	ACX71750	ABCCC		gaacccatttatgct	gaacccatttacgct	gaacccatttatgct	gaacccatttatgct				epiya	epiya	epiya	epiya
	HP 594	Malaysia	AY769771	AAV66531	ABCCC		gaacccatttacgct	gaacccatttacgct	gaacccatctatgct	gaacccatctatgct				epiya	epiya	epiya	epiya
	PCR-157i	India: West Bengal	EU368670	ACA62840	ABCCC		gaacccatttatgct	gaacccatttatgct	gaacccatttacgct	gaacccatttacgct				epiya	epiya	epiya	epiya
	PCR-156i	India: West Bengal	EU368669	ACA62839	ABCCC		gaacccatttacgct	gagccagtttatgct	gaacctatttacgct	gaacctatttacgct				epiya	epvya	epiya	epiya
	India99	India	AF222809	AAF35342	ABCCC		gaacccatttacgct	gaacccatttacgct	gaacccatttacgct	gaacccatttacgct				epiya	epiya	epiya	epiya
	India41	India	AF222807	AAF35340	ABCCC		gaacccatttatgct	gaacccatttacgct	gaacccatttacgct	gaacccatttacgct				epiya	epiya	epiya	epiya
	CR55	Costa Rica	AF289426	AAG09908	ABCCC		gaacccatttatgct	gaacccatttatgct	gaacccatttatgct	gaacccatttatgct				epiya	epiya	epiya	epiya
	CR52	Costa Rica	AF289423	AAG09905	ABCCC		gaacccatttatgct	gaacccatttacgct	gaacccatttatgct	gaacccatttatgct				epiya	epiya	epiya	epiya
	CR43	Costa Rica	AF289418	AAG09900	ABCCC		gaacccatttatgct	gaacccatttatgct	gaacccatttatgct	gaacccatttatgct				epiya	epiya	epiya	epiya
	CR38	Costa Rica	AF289416	AAG09898	ABCCC		gagcccatttatgct	gaacccatttatact	gaacccatttatgct	gaacccatttatgct				epiya	epiyt	epiya	epiya
	CR23	Costa Rica	AF289413	AAG09895	ABCCC		gaacccatttatgct	gaacccatttacgct	gaacccatttatgct	gaacccatttatgct				epiya	epiya	epiya	epiya
	CR13	Costa Rica	AF289408	AAG09890	ABCCC		gaacccatttatgct	gaacccatttatact	gaacccatttatgct	gaacccatttatgct				epiya	epiyt	epiya	epiya
	CR8	Costa Rica	AF289405	AAG09887	ABCCC		gaacccatttatgct	gaacccatttacgct	gaacccatttatgct	gaacccatttatgct				epiya	epiya	epiya	epiya
	CR5	Costa Rica	AF289402	AAG09884	ABCCC		gaacccatttatgct	gaacccatttacgct	gaacccatttatgct	gaacccatttatgct				epiya	epiya	epiya	epiya
	CR4	Costa Rica	AF289401	AAG09883	ABCCC		gaacccatttatgct	gaacccatttatgct	gaacccatttatgct	gaacccatttatgct				epiya	epiya	epiya	epiya
	CR1	Costa Rica	AF289399	AAG09881	ABCCC		gagcccatttatgct	gaacccatttatact	gaacccatttatgct	gaacccatttatgct				epiya	epiyt	epiya	epiya
	G2024F	Greece	FN562018	CBH29715	ABCCC		gaacccatttatgct	gaacccatttatgct	gaacccatttatgct	gaacccatttatgct				epiya	epiya	epiya	epiya
	G2011A	Greece	FN562014	CBH29711	ABCCC		gaacccatttatgct	gaacccatttacgct	gaacccatttatgct	gaacccatttatgct				epiya	epiya	epiya	epiya
	G1075A	Greece	FN562013	CBH29710	ABCCC		gaacccatttatgct	gaacccatttacgct	gaacccatttacgct	gaacccatttacgct				epiya	epiya	epiya	epiya
	G1065A	Greece	FN562011	CBH29708	ABCCC		gaacccatttatgct	gaacccatttatact	gaacccatttacgct	gaacccatttacgct				epiya	epiyt	epiya	epiya
	G1052A	Greece	FN562007	CBH29704	ABCCC		gaacccatttatgct	gaacccatttatact	gaacccatttatgct	gaacccatttatgct				epiya	epiyt	epiya	epiya
	G1049A	Greece	FN562003	CBH29700	ABCCC		gaacccatttatgct	gaacccatttacgct	gaacccatttacgct	gaacccatttacgct				epiya	epiya	epiya	epiya
	G1045F	Greece	FN562001	CBH29698	ABCCC		gaacccatttatgct	gaacccatttacgct	gaacccatctatgct	gaacccatctatgct				epiya	epiya	epiya	epiya
	G1044A	Greece	FN561999	CBH29696	ABCCC		gaacccatttatgct	gaacccatttacgct	gaacccatttatgct	gaacccatttatgct				epiya	epiya	epiya	epiya
	G1025A	Greece	FN561990	CBH29687	ABCCC		gaacccatttatgct	gaacccatttatact	gaacccatttatgct	gaacccatttatgct				epiya	epiyt	epiya	epiya
	G1023F	Greece	FN561989	CBH29686	ABCCC		gaacccatttatgct	gaacccatttacgct	gaacccatttatgct	gaacccatttatgct				epiya	epiya	epiya	epiya
	G1007F	Greece	FN561983	CBH29680	ABCCC		gaacccatttatgct	gaacccattaacgct	gaacccatttatgct	gaacccatttatgct				epiya	epina	epiya	epiya
	G1001F	Greece	FN561978	CBH29675	ABCCC		gaacccatttatgct	gaacccatttatact	gaacccatttacgct	gaacccatttatgct				epiya	epiyt	epiya	epiya
	Kazak2	Kazakhstan	AB056992	BAB87464	ABCCC		gaacccatttatgct	gaacccatttacgct	gaacccatttacgct	gaacccatttacgct				epiya	epiya	epiya	epiya
	Colombia170	Colombia	AB056988	BAB87460	ABCCC		gaacccatttatgct	gaacccatttatgct	gaacccatttatgct	gaacccatttatgct				epiya	epiya	epiya	epiya
	Colombia144	Colombia	AB056986	BAB87458	ABCCC		gaacccatttatgct	gaacccatttatact	gaacccatttatgct	gaacccatttatgct				epiya	epiyt	epiya	epiya
	ColombiaNA1990	Colombia	AB056981	BAB87453	ABCCC		gaacccatttatgct	gaacccatctatgct	gaacccatttatgct	gaacccatttatgct				epiya	epiya	epiya	epiya
	Alaska19	USA	AB056968	BAB87440	ABCCC		gaacccatttatgtc	gaacccatttacgct	gaacccatttatgct	gaacccatttatgct				epiyv	epiya	epiya	epiya
	K110	South Korea	FJ458134	ACK37313	ABCCC		gaacccatttatgct	gaacccatttatact	gaacccatttacgct	gaacccatttacgct				epiya	epiyt	epiya	epiya
	OK310	Japan: Okinawa	AB246737	BAE97702	ABCCC		gaacccatttatgct	gagtccatttatact	gaacccatttacgct	gaacccatttacgct				epiya	esiyt	epiya	epiya
	Hpcnic-28	Cuba	EU444065	ACC95393	ABCCC		gaacccatttatgct	gaacccatttacgct	gaacccatttatgct	gaacccatttatgct				epiya	epiya	epiya	epiya
	Hpcnic-19	Cuba	EU444064	ACC95392	ABCCC		gaacccatttatgct	gaacccatttacgct	gaacccatttatgct	gaacccatttatgct				epiya	epiya	epiya	epiya
	alcag7-5	Greece	AM295791	CAL29809	ABCCC		gaacccatttatgct	gaacccatttacgct	gaacccatttatgct	gaacccatttatgct				epiya	epiya	epiya	epiya
	alcag40-4	Greece	AM292578	CAL23502	ABCCC		gaacccatttatgct	gaacccatttatact	gaacccatttatgct	gaacccatttatgct				epiya	epiyt	epiya	epiya
	Hp87	Greece	AM292563	CAL23487	ABCCC		gaacccatttatgct	gaacccatttatact	gaacccatttatgct	gaacccatttatgct				epiya	epiyt	epiya	epiya
	Hp68	Greece	AM292562	CAL23486	ABCCC		gaacccatttatgct	gaactcatttacgct	gaacccatttatgct	gaaccaatttatgct				epiya	eliya	epiya	epiya
	Hp101	Greece	AM292561	CAL23485	ABCCC		gaacccatttatgct	gaacccatttacgct	gaacccatttatgct	gaacccatttatgct				epiya	epiya	epiya	epiya
	Hp100	Greece	AM292560	CAL23484	ABCCC		gaacccatttatgct	gaacccatttacgct	gaacccatttatgct	gaacccatttatgct				epiya	epiya	epiya	epiya
	eva14	Greece	AM292558	CAL23482	ABCCC		gaacccatttatgct	gaacccatttacact	gaacccatttatgct	gaacccatttatgct				epiya	epiyt	epiya	epiya
	Hp63	Greece	AM292557	CAL23481	ABCCC		gaacccatttatgct	gaacccatttacgct	gaacccatctatgct	gaacccatctatgct				epiya	epiya	epiya	epiya
	Hp59	Greece	AM292556	CAL23480	ABCCC		gaacccatttatgct	gaacccatttacgct	gaacccatttatgct	gaacccatttatgct				epiya	epiya	epiya	epiya
	alex110	Greece	AM292553	CAL23477	ABCCC		gaacccatttatgct	gaacccatttacgct	gaacccatttatgct	gaacccatttatgct				epiya	epiya	epiya	epiya
	307c4	Mexico	FJ869793	ACZ50020	ABCCC		gaacccatttatgct	gaacccatttatact	gaacccatttatgct	gaacccatttatgct				epiya	epiyt	epiya	epiya
	259f5	Mexico	FJ869791	ACZ50019	ABCCC		gaacccatttatgct	gaacccatttatgct	gaacccatttatgct	gaacccatttatgct				epiya	epiya	epiya	epiya
	307a1	Mexico	EF552418	ABS10598	ABCCC		gaacccatttatgct	gaacccatttatact	gaacccatttatgct	gaacccatttatgct				epiya	epiyt	epiya	epiya
	VietnamHP-No28	Viet Nam: Ho Chi Minh	FJ798969	ACV92816	ABCCC		gaacccatttacgct	gaacccatttacgct	gaacccatttacgct	gaacccatttacgct				epiya	epiya	epiya	epiya
	Hp164697	Greece	FM957561	CAX16152	ABCCC		gaacccatttatgct	gaacccatttacgct	gaacccatttatgct	gaacccatttatgct				epiya	epiya	epiya	epiya
	Hp147403	Greece	FM957553	CAX16144	ABCCC		gaacccatttatgct	gaacccatttacgct	gaacccatttatgct	gaacccatttatgct				epiya	epiya	epiya	epiya
	Hp144579	Greece	FM957550	CAX16141	ABCCC		gaacccatttatgct	gaatccatttacgct	gaacccatttatgct	gaacccatttatgct				epiya	esiya	epiya	epiya
	Hp117	Greece	FM957548	CAX16139	ABCCC		gaacccatttatgct	gaacccatttacgct	gaacccatttatgct	gaacccatttatgct				epiya	epiya	epiya	epiya
	Hp71	Greece	FM957544	CAX16135	ABCCC		gaacccatttatgct	gaacccatttacgct	gaacccatctatgct	gaacccatctatgct				epiya	epiya	epiya	epiya
	PZ5102	Colombia	FJ542274	ACM61974	ABCCC		gaacccatttatgct	gaacccatttatact	gaacccatttatgct	gaacccatttatgct				epiya	epiyt	epiya	epiya
	PZ5098	Colombia	FJ542273	ACM61973	ABCCC		gaacccatttatgct	gaacccatttacgct	gaacccatttatgct	gaacccatttatgct				epiya	epiya	epiya	epiya
	PZ5097	Colombia	FJ542272	ACM61972	ABCCC		gaacccatttatgct	gaacccatttatact	gaacccatttatgct	gaacccatttatgct				epiya	epiyt	epiya	epiya
	PZ5093	Colombia	FJ542270	ACM61970	ABCCC		gaacccatttatgct	gaatccatttatgct	gaacccatctatgct	gaacccatttatgct				epiya	esiya	epiya	epiya
	PZ5091	Colombia	FJ542269	ACM61969	ABCCC		gaacccatttatgct	gaacccatttatact	gaacccatttatgct	gaacccatttatgct				epiya	epiyt	epiya	epiya
	PZ5082	Colombia	FJ542268	ACM61968	ABCCC		gaacccatttatgct	gaacccatttatact	gaacccatttatgct	gaacccatttatgct				epiya	epiyt	epiya	epiya
	PZ5078	Colombia	FJ542266	ACM61966	ABCCC		gaacccatttatgct	gaacccatttatact	gaacccatttatgct	gaacccatttatgct				epiya	epiyt	epiya	epiya
	PZ5077	Colombia	FJ542265	ACM61965	ABCCC		gaacccatttatgct	gaacccatttacgct	gaacccatttatgct	gaacccatttatgct				epiya	epiya	epiya	epiya
	PZ5074	Colombia	FJ542264	ACM61964	ABCCC		gaacccatttatgct	gaacccatttatgct	gaacccatttatgct	gaacccatttatgct				epiya	epiya	epiya	epiya
	PZ5067	Colombia	FJ542263	ACM61963	ABCCC		gaacccatttatgct	gaacccatttatact	gaacccatttatgct	gaacccatttatgct				epiya	epiyt	epiya	epiya
	PZ5043	Colombia	FJ542260	ACM61960	ABCCC		gaacccatttatgct	gaacccatttatact	gaacccatttatgct	gaacccatttatgct				epiya	epiyt	epiya	epiya
	PZ5038	Colombia	FJ542259	ACM61959	ABCCC		gaacccatttatgct	gaacccatttacgct	gaacccatttatgct	gaacccatttatgct				epiya	epiya	epiya	epiya
	PZ5033	Colombia	FJ542258	ACM61958	ABCCC		gaacccatttatgct	gaacccatttatgct	gaacccatttatgct	gaacccatttatgct				epiya	epiya	epiya	epiya
	PZ5031	Colombia	FJ542257	ACM61957	ABCCC		gaacccatttatgct	gaacccatttatgct	gaacccatttatgct	gaacccatttatgct				epiya	epiya	epiya	epiya
	PZ5026	Colombia	FJ542256	ACM61956	ABCCC		gaacccatttatgct	gaacccatttatact	gaacccatttatgct	gaacccatttatgct				epiya	epiyt	epiya	epiya
	PZ5022	Colombia	FJ542255	ACM61955	ABCCC		gaacccatttatgct	gaacccatttatgct	gaacccatttatgct	gaacccatttatgct				epiya	epiya	epiya	epiya
	PZ5016	Colombia	FJ542253	ACM61953	ABCCC		gaacccatttatgct	gaacccatttatact	gaacccatctatgct	gaacccatctatgct				epiya	epiyt	epiya	epiya
	FD477	Malaysia	EU369654	ABY68572	ABCCC		gaacccatttatgct	gaacccatttatact	gaacccatttatgct	gaacccatttatgct				epiya	epiyt	epiya	epiya
	C016/RU	Iran	EU009485	ABS32289	ABCCC		gaacccatttatgct	gaacccatttatgct	gaacccatttatgct	gaacccatttatgct				epiya	epiya	epiya	epiya
	alcag132	Greece	AM279297	CAK49198	ABCCC		gaacccatttatgct	gaacccatttatgct	gaacccatttatgct	gaacccatttatgct				epiya	epiya	epiya	epiya
	alcag148	Greece	AM279296	CAK49197	ABCCC		gaacccatttacgct	gagcccatttacgct	gaacccatttatgct	gaacccatttatgct				epiya	epiya	epiya	epiya
	alcag193	Greece	AM279295	CAK49196	ABCCC		gaacccatttatgct	gaacccatttacgct	gaacccatttatgct	gaacccatttatgct				epiya	epiya	epiya	epiya
	alcag163	Greece	AM279292	CAK49193	ABCCC		gaacccatttatgct	gaacccatttatact	gaacccatttatgct	gaacccatttatgct				epiya	epiyt	epiya	epiya
	alcag146	Greece	AM279291	CAK49192	ABCCC		gaacccatttatgct	gaacccatttacgct	gaacccatttatgct	gaaccaatttatgct				epiya	epiya	epiya	epiya
	alcag223	Greece	AM279298	CAK49199	ABCCC		gaacccatttatgct	gaacccatttacgct	gaacccatttatgct	gaacccatttatgct				epiya	epiya	epiya	epiya
	alcag182	Greece	AM279294	CAK49195	ABCCC		gaacccatttatgct	gaacccatttacgct	gaacccatttatgct	gaacccatttatgct				epiya	epiya	epiya	epiya
	alcag216	Greece	AM279293	CAK49194	ABCCC		gaacccatttatgct	gaacccatttacgct	gaacccatttatgct	gaaccaatttatgct				epiya	epiya	epiya	epiya
	HN-76	Viet Nam: Hanoi	AB469621	BAH58167	ABCCC		gaacccatttatgct	gaacccatttacgct	gaacccatttatgct	gaacccatttatgct				epiya	epiya	epiya	epiya
	MV102/A	Iran	EF661852	ABS11157	ABCCC		gaacccatttatgct	gaacccatttacgct	gaacccatctatgct	gaacccatctatgct				epiya	epiya	epiya	epiya
	P12	Germany	CP001217	YP_002301189	ABCCC		gaacccatttatgct	gaacccatttacgct	gaacccatttatgct	gaacccatttatgct				epiya	epiya	epiya	epiya
	G27	Italy	AM997178	ACI27269	ABCCC		gaacccatttatgct	gaacccatttacgct	gaacccatttatgct	gaacccatttatgct				epiya	epiya	epiya	epiya
	3K	India	DQ985738	ABJ98436	ABCCC		gaacccatttacgct	gaacccatttacgct	gaacccatttatgct	gaacccatttatgct				epiya	epiya	epiya	epiya
	F79	Japan: Fukui	AB120420	BAD13908	ABCCC		gaacccatttatgct	gaacccatttatact	gaacccatttatgct	gaacccatttatgct				epiya	epiyt	epiya	epiya
	M014	Colombia	EU938378	ACL14411	ABCCC		gaacccatttatgct	gaacccatttatact	gaacccatttatgct	gaacccatttatgct				epiya	epiyt	epiya	epiya
	HPI-11	Iran	FJ849789	ACP43311	ABCCC		gaacccatttatgct	gaacccatttacact	gaacccatttatgct	gaacccatttatgct				epiya	epiyt	epiya	epiya
	G1061A	Greece	FN562010	CBH29707	ABCCC		gaacccatttatgct	gaacccatttatact	gaacccatttatgct	gaacccatttatgct				epiya	epiyt	epiya	epiya
	K64	South Korea	FJ458128	ACK37307	ABCCC		gaacccatttatgct	gaacccatttatgct	gaacccatttatgct	gaacccatttatgct				epiya	epiya	epiya	epiya
	555a9	Mexico	EF552420	ABS10600	ABCCC		gaacccatttatgct	gaacccatttatgct	gaacccatttatgct	gaacccatttatgct				epiya	epiya	epiya	epiya
	475a3	Mexico	EF552419	ABS10599	ABCCC		gaacccatttatgct	gaacccatttatgct	gaacccatttatgct	gaaccgatttatgct				epiya	epiya	epiya	epiya
	PZ5055	Colombia	FJ542262	ACM61962	ABCCC		gaacccatttatgct	gaacccatttatact	gaacccatctatgct	gaacccatctatgct				epiya	epiyt	epiya	epiya
	PZ5044	Colombia	FJ542261	ACM61961	ABCCC		gaacccatttatgct	gaacccatttatact	gaacccatttatgct	gaacccatttatgct				epiya	epiyt	epiya	epiya
	OK111	Japan: Okinawa	AB190937	BAD51747	ABCCC		gaacccatttatgct	gaacccatttatact	gaacccatttatgct	gaacccatttatgct				epiya	epiyt	epiya	epiya
	Colombia271	Colombia	AB057103	BAB87470	ABCCC		gaacccatttatgct	gaacccatttatact	gaacccatttatgct	gaacccatttatgct				epiya	epiyt	epiya	epiya
	Colombia154	Colombia	AB057102	BAB87469	ABCCC		gaacccatttatgct	gaacccatttacgct	gaacccatttatgct	gaacccatttatgct				epiya	epiya	epiya	epiya
	ColombiaNA1688	Colombia	AB056971	BAB87443	ABCCC		gaacccatttatgct	gaacccatttacgct	gaacccatttatgct	gaacccatttatgct				epiya	epiya	epiya	epiya
	Hp99	Greece	AM292559	CAL23483	ABCCC		gaacccaaatatgct	gaaccaatttacaca	gaaccaatttatgct	gaaccaatttatgct				epkya	epiyt	epiya	epiya
	291c11	Mexico	FJ869792	ACZ50024	ABCCC		gaacccatttatgct	gaacccatttatgct	gaacccatttatgct	gaacccatttatgct				epiya	epiya	epiya	epiya
	ATCC 43526	Japan	AF001357	AAB58747	ABCCCC		gaacccatttatgct	gaacccatttacgct	gaacccatttatgct	gaacccatttatgct	gaacccatttatgct			epiya	epiya	epiya	epiya	epiya
	SAN77	India: West Bengal	EU089772	ABY49155	ABCCCC		gaacccatttacgct	gagcccatttatgct	gaacccatttatgct	gaacccatttatgct	gaacccatttatgct			epiya	epiya	epiya	epiya	epiya
	PCR218vi	India: West Bengal	EU089766	ABY49149	ABCCCC		gaacccatttatgct	gaacccatttacgct	gaacccatttacgct	gaacccatttacgct	gaacccatttacgct			epiya	epiya	epiya	epiya	epiya
	PD3497K_3	Italy	EF450147	ABO33875	ABCCCC		gaacccatttatgct	gagtccatttacgct	gaacccatttatgct	gaacccatttatgct	gaacccatttatgct			epiya	esiya	epiya	epiya	epiya
	K179	South Korea	FJ458147	ACK37326	ABCCCC		gaacccatttatgct	gaacccatttatact	gaacccatttacgct	gaacccatttacgct	gaacccatttacgct			epiya	epiyt	epiya	epiya	epiya
	K30	South Korea	FJ458122	ACK37301	ABCCCC		gaacccatttatgct	gagtccatttatact	gaacccatttacgct	gaacccatttacgct	gaacccatttacgct			epiya	esiyt	epiya	epiya	epiya
	Hpcnic-3	Cuba	EU444066	ACC95394	ABCCCC		gaacccatttatgct	gaacccatttacgct	gaacccatttatgct	gaacccatttatgct	gaacccatttatgct			epiya	epiya	epiya	epiya	epiya
	97553	Ireland	AF427100	AAL28093	ABCCCC		gaacccatttatgct	gaacccatttatact	gaacccatttacgct	gaacccatttacgct	gaacccatttacgct			epiya	epiyt	epiya	epiya	epiya
	alcag4-4	Greece	AM292555	CAL23479	ABCCCC		gaacccatttatgct	gaacccatttacact	gaacccatttatgct	gaacccatttatgct	gaacccatttatgct			epiya	epiyt	epiya	epiya	epiya
	249a5	Mexico	FJ869788	ACZ50017	ABCCCC		gaacccatttatgct	gaacccatttacgct	gaacccatttatgct	gaacccatttatgct	gaacccatttatgct			epiya	epiya	epiya	epiya	epiya
	249c5	Mexico	EF552421	ABS10601	ABCCCC		gaacccatttatgct	gaacccatttacgct	gaacccatttatgct	gaacccatttatgct	gaacccatttatgct			epiya	epiya	epiya	epiya	epiya
	PZ5112	Colombia	FJ542278	ACM61978	ABCCCC		gaacccatttatgct	gaacccatttatact	gaacccatttatgct	gaacccatttatgct	gaacccatttatgct			epiya	epiyt	epiya	epiya	epiya
	FD533	Malaysia	EU369652	ABY68570	ABCCCC		gaacccatttacgct	gaacccatttacgct	gaacccatttatgct	gaacccatttatgct	gaacccatttatgct			epiya	epiya	epiya	epiya	epiya
	alcag4	Greece	AM279289	CAK49190	ABCCCC		gaacccatttatgct	gaacccatttacact	gaacccatttatgct	gaacccatttatgct	gaacccatttatgct			epiya	epiyt	epiya	epiya	epiya
	alcag3	Greece	AM279290	CAK49191	ABCCCC		gagcccatttatgct	gaacccattttcact	gaacccatttatgct	gaacccatttatgct	gaacccatttatgct			epiya	epift	epiya	epiya	epiya
	alcag202	Greece	AM279288	CAK49189	ABCCCC		gaacccatttatgct	gaacccatttacgct	gaacccatttatgct	gaacccatttatgct	gaacccatttatgct			epiya	epiya	epiya	epiya	epiya
	C048/RU	Iran	GQ845004	ACV91887	ABCCCC		gaacccatttatgct	gaacccatttacgct	gaacccatttatgct	gaacccatttatgct	gaacccatttatgct			epiya	epiya	epiya	epiya	epiya
	OK308	Japan: Okinawa	AB246735	BAE97700	ABCCCC		gaacccatttatgct	gaacccatttatact	gaacccatttacgct	gaacccatttacgct	gaacccatttacgct			epiya	epiyt	epiya	epiya	epiya
	OK168	Japan: Okinawa	AB190947	BAD51757	ABCCCC		gaacccatttatgct	gaacccatttatact	gaacccatttacgct	gaacccatttacgct	gaacccatttacgct			epiya	epiyt	epiya	epiya	epiya
	OK107	Japan: Okinawa	AB120423	BAD13990	ABCCCC		gaacccatttatgct	gaacccatttatact	gaacccatttacgct	gaacccatttacgct	gaacccatttacgct			epiya	epiyt	epiya	epiya	epiya
	Colombia145	Colombia	AB056987	BAB87459	ABCCCCC		gaacccatttatgct	gaacccatttatact	gaacccatttatgct	gaacccatttatgct	gaacccatttatgct	gaacccatttatgct		epiya	epiyt	epiya	epiya	epiya	epiya
	K154	South Korea	FJ458142	ACK37321	ABCCCCC		gaacccatttatgct	gaacccatttatact	gaacccatttacgct	gaacccatttacgct	gaacccatttacgct	gaacccatttacgct		epiya	epiyt	epiya	epiya	epiya	epiya
	1407(2)DU	Turkey	GU143416	ACY68367	ABCCCCCC		gaaccaatatacgca	gaaccaatatacaca	gaaccaatatacgca	gaaccaatatacgca	gaaccaatatacgca	gaaccaatatacgca	gaaccaatatacgca	epiya	epiyt	epiya	epiya	epiya	epiya	epiya
	F202-1	Japan	AB090090	BAC10436	ABCCCCCC		gaacccatttatgct	gagcccatttatact	gaacccatttacgct	gaacccatttacgct	gaacccatttacgct	gaacccatttacgct	gaacccatttacgct	epiya	epiyt	epiya	epiya	epiya	epiya	epiya
	Du52:2	Sweden	AY330642	AAR03939	ABCCCCCC		gaacccatttatgct	gaacccatttatact	gaacccatttacgct	gaacccatttacgct	gaacccatttacgct	gaacccatttacgct	gaacccatttacgct	epiya	epiyt	epiya	epiya	epiya	epiya	epiya
	Other examples are also in (C)(i) I-230, MV086/C, AS331/P, C142/LD, PZ5056, CR61, CR50, 646c10, 646a5, Hp152047, Colombia113, F80, (C)(ii) PZ5091, and (D) Shi470_1.
(C) Recombination at EPIYA motif
(i) Site specific recombination at EPIYA motif
	I-27i	India: West Bengal	EU089767	ABY49150	ALΨBCRC		gaacccatttacact	gaacccatttacgct						epiyt	epiya
	Hpcnic-22	Cuba	EU444054	ACC95382	ALΨBCRC		gaacccatttatact	gaacccatttatgcg						epiyt	epiya
	AS105/A	Iran	EU009484	ABS32288	ALΨBCRC		gaacccatttatact	gaacccatttatgct						epiyt	epiya
	Patient #04-220	Japan:Oita	AB267248	BAF45291	ALΨBCRC		gaacccatttatact	gaacccatttacgct						epiyt	epiya
	PZ5052	Colombia	FJ542229	ACM61929	ALΨBCRC		gaacccatttatgct	gaacccatttatgct						epiya	epiya
	AS022/A	Iran	EF661850	ABS11155	ALΨBCRC		gaacccatttatgct	gaacccatttatgct						epiya	epiya
	J99	USA	AE001439	AAD06073	ALΨBCRC		gaacccatttatact	gaacccatttacgct						epiyt	epiya
	I-230	India: West Bengal	EU089769	ABY49152	ALΨBCRCCC		gaacccatttacgct	gaacccatttacgct	gaacccatttacgct	gaacccatttacgct				epiya	epiya	epiya	epiya
	MV086/C	Iran	GU174748	ACZ58037	ALΨBCR		gaacccatttatgct							epiya
	AS331/P	Iran	GU174747	ACZ58036	ALΨBCR		gaacccatttatgct							epiya
	OK119	Japan	AB090142	BAC10488	ALΨBDRD		gagcccatttatgct	gaacccatttacgct						epiya	epiya
	THP343(DU4)	Japan	AB116766	BAC81820	ALΨBDRD		gagcccatttacgct	gaacccatttacgct						epiya	epiya
	THP367(GU3)	Japan	AB116759	BAC81813	ALΨBDRD		gagcctatttacgct	gaacccatttacgct						epiya	epiya
	F44	Japan	AB090098	BAC10444	ALΨBDRD		gagcctatttacgct	gagcccatttacgct						epiya	epiya
	JK22	Japan	AF043490	AAC02085	ALΨBDRDLΨBDRD		gagcctatttatgct	gagcccatttatgct	gaacccatttacgct					epiya	epiya	epiya
	K59	South Korea	FJ458127	ACK37306	ALΨBDRDLΨBDRD		gaacccatttatgct	gagcccatttacgct	gagcccatttacgct					epiya	epiya	epiya
	52	South Korea	CP001680	ACX99387	ALΨBDRDLΨBDRD		gagcccatttacgct	gaacccatttacgct	gaacccatttacgct					epiya	epiya	epiya
	PCR24	India: West Bengal	EU089760	ABY49143	ALΨCR		gaacccatttacgct							epiya
	CR49	Costa Rica	AF289420	AAG09902	ABLΨARBCC		gaacccatttatgct	gaacccatttatgct	gaacccatttatgct	gaacccatttatgct				epiya	epiya	epiya	epiya
	CR51	Costa Rica	AF289422	AAG09904	ABLΨARBCC		gaacccatttatgct	gaacccatttatgct	gaacccatttatgct	gaacccatttatgct				epiya	epiya	epiya	epiya
	Colombia26	Colombia	AB056984	BAB87456	ABLΨARBCC		gaacccatttatgct	gaacccatttatgct	gaacccatttatgct	gaacccatttatgct				epiya	epiya	epiya	epiya
	ATCC 51407	USA	AB056898	BAB87370	ABLΨARBCC		gaacccatttacgct	gaacccatttacgct	gaacccatttacgct	gaacccatttacgct				epiya	epiya	epiya	epiya
	PZ5095	Colombia	FJ542271	ACM61971	ABLΨARBCC		gaacccatttatgct	gaacccatttatgct	gaacccatttatact	gaacccatttatgct				epiya	epiya	epiyt	epiya
	HPAG1	Sweden	CP000241	ABF84591	ABLΨARBCC		gaacccatttatgct	gaacccatttatgct	gaacccatttatact	gaacccatttacgct				epiya	epiya	epiyt	epiya
	PZ5056	Colombia	FJ542276	ACM61976	ABLΨARBCCC		gaacccatttatgct	gaacccatttatgct	gaacccatttatact	gaacccatttatgct	gaacccatttatgct			epiya	epiya	epiyt	epiya	epiya
	Colombia83	Colombia	AB057105	BAB87472	ABLΨARBLΨARBCC		gaacccatttatgct	gaacccatttatgct	gaacccatttatgct	gaacccatttatact	gaacccatttatgct			epiya	epiya	epiya	epiyt	epiya
	C142/LD	Iran	EF661853	ABS11158	ABLΨARBLΨARBCCC		gaacccatttatgct	gaacccatttatgct	gaacccatttatgct	gaacccatttatact	gaacccatttatgct	gaacccatttatgct		epiya	epiya	epiya	epiyt	epiya	epiya
	ATCC49503	Japan	AB015415	BAB20925	ABLΨARBLΨCR		gaacctatttatgct	gaacccatttatgct	gaacccatttacgct					epiya	epiya	epiya
	THP522(DU1)	Japan	AB116763	BAC81817	ABLΨARBDD		gagcccatttacgct	gagcccatttacgct	gagtccatttacgct	gaacccatttacgct				epiya	epiya	esiya	epiya
	THP342(GU2)	Japan	AB116758	BAC81812	ABLΨARBDD		gagcccatttacgct	gagcccatttacgct	gagcccatttacgct	gaacccatttacgct				epiya	epiya	epiya	epiya
	K78	South Korea	FJ458131	ACK37310	ABLΨARBDD		gagcccatttacgct	gagcccatttacgct	gagcccatttacgct	gaacccatttacgcc				epiya	epiya	epiya	epiya
	VietnamHP-No16	Viet Nam: Ho Chi Minh	FJ798961	ACV92808	ABLΨARBDD		gagcccatttacgct	gagcccatttacgct	gagcccatttacgct	gagcccatttacgct				epiya	epiya	epiya	epiya
	27G	Hong Kong	FJ501959	ACL37340	ABLΨARBDD		gaacccatttacgct	gagcccatttacgct	gagcccatttacgct	gaacccatttacgct				epiya	epiya	epiya	epiya
	JS6121	China	EU368555	ABY89181	ABLΨARBDD		gagcccatttacgct	gagcctatttatgct	gagcccatttacgct	gagcccatttacgct				epiya	epiya	epiya	epiya
	JS3102	China	EU368536	ABY89162	ABLΨARBDD		gagcccatttacgct	gagcccatttacgct	gagcccatttacgct	gaacccatttacgct				epiya	epiya	epiya	epiya
	HC-124	Viet Nam: Ho Chi Minh	AB469587	BAH58133	ABLΨARBDD		gagcccatttacgct	gagcccatttacgct	gagcccatttatact	gaacccatttacgct				epiya	epiya	epiyt	epiya
	JapanK252	Japan	AB056930	BAB87402	ABLΨARBLΨARBDD		gaacccatttacgct	gagcccatttacgct	gagcccatttacgct	gagcccatttacgct	gaacccatttacgct			epiya	epiya	epiya	epiya	epiya
	Patient #02-148	Japan: Oita	AB267257	BAF45300	ABLΨARBLΨARBLΨDR		gagcccatttacgct	gagcccatttacgct	gagcccatttacgct	gagcccatttacgct				epiya	epiya	epiya	epiya
	Hpcnic-35	Cuba	EU443785	ACD62371	ABLΨCR		gaacccatttatgct	gaacccatttatgct						epiya	epiya
	CR61	Costa Rica	AF289431	AAG09913	ABLΨCRC		gaacccatttatgct	gaacccatttatgct	gaacccatttatgct					epiya	epiya	epiya
	CR50	Costa Rica	AF289421	AAG09903	ABLΨCRC		gaacccatttatgct	gaacccatttatgct	gaacccatttatgct					epiya	epiya	epiya
	646c10	Mexico	EF552424	ABS10604	ABLΨCRC		gaacccatttatgct	gaacccatttatgct	gaacccatttatgct					epiya	epiya	epiya
	646a5	Mexico	EF552407	ABS10587	ABLΨCRC		gaacccatttatgct	gaacccatttatgct	gaacccatttatgct					epiya	epiya	epiya
	Hp152047	Greece	FM957558	CAX16149	ABLΨCRC		gaacccatttatact	gaacccatttacgct	gaacccatttacgct					epiyt	epiya	epiya
	THP474(GP2)	Japan	AB116753	BAC81807	ABLΨDR		gagcctatttatgct	gaacccatttacgct						epiya	epiya
	261c1	Mexico	EF552422	ABS10602	ABCCLΨARBCC		gaacccatttatgct	gaacccatttatact	gaacccatttatgct	gaacccatttacact	gaacccatttatgct			epiya	epiyt	epiya	epiyt	epiya
	PZ5096	Colombia	FJ542277	ACM61977	ABCCLΨARBCC		gaacccatttatgct	gaacccatttatact	gaacccatttatgct	gaacccatttatact	gaacccatttatgct			epiya	epiyt	epiya	epiyt	epiya
	alnsa110	Greece	AM279299	CAK49200	ABCCLΨARBCC		gaacccatttatgct	gaacccatttatact	gaacccatttatgct	gaacccatttatact	gaacccatttatgct			epiya	epiyt	epiya	epiyt	epiya
	Colombia113	Colombia	AB057101	BAB87468	ABCCCLΨBCRCC		gaacccatttatgct	gaacccatttacgct	gaacccatttatgct	gaacccatttacgct	gaacccatttatgct	gaacccatttatgct		epiya	epiya	epiya	epiya	epiya	epiya
	7bqs	Korea	DQ067454	AAY68033	ABCCLΨBCRC		gaacccatttatgct	gaacccatttacgct	gaacccatttatgct	gaacccatttacgct				epiya	epiya	epiya	epiya
	PZ5019	Colombia	FJ542254	ACM61954	ABCCLΨBCRC		gaacccatttatgct	gaacccatttatgct	gaacccatttatgct	gaacccatttatgct				epiya	epiya	epiya	epiya
	ColombiaNA1994	Colombia	AB056982	BAB87454	ABLΨ-CLΨBCRC	ATGCTAAAGTTGATGA	gaacccatttatgct	gaacccatttatgct	gaacccatttatgct	gaacccatttatgct				epiya	epiya	epiya	epiya
	F80	Japan: Fukui	AB120421	BAD13935	ABCCLΨDRCLΨDR		gaacccatttatgct	gaacccatttatact	gaacccatttacgct	gaacccatttacgct				epiya	epiyt	epiya	epiya
	THP378(CG3)	Japan	AB116748	BAC81802	ABDDLΨARBDD		gagcccatttacgct	gagcccatttacgct	gagcccatttacgct	gaacccatttacgct	gagcccatttacgct			epiya	epiya	epiya	epiya	epiya
	JapanK74	Japan	AB056922	BAB87394	ABDDLΨBDRD		gagcctatttatgct	gagcccatttacgct	gaacccatttacgct	gaacccatttacgct				epiya	epiya	epiya	epiya
	MK F-04	Japan	AB090118	BAC10464	ABDDLΨBDRD		gagcctatttatgct	gagcccatttacgct	gagcccatttacgct	gaacccatttacgct				epiya	epiya	epiya	epiya
	F94	Japan	AB090109	BAC10455	ABDDLΨBDRD		gaacccatttatgct	gagcccatttacgct	gagcccatttacgct	gaacccatttacgct				epiya	epiya	epiya	epiya
	F55	Japan	AB090081	BAC10427	ABDDLΨBDRD		gagcctatttacgct	gagtccatttacgct	gagtccatttacgct	gaacccatttacgct				epiya	esiya	esiya	epiya
	J-194	Japan	AB017921	BAB20927	ABDDLΨBDRD		gagcctatttatgct	gagcccatttacgct	gagcccatttacgct	gaacccatttacgct				epiya	epiya	epiya	epiya
	J-16	Japan	AB015404	BAB20914	ABDDLΨBDRD		gagcctatttacgct	gagcccatttacgct	gaacccatttacgct	gaacccatttacgct				epiya	epiya	epiya	epiya
	III-C	Hong Kong	EU105192	ABV03429	ABDDLΨBDRD		gagcccatttacgct	gagtccatttacgct	gagtccatttacgct	gaacccatttacgct				epiya	esiya	esiya	epiya
	III-B	Hong Kong	EU105191	ABV03428	ABDDLΨBDRD		gagcccatttacgct	gagcccatttacgct	gagcccatttacgct	gaacccatttacgct				epiya	epiya	epiya	epiya
	THP419(DU2)	Japan	AB116764	BAC81818	ABDDLΨBDRD		gaacccatttatgct	gagcccatttacgct	gagcccatttacgct	gaacccatttacgct				epiya	epiya	epiya	epiya
	THP454(CG4)	Japan	AB116749	BAC81803	ABDDLΨBDRD		gagcccatttatgct	gagcccatttacgct	gaacccatttacgct	gaacccatttacgct				epiya	epiya	epiya	epiya
	OK154	Japan	AB090149	BAC10495	ABDDLΨBDRD		gagcccatttatgct	gagcccatttacgct	gagcccatttacgct	gaacccatttacgct				epiya	epiya	epiya	epiya
	F84	Japan	AB090107	BAC10453	ABDDLΨBDRD		gagcccatttatgct	gagcccatttacgct	gagcccatttacgct	gagcccatttacgct				epiya	epiya	epiya	epiya
	III-A	Hong Kong	EU105190	ABV03427	ABDDLΨBDRD		gagcctatttatgct	gagcccatttacact	gagcccatttacact	gaacccatttacgct				epiya	epiyt	epiyt	epiya
	JapanK269	Japan	AB056932	BAB87404	ABDDLΨBDRD		gagcctatttatgct	gagcccatttacgct	gaacccatttacgct	gaacccatttacgct				epiya	epiya	epiya	epiya
	JapanK68	Japan	AB056920	BAB87392	ABDDLΨBDRD		gagcctatttatgct	gagcccatttacgct	gaacccatttacgct	gaacccatttacgct				epiya	epiya	epiya	epiya
	JapanK14	Japan	AB056902	BAB87374	ABDDLΨBDRD		gagcctatttatgct	gagcctatttatgct	gagcctatttatgct	gaacccatttacgct				epiya	epiya	epiya	epiya
	patient #03-612	Japan: Oita	AB354390	BAG06834	ABDDLΨBDRD		gagcccatttacgct	gagcccatttacgct	gagcccatttacgct	gaacccatttacgct				epiya	epiya	epiya	epiya
	Patient #03-276a	Japan: Oita	AB267240	BAF45283	ABDDLΨBDRD		gagcctatttatgct	gagcccatttacgct	gaacccatttacgct	gaacccatttacgct				epiya	epiya	epiya	epiya
	F28	Japan: Fukui	AB120418	BAD13853	ABDDLΨBDRD		gagcctatttacgct	gagcccatttacgct	gagcccatttacgct	gaacccatttacgct				epiya	epiya	epiya	epiya
	F65	Japan	AB090104	BAC10450	ABDDLΨBDRDL-DR	AAACAAG	gagcctatttatgct	gagcccatttacgct	gaacccatttacgct					epiya	epiya	epiya
	Shi470_2	Peru: Shimaa (Amazonian region)	CP001072	ACD48264	ABDDL(partial deletion)ΨCR		gagcccatttacgct	gagtccatttacact	gaacccatttacgct					epiya	esiyt	epiya
	ColombiaNA1692	Colombia	AB056972	BAB87444	ABDDL(partial deletion)ΨCR		gagcccatttacgct	gggtccatttacgat	gaacccatttatgtt					epiya	gsiyd	epiyv
	ColombiaNA1766	Colombia	AB056975	BAB87447	ABDDL(partial deletion)ΨCR-DLΨCR	TTT	gagcccatttatgct	gagtctatttacact	gaacccatttacgct	gaacccatttacgct				epiya	esiyt	epiya	epiya
	ColombiaNA1764	Colombia	AB056974	BAB87446	ABDDL(partial deletion)ΨCR-DLΨCR	TTT	gagcccatttatgct	gagtctatttacact	gaacccatttacgct	gaacccatttacgct				epiya	esiyt	epiya	epiya
	v225d	Venezuela	CP001582	ADI34634	ABDDL(partial deletion)ΨCR-DLΨCR(deletion in CM seq)	TTT (CR-DL); TGAT (CM seq deletion)	gagcccatttacgct	gagtccatttacact	gaacccatttacgct	gaacccatttacgct				epiya	esiyt	epiya	epiya
	ColombiaNA1768	Colombia	AB056976	BAB87448	ABDDL(partial deletion)ΨCR-DLΨCR	TTT	gagcccatttatgct	gagtctatttacact	gaacccatttacgct	gaacccatttacgct				epiya	esiyt	epiya	epiya
	Other exapmles are also in (D) F17, ColombiaNA1994.
(ii) Site specific recombination with CM sequence
	Hpcnic47	Cuba	EU444055	ACC95383	ABCC (deletion in CM seq)	ATGCTACAATTGATGATCTC	gaacccatttatgct	gaacccatttacgct	gaacccatttatgct					epiya	epiya	epiya
	Hp93	Greece	AM295786	CAL29804	ABCC (deletion in CM seq)	ATGCTACAATTGATGATCTC	gaacccatttatgct	gaacccatttacgct	gaacccatttatgct					epiya	epiya	epiya
	Hp72	Greece	AM292591	CAL23515	ABCC (deletion in CM seq)	ATGCTACAATTGATGATCTC	gaaccaatttatgct	gaaccaatttatact	gaacccatttacgct					epiya	epiyt	epiya
	259c4	Mexico	EF552409	ABS10589	ABCC (deletion in CM seq)	ATGCTACAATTGATGATCTC	gaacccatttatgct	gaacccatttatgct	gaacccatttatgct					epiya	epiya	epiya
	Hp152944	Greece	FM957559	CAX16150	ABCC (deletion in CM seq)	ATGCTACAATTGATGATCTC	gaacccatttatgct	gaacccatttatact	gaacccatttacgct					epiya	epiyt	epiya
	Hp140676	Greece	FM957549	CAX16140	ABCC (deletion in CM seq)	ATGCTACAATTGATGATCTC	gaacccatttatgct	gaacccatttatact	gaacccatttacgct					epiya	epiyt	epiya
	PZ5081	Colombia	FJ542267	ACM61967	ABCCC(deletion in CM seq)	ATGCTACAATTGATGATCTC	gaacccatttatgct	gaacccatttatact	gaacctatttatgct	gaacccatttatgct				epiya	epiyt	epiya	epiya
	Other example is in (C)(i) colombiaNA1994, v225d.
(D) Illegitimate recombination by short sequence identity
	MK M-03	Japan	AB090128	BAC10474	A-ABDD	A	gagcccatttacgct	gagcccatttacgct	gagcccatttacgct	gaacccatttacgct				epiya	epiya	epiya	epiya
	MK M-05	Japan	AB090130	BAC10476	A-ABDD	AAAA	gagcctatttatgct	gagcctatttatgct	gagtccatttacgct	gaacccatttacgct				epiya	epiya	esiya	epiya
	K192	South Korea	FJ458148	ACK37327	ABL-ABDD	AGC	gagcctatttatgct	gagcctatttacgct	gagcccatttatgct	gaacccatttacgct				epiya	epiya	epiya	epiya
	MK M-06	Japan	AB090131	BAC10477	ABD-ABDD	AA	gagcccatttacgct	gagcctatttacgct	gagcccatttacgct	gagcctatttacgct	gaacccatttacgct			epiya	epiya	epiya	epiya	epiya
	FGC146-1	Japan	AB090114	BAC10460	ABD-ABDD	AA	gagcccatttacgct	gagcctatttacgct	gagcccatttacgct	gagcctatttacgct	gaacccatttacgct			epiya	epiya	epiya	epiya	epiya
	F46	Japan	AB090099	BAC10445	ABD-ABDD	CTAAAA	gagcccatttacgct	gagcccatttacgct	gagcccatttacgct	gagcccatttacgct	gagcccatttacgct			epiya	epiya	epiya	epiya	epiya
	F18	Japan	AB090077	BAC10423	ABD-ABDD	AAAGAAG	gagcccatttacgct	gagcccatttacgct	gagcccatttacgct	gagcccatttacgct	gaacccatttacgct			epiya	epiya	epiya	epiya	epiya
	F92	Japan	AB090084	BAC10430	ABDDL-ABDD	ATCAGCTAAAAATGG	gagcctatttatgct	gagcccatttacgct	gagcctatttatgct	gagcccatttacgct	gaacccatttacgct			epiya	epiya	epiya	epiya	epiya
	F56	Japan	AB090102	BAC10448	ABDD-ABDD	TAGAAATGGTG	gagcctatttatgct	gagcccatttacgct	gaacccatttacgct	gagcctatttatgct	gagcccatttacgct	gaacccatttacgct		epiya	epiya	epiya	epiya	epiya	epiya
	F26	Japan	AB090078	BAC10424	ABDDL-ABDD	T	gagcctatttatgct	gagcccatttacgct	gagcctatttatgct	gagtccatttacgct	gaacccatttacgct			epiya	epiya	epiya	esiya	epiya
	K263	South Korea	FJ458160	ACK37339	ABDDL-ABDD	A	gagcctatttacgct	gagcccatttacgct	gagcctatttacgct	gagctcatttacgct	gaacccatttacgct			epiya	epiya	epiya	eliya	epiya
	F17	Japan	AB120417	BAC10422	ALΨBDRDL-ABDD	GGAAAA	gagcccatttacgct	gagcccatttacgct	gagcccatttacgct	gaacccatttacgct				epiya	epiya	epiya	epiya
	MK F-02	Japan	AB090116	BAC10462	ABDD-ARBDD	AAAAGAAA	gagcctatttatgct	gagcccatttacgct	gaacccatttacgct	gagcccatttacgct	gaacccatttacgct			epiya	epiya	epiya	epiya	epiya
	F75	Japan: Fukui	AB190936	BAD51746	ABDD-BDRD	AGAA	gagcctatttatgct	gagtccatttacgct	gaacccatttacgct	gaacccatttacgct				epiya	esiya	epiya	epiya
	HPI-10	Iran	FJ849788	ACP43310	ABC-CR	C	gaacccatttatgct	gaacccatttatact						epiya	epiyt
	G1050A	Greece	FN562004	CBH29701	ABL-BCRC (deletion of EPIYA in B segment)	AGGGCAAGCAG	gaacccatttatgct	gaacccatttatgct						epiya	epiya
	1091	Ireland	AF427098	AAL28091	ABL-BCRC (deletion of EPIYA in B segment)	GCAGGGCAAGTAGC	gaacccatttatgct	gaacccatttacgct						epiya	epiya
	Hp51	Greece	AM292592	CAL23516	ABL-BCRC (deletion of EPIYA in B segment)	AGCTG	gaacccatttatgct	gaacccatttatgct						epiya	epiya
	Shi470_1	Peru: Shimaa (Amazonian region)	CP001072	ACD48278	-ΨCRCC	TTCTGA	gaacccatttacgcc	gaacccatttacgct						epiya	epiya
	Alaska7	USA	AB056961	BAB87433	ABDDL-BCRC	TAAATGCAAAAATTGACCG	gagcctatttatgct	gagcccatttatact	gaacccatttatgct					epiya	epiyt	epiya
	K262	South Korea	FJ458159	ACK37338	ABCCL-BCRC	TCGG	gaacccatttatgct	gaacccatttacgct	gaacccatttacgct					epiya	epiya	epiya
	Hpcnic-27	Cuba	EU444063	ACC95391	ABCCL-BCRC	TCGG	gaacccatttatgct	gaacccatttatact	gaacccatttatgct					epiya	epiyt	epiya
	J-248	Japan	AB015412	BAB20922	ABDDL-D	GAAAA	gaacccatttatgct	gagcccatttacgct	gaacccatttacgct					epiya	epiya	epiya
	J-187	Japan	AB015406	BAB20916	ABD-D	AAAAATTGACC	gagcctatttacgct	gagcccatttacgct	gaacccatttacgct					epiya	epiya	epiya
	Z4	China: Jiangsu	AJ832140	CAH55611	ABD-D	AAAAATTGACC	gagcccatttacgct	gagcccatttacgct	gagcccatttacgct					epiya	epiya	epiya
	HN-91	Viet Nam: Hanoi	AB469626	BAH58172	ABDDL-BDRD	GCAAAAA	gagcccatttacgct	gagcccatttacgct	gaacccatttacgct					epiya	epiya	epiya
	Other examples are also in (C)(i) F65, ColombiaNA1766, ColombiaNA1764, v225d, and ColombiaNA1768.
a. Ψ, EPIYA motif; A, ALΨAR; BC, BCLΨBCR; BD, BDLΨBDR; C, CLΨCR; D, DLΨDR. Hyphene represents the region experienced illegitimate recombination by short sequence identity.
b. EPIYA sequences are colored as follows: A, blue; BC, light green; BD, dark green; C, yellow; D, orange. EPIYA sequence in chimera segment is not colored.
c. Illegitimate recombination at N terminal conserved region.
