# Supplementary material for: Evolution of cagA Oncogene of Helicobacter pylori through Recombination
Source: PLoS One. 2011 Aug 11;6(8):e23499. doi: 10.1371/journal.pone.0023499 (PMC3154945; doi:10.1371/journal.pone.0023499)
Supplement: Table S2 — Entries with sequences too short to classify all EPIYA segments. (XLS) [file pone.0023499.s007.xls]

## Sheet: Table S2
Table S2 Entries with sequences too short to classify all EPIYA segments
Classification	strains	country	nucleotide	amino acid	CagA typea
(i) Entry that ends within CM sequence
	M005	Colombia	EU938377	ACL14410	ABCC'
	patient #03-96	Japan: Oita	AB354396	BAG06840	ABCC'
	patient #04-645	Japan: Oita	AB354395	BAG06839	ABCC'
	HC-15	Viet Nam: Ho Chi Minh	AB469566	BAH58112	ABCC'
	HPKX_438_CA4C1	Sweden	NZ_ABJP01000464	ZP_03243056	ABCC'
	259c2	Mexico	EF552408	ABS10588	ABCC'
	C104/L/U	Iran	EF444938	ABO32259	ABCC'
	C16/L/U	Iran	EF444936	ABO32257	ABCC'
	HC-80	Viet Nam: Ho Chi Minh	AB469597	BAH58143	ABCCC'
	patient #03-102	Japan: Oita	AB354394	BAG06838	ABCCC'
	K172	South Korea	FJ458145	ACK37324	ABCCCC'
	C30/L/D	Iran	EF444937	ABO32258	ABC'
	C030/LD	Iran	EU221283	ABY77771	ABC'
	HPKX_438_AG0C1	Sweden	NZ_ABJO01000509	ZP_03241003	ABC'
	Colombia82	Colombia	AB057104	BAB87471	ABLYARBCCC'
(ii) Entries where presence of both EPIYA-A and -B cannot be excluded.
	SPHTUMS-1	Iran: Tehran	DQ991147	ABJ90452	'C
		Iran: northern province Guillan	DQ512724	ABF74612	'C
	G39	Italy	X70038	CAA49632	'CC
	PZ5113	Colombia	FJ542275	ACM61975	'ARBCCC
	I-H	Hong Kong	EU105200	ABV03437	'ARBDD
a. Apostrophe (') represents the segment with insufficient sequence.
