# Supplementary material for: Evolution of cagA Oncogene of Helicobacter pylori through Recombination
Source: PLoS One. 2011 Aug 11;6(8):e23499. doi: 10.1371/journal.pone.0023499 (PMC3154945; doi:10.1371/journal.pone.0023499)
Supplement: Table S3 — Sequences used for analysis of positive selection. (XLS) [file pone.0023499.s008.xls]

## Sheet: Table S3
Table S3 Sequences used for analysis of positive selection.
		Accession number
Strains	Country	Nucleotide	Amino acid	CagA type
VietnamHP-No25	Viet Nam: Ho Chi Minh	FJ798967	ACV92814	ABDD
VietnamHP-No24	Viet Nam: Ho Chi Minh	FJ798966	ACV92813	ABDD
VietnamHP-No5	Viet Nam: Ho Chi Minh	FJ798955	ACV92802	ABDD
VietnamHP-No3	Viet Nam: Ho Chi Minh	FJ798953	ACV92800	ABDD
VietnamHP-No2	Viet Nam: Ho Chi Minh	FJ798952	ACV92799	ABDD
VietnamHP-No32	Viet Nam: Ho Chi Minh	FJ798971	ACV92818	ABDD
CAPM N111	China	AF367250	AAK54719	ABDD
132C	Hong Kong	EU681369	ACD47130	ABDD
MEL-HP27	China	DQ306710	ABC41119	ABDD
CAPM N62	China	AF249275	AAF82477	ABDD
CAPM N93	China	AF367251	AAK54720	ABDD
P310	Germany	DQ011620	AAY18598	ABCC
ATCC49503	Japan	AB015415	BAB20925	ABLΨARBLΨCR
Du23:2	Sweden	AY330644	AAR03970	ABCC
P12	Germany	CP001217	YP_002301189	ABCCC
G27	Italy	AM997178	ACI27269	ABCCC
SS1	China	AJ239731	AAF63759	ABCC
OK112	Japan: Okinawa	AB120425	BAD14045	ABCC
F79	Japan: Fukui	AB120420	BAD13908	ABCCC
OK111	Japan: Okinawa	AB190937	BAD51747	ABCCC
ATCC 43526	Japan	AF001357	AAB58747	ABCCCC
NCTC 11637	Japan	AJ239729	ACS34714	ABC
ATCC43579	Japan	AB015414	BAB20924	ABCC
CCUG 17874	Italy	X70039	CAA49633	ABC
Ca52	Sweden	AY330637	AAR03881	ABCC
7bqs	Korea	DQ067454	AAY68033	ABCCLΨBCRC
Ca73	Sweden	AY330639	AAR03909	ABCC
HPAG1	Sweden	CP000241	ABF84591	ABLΨARBCC
26695	UK	AE000511	AAD07614	ABCC
3K	India	DQ985738	ABJ98436	ABCCC
15818	Austria	AF083352	AAC32880	ABCC
2808	Germany	DQ011619	AAY18597	ABC
NCTC 11639	Japan	DQ141575	ACS34715	ABCC
Du52:2	Sweden	AY330642	AAR03939	ABCCCCCC
J99	USA	AE001439	AAD06073	ALΨBCRC
B8	Germany	FN598874	CBI66298	ABCC
B128	USA	ABSY01000051	EEC23800	ABCC
147C	Korea	AY884089	AAX16013	ABCC
147A	Korea	AY884088	AAX16012	ABC
OK185	Japan: Okinawa	AB190950	BAD51760	ABCC
OK180	Japan: Okinawa	AB190948	BAD51758	ABCC
OK168	Japan: Okinawa	AB190947	BAD51757	ABCCCC
OK107	Japan: Okinawa	AB120423	BAD13990	ABCCCC
OK130	Japan: Okinawa	AB190940	BAD51750	ABCC
OK139	Japan: Okinawa	AB190941	BAD51751	ABCC
OK187	Japan: Okinawa	AB190951	BAD51761	ABCC
OK210	Japan: Okinawa	AB190956	BAD51766	ABCC
OK144	Japan: Okinawa	AB190942	BAD51752	ABCC
OK181	Japan: Okinawa	AB190949	BAD51759	ABC
OK155	Japan: Okinawa	AB190943	BAD51753	ABCC
OK160	Japan: Okinawa	AB190946	BAD51756	ABCC
OK310	Japan: Okinawa	AB246737	BAE97702	ABCCC
OK308	Japan: Okinawa	AB246735	BAE97700	ABCCCC
OK197	Japan: Okinawa	AB190953	BAD51763	ABCC
F80	Japan: Fukui	AB120421	BAD13935	ABCCLΨDRCLΨDR
Shi470_1	Peru: Shimaa (Amazonian region)	CP001072	ACD48278	-ΨCRCC
Shi470_2	Peru: Shimaa (Amazonian region)	CP001072	ACD48264	ABDDL(partial deletion)ΨCR
v225d	Venezuela	CP001582	ADI34634	ABDDL(partial deletion)ΨCR-DLΨCR(deletion in CM seq)
OK204	Japan: Okinawa	AB190954	BAD51764	ABDD
OK113	Japan: Okinawa	AB190938	BAD51748	ABDD
OK312	Japan: Okinawa	AB246739	BAE97704	ABDD
OK311	Japan: Okinawa	AB246738	BAE97703	ABDD
OK306	Japan: Okinawa	AB246734	BAE97699	ABDD
J-241	Japan	AB015411	BAB20921	ABDD
OK305	Japan: Okinawa	AB246733	BAE97698	ABDD
OK158	Japan: Okinawa	AB190944	BAD51754	ABDD
F24	Japan: Fukui	AB190933	BAD51743	ABDD
52	South Korea	CP001680	ACX99387	ALΨBDRDLΨBDRD
J-194	Japan	AB017921	BAB20927	ABDDLΨBDRD
J-198	Japan	AB015407	BAB20917	ABDD
CPY2052	Japan	DQ091000	AAZ23952	ABDD
GC401(F32)	Japan: Fukui	AF202972	AAF17597	ABDD
F32	Japan: Fukui	AB120419	BAD13880	ABDD
F13	Japan	AB090073	BAC10419	ABDD
OK194	Japan: Okinawa	AB190952	BAD51762	ABDD
98-10	Japan	ABSX01000003	EEC23450	ABDD
J-187	Japan	AB015406	BAB20916	ABD-D
51	South Korea	CP000012	ACX97976	ABDD
OK314	Japan: Okinawa	AB246741	BAE97706	ABDD
OK109	Japan: Okinawa	AB120424	BAD14018	ABDD
OK313	Japan: Okinawa	AB246740	BAE97705	ABDD
OK212	Japan: Okinawa	AB190957	BAD51767	ABDD
OK317	Japan: Okinawa	AB246743	BAE97708	ABDD
F55	Japan	AB090081	BAC10427	ABDDLΨBDRD
F23	Japan: Fukui	AB190932	BAD51742	ABDD
OK309	Japan: Okinawa	AB246736	BAE97701	ABDD
OK129	Japan: Okinawa	AB120426	BAD14072	ABDD
OK159	Japan: Okinawa	AB190945	BAD51755	ABDD
OK101	Japan: Okinawa	AB120422	BAD13963	ABDD
OK301	Japan: Okinawa	AB246731	BAE97696	ABDD
OK302	Japan: Okinawa	AB246732	BAE97697	ABDD
OK118	Japan: Okinawa	AB190939	BAD51749	ABDD
35A	Norway	ADVW01000001	EFI26346	ABDD
F26	Japan	AB090078	BAC10424	ABDDL-ABDD
CPY3401	Japan	AY121840	AAM88613	ABDD
J-230	Japan	AB015410	BAB20920	ABDD
J-16	Japan	AB015404	BAB20914	ABDDLΨBDRD
J-248	Japan	AB015412	BAB20922	ABDDL-D
F75	Japan: Fukui	AB190936	BAD51746	ABDD-BDRD
F37	Japan: Fukui	AB190934	BAD51744	ABDD
F28	Japan: Fukui	AB120418	BAD13853	ABDDLΨBDRD
J-578	Japan	AB017923	BAB20929	ABDD
J-566	Japan	AB017922	BAB20928	ABDD
F57	Japan: Fukui	AB190935	BAD51745	ABDD
F36	Japan	AB090080	BAC10426	ABDD
F15	Japan	AB090074	BAC10420	ABDD
F16	Japan: Fukui	AB120416	BAD13799	ABDD
J-149	Japan	AB015405	BAB20915	ABDD
F17	Japan	AB120417	BAC10422	ALΨBDRDL-ABDD
J-207	Japan	AB015408	BAB20918	ABDD
J-216	Japan	AB015409	BAB20919	ABDD
F18	Japan	AB090077	BAC10423	ABD-ABDD
F92	Japan	AB090084	BAC10430	ABDDL-ABDD
OK316	Japan: Okinawa	AB246742	BAE97707	ABDD
42G	Hong Kong	FJ389581	ACJ11677	ABDD
OK206	Japan: Okinawa	AB190955	BAD51765	ABDD
VietnamHP-No7	Viet Nam: Ho Chi Minh	FJ798957	ACV92804	ABDD
VietnamHP-No6	Viet Nam: Ho Chi Minh	FJ798956	ACV92803	ABDD
27G	Hong Kong	FJ501959	ACL37340	ABLΨARBDD
VietnamHP-No22	Viet Nam: Ho Chi Minh	FJ798964	ACV92811	ABDD
VietnamHP-No27	Viet Nam: Ho Chi Minh	FJ798968	ACV92815	ABDD
VietnamHP-No23	Viet Nam: Ho Chi Minh	FJ798965	ACV92812	ABDD
VietnamHP-No4	Viet Nam: Ho Chi Minh	FJ798954	ACV92801	ABDD
VietnamHP-No33	Viet Nam: Ho Chi Minh	FJ798972	ACV92819	ABDD
VietnamHP-No17	Viet Nam: Ho Chi Minh	FJ798962	ACV92809	ABDD
VietnamHP-No31	Viet Nam: Ho Chi Minh	FJ798970	ACV92817	ABDD
VietnamHP-No16	Viet Nam: Ho Chi Minh	FJ798961	ACV92808	ABLΨARBDD
VietnamHP-No8	Viet Nam: Ho Chi Minh	FJ798958	ACV92805	ABDD
VietnamHP-No20	Viet Nam: Ho Chi Minh	FJ798963	ACV92810	ABDD(frameshift inside)
VietnamHP-No36	Viet Nam: Ho Chi Minh	FJ798973	ACV92820	ABDD
VietnamHP-No15	Viet Nam: Ho Chi Minh	FJ798960	ACV92807	ABDD
VietnamHP-No14	Viet Nam: Ho Chi Minh	FJ798959	ACV92806	ABDD
